# Supplementary material for: Inversion symmetry and local vs. dispersive interactions in the nucleation of hydrogen bonded cyclic n-mer and tape of imidazolecarboxamidines
Source: Beilstein J Org Chem. 2008 Jul 7;4:23. doi: 10.3762/bjoc.4.23 (PMC2511023; doi:10.3762/bjoc.4.23)
Supplement: File 4 — Crystallographic Information Files (CIF) for all the compounds reported in this work. File Names: Xy_descriptor.cif. Xy is the compound number and letter designation found in Table I and/or described in the Experimental Section. The descriptor is a short tag indicating hydrogen bond motif or symmetry. [file Beilstein_J_Org_Chem-04-23-s004.zip]

Archive with 23 entries (23 files):
- 9a_tetramer.cif
- 10c_Ci.cif
- 11a_tape.cif
- 11b_Ci.cif
- 11c_Ci.cif
- 12a.cif
- 13a.cif
- 14b.cif
- 5b_Ci.cif
- 5c_Ci.cif
- 6b_trimer.cif
- 6c_Ci.cif
- 7a_Ci.cif
- 7b_Ci.cif
- 7c_C1.cif
- 8a_C1.cif
- 8b_C1.cif
- 10b_Ci.cif
- 9b1_Ci.cif
- 9b2_Ci.cif
- 9b3_Ci.cif
- 9c_Ci.cif
- 7c_Ci.cif
