# Supplementary material for: Inversion symmetry and local vs. dispersive interactions in the nucleation of hydrogen bonded cyclic n-mer and tape of imidazolecarboxamidines
Source: Beilstein J Org Chem. 2008 Jul 7;4:23. doi: 10.3762/bjoc.4.23 (PMC2511023; doi:10.3762/bjoc.4.23)
Supplement: File 4 — Crystallographic Information Files (CIF) for all the compounds reported in this work. File Names: Xy_descriptor.cif. Xy is the compound number and letter designation found in Table I and/or described in the Experimental Section. The descriptor is a short tag indicating hydrogen bond motif or symmetry. [file Beilstein_J_Org_Chem-04-23-s004.zip › 9a_tetramer.cif]

 
data_k04129 
 
_audit_creation_method            SHELXL-97 
_chemical_name_systematic 
; 
 ? 
; 
_chemical_name_common             ? 
_chemical_melting_point           ? 
_chemical_formula_moiety          ? 
_chemical_formula_sum 
 'C10 H18 N4' 
_chemical_formula_weight          194.28 
 
loop_ 
 _atom_type_symbol 
 _atom_type_description 
 _atom_type_scat_dispersion_real 
 _atom_type_scat_dispersion_imag 
 _atom_type_scat_source 
 'C'  'C'    .0033    .0016 
 'International Tables Vol C Tables 4.2.6.8 and 6.1.1.4' 
 'H'  'H'    .0000    .0000 
 'International Tables Vol C Tables 4.2.6.8 and 6.1.1.4' 
 'N'  'N'    .0061    .0033 
 'International Tables Vol C Tables 4.2.6.8 and 6.1.1.4' 
 
_symmetry_cell_setting            monoclinic
_symmetry_space_group_name_H-M    'P 21/n'
 
loop_ 
 _symmetry_equiv_pos_as_xyz 
 'x, y, z' 
 '-x+1/2, y+1/2, -z+1/2' 
 '-x, -y, -z' 
 'x-1/2, -y-1/2, z-1/2' 
 
_cell_length_a                    15.6729(2) 
_cell_length_b                    14.6136(2) 
_cell_length_c                    21.7183(3) 
_cell_angle_alpha                 90.00 
_cell_angle_beta                  103.6249(5) 
_cell_angle_gamma                 90.00 
_cell_volume                      4834.32(11) 
_cell_formula_units_Z             16 
_cell_measurement_temperature     90.0(2) 
_cell_measurement_reflns_used     11420
_cell_measurement_theta_min       1.00
_cell_measurement_theta_max       27.48
 
_exptl_crystal_description        rod
_exptl_crystal_colour             colourless
_exptl_crystal_size_max           0.30 
_exptl_crystal_size_mid           0.12 
_exptl_crystal_size_min           0.10 
_exptl_crystal_density_meas       ? 
_exptl_crystal_density_diffrn     1.068 
_exptl_crystal_density_method     'not measured' 
_exptl_crystal_F_000              1696 
_exptl_absorpt_coefficient_mu     0.068 
_exptl_absorpt_correction_type    multi-scan
_exptl_absorpt_correction_T_min   0.9800 
_exptl_absorpt_correction_T_max   0.9933 
_exptl_absorpt_process_details    'Scalepack (Otwinowski & Minor, 1997)'
 
_exptl_special_details 
; 
 ? 
; 
 
_diffrn_ambient_temperature       90.0(2) 
_diffrn_radiation_wavelength      0.71073 
_diffrn_radiation_type            MoK\a 
_diffrn_radiation_source          'fine-focus sealed tube' 
_diffrn_radiation_monochromator   graphite 
_diffrn_measurement_device_type   'Nonius KappaCCD diffractometer'
_diffrn_measurement_method        '\w scans at fixed \c = 55\%'
_diffrn_detector_area_resol_mean  18
_diffrn_standards_number          ? 
_diffrn_standards_interval_count  ? 
_diffrn_standards_interval_time   ? 
_diffrn_standards_decay_%         ? 
_diffrn_reflns_number             16655 
_diffrn_reflns_av_R_equivalents   0.0558 
_diffrn_reflns_av_sigmaI/netI     0.0797 
_diffrn_reflns_limit_h_min        -18 
_diffrn_reflns_limit_h_max        18 
_diffrn_reflns_limit_k_min        -17 
_diffrn_reflns_limit_k_max        17 
_diffrn_reflns_limit_l_min        -25 
_diffrn_reflns_limit_l_max        25 
_diffrn_reflns_theta_min          1.45 
_diffrn_reflns_theta_max          25.00 
_reflns_number_total              8520 
_reflns_number_gt                 5133 
_reflns_threshold_expression      >2\s(I)    
 
_computing_data_collection        'COLLECT (Nonius, 1998)'
_computing_cell_refinement        'SCALEPACK (Otwinowski & Minor, 1997)'
_computing_data_reduction         'DENZO-SMN (Otwinowski & Minor, 1997)'
_computing_structure_solution     'SHELXS-97 (Sheldrick, 1990)' 
_computing_structure_refinement   'SHELXL-97 (Sheldrick, 1997)' 
_computing_molecular_graphics     'XP in SHELXTL (Sheldrick, 1994)'
_computing_publication_material
; 
SHELX97-2 (Sheldrick, 1997) and local procedures 
; 
 
_refine_special_details 
; 
 Refinement of F^2^ against ALL reflections.  The weighted R-factor wR and 
 goodness of fit S are based on F^2^, conventional R-factors R are based 
 on F, with F set to zero for negative F^2^. The threshold expression of 
 F^2^ > 2sigma(F^2^) is used only for calculating R-factors(gt) etc. and is 
 not relevant to the choice of reflections for refinement.  R-factors based 
 on F^2^ are statistically about twice as large as those based on F, and R- 
 factors based on ALL data will be even larger. 
 
 The H atoms on the four Nitrogen atoms (N8A, N8B, N8C, N8D) were refined 
 freely because it was clear from electron density difference maps that 
 they were slightly shifted from the positions generated automatically by
 HFIX 43.  
; 
 
_refine_ls_structure_factor_coef  Fsqd  
_refine_ls_matrix_type            full 
_refine_ls_weighting_scheme       calc  
_refine_ls_weighting_details 
 'calc w=1/[\s^2^(Fo^2^)+(0.0632P)^2^] where P=(Fo^2^+2Fc^2^)/3' 
_atom_sites_solution_primary      direct 
_atom_sites_solution_secondary    difmap 
_atom_sites_solution_hydrogens    geom 
_refine_ls_hydrogen_treatment     mixed 
_refine_ls_extinction_method      none 
_refine_ls_extinction_coef        ? 
_refine_ls_number_reflns          8520 
_refine_ls_number_parameters      533 
_refine_ls_number_restraints      0 
_refine_ls_R_factor_all           0.1065 
_refine_ls_R_factor_gt            0.0499 
_refine_ls_wR_factor_ref          0.1272 
_refine_ls_wR_factor_gt           0.1077 
_refine_ls_goodness_of_fit_ref    0.988 
_refine_ls_restrained_S_all       0.988 
_refine_ls_shift/su_max           0.001 
_refine_ls_shift/su_mean          0.000 
 
loop_ 
 _atom_site_label 
 _atom_site_type_symbol 
 _atom_site_fract_x 
 _atom_site_fract_y 
 _atom_site_fract_z 
 _atom_site_U_iso_or_equiv 
 _atom_site_adp_type 
 _atom_site_occupancy 
 _atom_site_symmetry_multiplicity 
 _atom_site_calc_flag 
 _atom_site_refinement_flags 
 _atom_site_disorder_assembly 
 _atom_site_disorder_group 
N1A N 0.59736(10) 0.02437(10) 0.28227(7) 0.0225(4) Uani 1 1 d . . . 
N3A N 0.45966(10) 0.03491(12) 0.22716(8) 0.0319(4) Uani 1 1 d . . . 
N7A N 0.68478(10) 0.00345(11) 0.38871(8) 0.0251(4) Uani 1 1 d . . . 
N8A N 0.73809(10) 0.08227(11) 0.31183(8) 0.0247(4) Uani 1 1 d . . . 
H8A H 0.7155(12) 0.1214(13) 0.2781(9) 0.030 Uiso 1 1 d . . . 
C2A C 0.51622(12) 0.05789(14) 0.27950(10) 0.0297(5) Uani 1 1 d . . . 
H2A H 0.5018 0.0941 0.3119 0.036 Uiso 1 1 calc R . . 
C4A C 0.50743(13) -0.01663(13) 0.19407(10) 0.0296(5) Uani 1 1 d . . . 
H4A H 0.4844 -0.0435 0.1537 0.036 Uiso 1 1 calc R . . 
C5A C 0.59166(13) -0.02351(13) 0.22724(9) 0.0269(5) Uani 1 1 d . . . 
H5A H 0.6378 -0.0553 0.2149 0.032 Uiso 1 1 calc R . . 
C6A C 0.67581(12) 0.03615(13) 0.33329(10) 0.0221(5) Uani 1 1 d . . . 
C9A C 0.61722(12) -0.05522(14) 0.40461(10) 0.0281(5) Uani 1 1 d . . . 
H9A H 0.5719 -0.0693 0.3650 0.034 Uiso 1 1 calc R . . 
C10A C 0.65832(15) -0.14374(14) 0.43302(11) 0.0424(6) Uani 1 1 d . . . 
H10A H 0.6833 -0.1762 0.4019 0.064 Uiso 1 1 calc R . . 
H10B H 0.6134 -0.1821 0.4449 0.064 Uiso 1 1 calc R . . 
H10C H 0.7049 -0.1304 0.4707 0.064 Uiso 1 1 calc R . . 
C11A C 0.57399(16) -0.00624(16) 0.45005(11) 0.0502(7) Uani 1 1 d . . . 
H11A H 0.6179 0.0072 0.4893 0.075 Uiso 1 1 calc R . . 
H11B H 0.5278 -0.0451 0.4596 0.075 Uiso 1 1 calc R . . 
H11C H 0.5481 0.0511 0.4309 0.075 Uiso 1 1 calc R . . 
C12A C 0.81897(12) 0.11363(13) 0.35498(9) 0.0251(5) Uani 1 1 d . . . 
H12A H 0.8357 0.0682 0.3902 0.030 Uiso 1 1 calc R . . 
C14A C 0.89152(13) 0.11644(15) 0.31947(10) 0.0392(6) Uani 1 1 d . . . 
H14A H 0.9005 0.0550 0.3041 0.059 Uiso 1 1 calc R . . 
H14B H 0.9460 0.1378 0.3480 0.059 Uiso 1 1 calc R . . 
H14C H 0.8749 0.1584 0.2834 0.059 Uiso 1 1 calc R . . 
C13A C 0.80554(14) 0.20566(14) 0.38341(10) 0.0367(6) Uani 1 1 d . . . 
H13A H 0.7933 0.2521 0.3499 0.055 Uiso 1 1 calc R . . 
H13B H 0.8587 0.2225 0.4152 0.055 Uiso 1 1 calc R . . 
H13C H 0.7559 0.2019 0.4035 0.055 Uiso 1 1 calc R . . 
N1B N 0.59296(10) 0.29346(10) 0.12687(7) 0.0225(4) Uani 1 1 d . . . 
N3B N 0.66734(10) 0.21651(11) 0.21041(7) 0.0263(4) Uani 1 1 d . . . 
N7B N 0.51195(10) 0.27570(11) 0.01837(8) 0.0272(4) Uani 1 1 d . . . 
N8B N 0.47980(11) 0.39154(11) 0.08249(8) 0.0289(4) Uani 1 1 d . . . 
H8B H 0.4798(12) 0.4030(13) 0.1262(9) 0.035 Uiso 1 1 d . . . 
C2B C 0.59659(13) 0.21776(13) 0.16362(9) 0.0277(5) Uani 1 1 d . . . 
H2B H 0.5531 0.1711 0.1564 0.033 Uiso 1 1 calc R . . 
C4B C 0.71095(13) 0.29567(13) 0.20313(10) 0.0286(5) Uani 1 1 d . . . 
H4B H 0.7652 0.3141 0.2300 0.034 Uiso 1 1 calc R . . 
C5B C 0.66663(12) 0.34386(13) 0.15270(10) 0.0276(5) Uani 1 1 d . . . 
H5B H 0.6830 0.4010 0.1381 0.033 Uiso 1 1 calc R . . 
C6B C 0.52468(12) 0.31654(13) 0.07107(10) 0.0246(5) Uani 1 1 d . . . 
C9B C 0.57077(14) 0.20265(14) 0.00757(10) 0.0323(5) Uani 1 1 d . . . 
H9B H 0.6195 0.1945 0.0462 0.039 Uiso 1 1 calc R . . 
C10B C 0.60833(17) 0.22834(16) -0.04801(12) 0.0579(8) Uani 1 1 d . . . 
H10D H 0.5605 0.2357 -0.0859 0.087 Uiso 1 1 calc R . . 
H10E H 0.6482 0.1800 -0.0553 0.087 Uiso 1 1 calc R . . 
H10F H 0.6407 0.2860 -0.0389 0.087 Uiso 1 1 calc R . . 
C11B C 0.51854(16) 0.11558(15) -0.00596(13) 0.0587(8) Uani 1 1 d . . . 
H11D H 0.4963 0.0989 0.0311 0.088 Uiso 1 1 calc R . . 
H11E H 0.5562 0.0664 -0.0152 0.088 Uiso 1 1 calc R . . 
H11F H 0.4691 0.1247 -0.0426 0.088 Uiso 1 1 calc R . . 
C12B C 0.40157(12) 0.42244(13) 0.03569(9) 0.0283(5) Uani 1 1 d . . . 
H12B H 0.4112 0.4107 -0.0075 0.034 Uiso 1 1 calc R . . 
C14B C 0.39065(14) 0.52428(14) 0.04273(10) 0.0388(6) Uani 1 1 d . . . 
H14D H 0.3787 0.5372 0.0842 0.058 Uiso 1 1 calc R . . 
H14E H 0.3415 0.5461 0.0092 0.058 Uiso 1 1 calc R . . 
H14F H 0.4446 0.5557 0.0394 0.058 Uiso 1 1 calc R . . 
C13B C 0.32216(14) 0.36916(15) 0.04215(11) 0.0420(6) Uani 1 1 d . . . 
H13D H 0.3330 0.3036 0.0381 0.063 Uiso 1 1 calc R . . 
H13E H 0.2714 0.3878 0.0088 0.063 Uiso 1 1 calc R . . 
H13F H 0.3103 0.3812 0.0837 0.063 Uiso 1 1 calc R . . 
N1C N 0.52090(10) 0.43881(11) 0.32184(7) 0.0227(4) Uani 1 1 d . . . 
N3C N 0.47888(11) 0.41917(11) 0.21802(8) 0.0292(4) Uani 1 1 d . . . 
N7C N 0.64657(10) 0.45311(11) 0.41012(7) 0.0270(4) Uani 1 1 d . . . 
N8C N 0.51654(10) 0.38677(11) 0.42176(7) 0.0227(4) Uani 1 1 d . . . 
H8C H 0.4724(12) 0.3506(12) 0.3989(9) 0.027 Uiso 1 1 d . . . 
C2C C 0.53379(13) 0.39317(14) 0.27053(9) 0.0273(5) Uani 1 1 d . . . 
H2C H 0.5775 0.3476 0.2723 0.033 Uiso 1 1 calc R . . 
C4C C 0.42839(13) 0.48583(14) 0.23694(10) 0.0313(5) Uani 1 1 d . . . 
H4C H 0.3825 0.5183 0.2092 0.038 Uiso 1 1 calc R . . 
C5C C 0.45288(13) 0.49870(14) 0.30009(10) 0.0295(5) Uani 1 1 d . . . 
H5C H 0.4282 0.5406 0.3245 0.035 Uiso 1 1 calc R . . 
C6C C 0.56860(13) 0.42668(13) 0.38754(9) 0.0225(5) Uani 1 1 d . . . 
C9C C 0.69487(13) 0.50801(14) 0.37294(10) 0.0293(5) Uani 1 1 d . . . 
H9C H 0.6761 0.4905 0.3272 0.035 Uiso 1 1 calc R . . 
C10C C 0.67725(14) 0.60887(14) 0.38033(11) 0.0440(6) Uani 1 1 d . . . 
H10J H 0.6146 0.6213 0.3636 0.066 Uiso 1 1 calc R . . 
H10K H 0.7117 0.6451 0.3569 0.066 Uiso 1 1 calc R . . 
H10L H 0.6940 0.6255 0.4253 0.066 Uiso 1 1 calc R . . 
C11C C 0.79142(13) 0.48727(15) 0.39754(11) 0.0393(6) Uani 1 1 d . . . 
H11J H 0.8089 0.5012 0.4429 0.059 Uiso 1 1 calc R . . 
H11K H 0.8258 0.5248 0.3748 0.059 Uiso 1 1 calc R . . 
H11L H 0.8021 0.4224 0.3908 0.059 Uiso 1 1 calc R . . 
C12C C 0.55252(12) 0.36205(13) 0.48779(9) 0.0240(5) Uani 1 1 d . . . 
H12C H 0.5958 0.4101 0.5074 0.029 Uiso 1 1 calc R . . 
C13C C 0.60034(14) 0.27077(14) 0.49299(10) 0.0365(6) Uani 1 1 d . . . 
H13J H 0.5586 0.2223 0.4752 0.055 Uiso 1 1 calc R . . 
H13K H 0.6267 0.2575 0.5376 0.055 Uiso 1 1 calc R . . 
H13L H 0.6465 0.2738 0.4695 0.055 Uiso 1 1 calc R . . 
C14C C 0.47929(13) 0.36139(14) 0.52243(9) 0.0317(5) Uani 1 1 d . . . 
H14J H 0.4537 0.4227 0.5211 0.048 Uiso 1 1 calc R . . 
H14K H 0.5029 0.3432 0.5666 0.048 Uiso 1 1 calc R . . 
H14L H 0.4339 0.3178 0.5020 0.048 Uiso 1 1 calc R . . 
N1D N 0.29726(10) 0.17625(10) 0.27358(7) 0.0230(4) Uani 1 1 d . . . 
N2D N 0.39009(11) 0.24939(11) 0.35083(8) 0.0326(5) Uani 1 1 d . . . 
N7D N 0.17655(11) 0.20340(11) 0.18370(8) 0.0278(4) Uani 1 1 d . . . 
N8D N 0.27042(11) 0.07873(11) 0.18715(7) 0.0233(4) Uani 1 1 d . . . 
H8D H 0.3293(12) 0.0631(12) 0.2049(8) 0.028 Uiso 1 1 d . . . 
C2D C 0.34981(13) 0.24989(14) 0.29047(10) 0.0312(5) Uani 1 1 d . . . 
H2D H 0.3568 0.2969 0.2618 0.037 Uiso 1 1 calc R . . 
C4D C 0.36152(13) 0.17092(14) 0.37377(10) 0.0316(5) Uani 1 1 d . . . 
H4D H 0.3791 0.1513 0.4166 0.038 Uiso 1 1 calc R . . 
C5D C 0.30509(13) 0.12492(14) 0.32753(10) 0.0317(5) Uani 1 1 d . . . 
H5D H 0.2767 0.0686 0.3315 0.038 Uiso 1 1 calc R . . 
C6D C 0.24270(13) 0.15629(13) 0.21109(9) 0.0234(5) Uani 1 1 d . . . 
C9D C 0.14449(13) 0.28002(13) 0.21559(10) 0.0317(5) Uani 1 1 d . . . 
H9D H 0.1789 0.2832 0.2606 0.038 Uiso 1 1 calc R . . 
C10D C 0.15667(16) 0.36839(14) 0.18192(12) 0.0500(7) Uani 1 1 d . . . 
H10G H 0.2193 0.3779 0.1843 0.075 Uiso 1 1 calc R . . 
H10H H 0.1339 0.4197 0.2023 0.075 Uiso 1 1 calc R . . 
H10I H 0.1247 0.3646 0.1374 0.075 Uiso 1 1 calc R . . 
C11D C 0.04807(14) 0.26351(15) 0.21415(11) 0.0448(6) Uani 1 1 d . . . 
H11G H 0.0147 0.2576 0.1701 0.067 Uiso 1 1 calc R . . 
H11H H 0.0252 0.3152 0.2341 0.067 Uiso 1 1 calc R . . 
H11I H 0.0423 0.2071 0.2373 0.067 Uiso 1 1 calc R . . 
C12D C 0.23561(12) 0.05270(13) 0.12109(9) 0.0251(5) Uani 1 1 d . . . 
H12D H 0.1728 0.0724 0.1083 0.030 Uiso 1 1 calc R . . 
C13D C 0.23887(14) -0.05044(14) 0.11552(10) 0.0402(6) Uani 1 1 d . . . 
H13G H 0.2998 -0.0713 0.1297 0.060 Uiso 1 1 calc R . . 
H13H H 0.2158 -0.0684 0.0712 0.060 Uiso 1 1 calc R . . 
H13I H 0.2032 -0.0784 0.1420 0.060 Uiso 1 1 calc R . . 
C14D C 0.28591(14) 0.10088(16) 0.07839(10) 0.0408(6) Uani 1 1 d . . . 
H14G H 0.2841 0.1672 0.0848 0.061 Uiso 1 1 calc R . . 
H14H H 0.2589 0.0864 0.0340 0.061 Uiso 1 1 calc R . . 
H14I H 0.3471 0.0801 0.0889 0.061 Uiso 1 1 calc R . . 
 
loop_ 
 _atom_site_aniso_label 
 _atom_site_aniso_U_11 
 _atom_site_aniso_U_22 
 _atom_site_aniso_U_33 
 _atom_site_aniso_U_23 
 _atom_site_aniso_U_13 
 _atom_site_aniso_U_12 
N1A 0.0161(9) 0.0266(10) 0.0248(10) 0.0019(8) 0.0048(8) 0.0014(7) 
N3A 0.0232(10) 0.0386(11) 0.0317(11) 0.0020(9) 0.0019(9) -0.0011(8) 
N7A 0.0221(9) 0.0252(10) 0.0281(11) 0.0038(8) 0.0060(8) -0.0001(8) 
N8A 0.0199(9) 0.0286(10) 0.0237(10) 0.0069(8) 0.0013(8) -0.0014(8) 
C2A 0.0228(12) 0.0367(13) 0.0298(14) -0.0017(11) 0.0062(10) 0.0031(10) 
C4A 0.0286(13) 0.0303(13) 0.0269(13) -0.0018(10) 0.0004(11) -0.0023(10) 
C5A 0.0281(13) 0.0276(12) 0.0248(13) -0.0024(10) 0.0056(10) 0.0047(9) 
C6A 0.0200(11) 0.0206(11) 0.0243(13) -0.0012(10) 0.0024(10) 0.0028(9) 
C9A 0.0266(12) 0.0290(13) 0.0307(13) 0.0011(10) 0.0111(10) -0.0061(10) 
C10A 0.0436(14) 0.0357(14) 0.0521(16) 0.0102(12) 0.0199(12) -0.0062(11) 
C11A 0.0578(17) 0.0445(16) 0.0610(18) -0.0029(13) 0.0392(14) -0.0065(13) 
C12A 0.0191(11) 0.0283(12) 0.0257(13) 0.0047(10) 0.0007(9) -0.0024(9) 
C14A 0.0242(12) 0.0454(15) 0.0467(16) 0.0007(12) 0.0057(11) -0.0036(11) 
C13A 0.0403(14) 0.0353(14) 0.0311(14) 0.0010(11) 0.0017(11) -0.0010(11) 
N1B 0.0248(10) 0.0211(9) 0.0201(10) 0.0023(8) 0.0023(8) 0.0015(8) 
N3B 0.0277(10) 0.0261(10) 0.0228(10) 0.0035(8) 0.0012(8) 0.0031(8) 
N7B 0.0313(10) 0.0232(10) 0.0239(11) -0.0038(8) 0.0004(8) 0.0057(8) 
N8B 0.0340(10) 0.0311(11) 0.0198(10) -0.0014(8) 0.0026(9) 0.0108(8) 
C2B 0.0301(13) 0.0233(12) 0.0281(13) 0.0050(10) 0.0037(11) 0.0005(10) 
C4B 0.0242(12) 0.0279(13) 0.0312(13) -0.0005(10) 0.0013(10) -0.0007(10) 
C5B 0.0235(12) 0.0229(12) 0.0360(14) 0.0009(10) 0.0064(10) -0.0041(9) 
C6B 0.0258(12) 0.0230(12) 0.0235(13) 0.0048(10) 0.0025(10) 0.0009(10) 
C9B 0.0380(13) 0.0299(13) 0.0243(13) -0.0031(10) -0.0019(10) 0.0103(11) 
C10B 0.0692(19) 0.0450(16) 0.067(2) -0.0040(14) 0.0311(16) 0.0195(14) 
C11B 0.0601(17) 0.0280(15) 0.086(2) -0.0118(14) 0.0134(16) 0.0039(13) 
C12B 0.0299(12) 0.0328(13) 0.0208(12) -0.0007(10) 0.0033(10) 0.0067(10) 
C14B 0.0388(14) 0.0376(14) 0.0376(15) 0.0077(11) 0.0044(11) 0.0096(11) 
C13B 0.0397(14) 0.0412(15) 0.0417(15) 0.0055(12) 0.0026(12) -0.0007(12) 
N1C 0.0229(9) 0.0272(10) 0.0175(10) 0.0000(8) 0.0037(8) 0.0008(8) 
N3C 0.0296(10) 0.0356(11) 0.0215(11) -0.0014(8) 0.0042(9) 0.0001(9) 
N7C 0.0244(10) 0.0334(10) 0.0239(10) 0.0001(8) 0.0074(8) -0.0066(8) 
N8C 0.0218(9) 0.0279(10) 0.0182(10) -0.0025(8) 0.0041(8) -0.0074(8) 
C2C 0.0258(12) 0.0312(13) 0.0252(13) -0.0038(10) 0.0064(10) 0.0020(10) 
C4C 0.0264(12) 0.0397(14) 0.0261(14) 0.0054(11) 0.0028(10) 0.0051(10) 
C5C 0.0284(12) 0.0344(13) 0.0268(14) 0.0024(10) 0.0085(10) 0.0094(10) 
C6C 0.0277(12) 0.0216(12) 0.0185(12) -0.0036(9) 0.0059(10) 0.0016(9) 
C9C 0.0295(12) 0.0364(14) 0.0236(12) -0.0012(10) 0.0093(10) -0.0096(10) 
C10C 0.0383(14) 0.0382(15) 0.0619(17) 0.0151(13) 0.0245(13) 0.0011(11) 
C11C 0.0309(13) 0.0397(14) 0.0522(16) -0.0002(12) 0.0196(12) -0.0052(11) 
C12C 0.0288(12) 0.0241(12) 0.0182(12) -0.0014(9) 0.0035(10) -0.0053(9) 
C13C 0.0402(14) 0.0344(14) 0.0327(14) 0.0031(11) 0.0044(11) 0.0051(11) 
C14C 0.0362(13) 0.0338(13) 0.0259(13) 0.0010(10) 0.0089(11) -0.0040(10) 
N1D 0.0235(9) 0.0206(9) 0.0230(10) -0.0020(8) 0.0017(8) -0.0029(8) 
N2D 0.0319(11) 0.0319(11) 0.0300(12) -0.0046(9) -0.0004(9) -0.0036(9) 
N7D 0.0271(10) 0.0245(10) 0.0291(11) -0.0042(8) 0.0012(8) 0.0065(8) 
N8D 0.0196(9) 0.0247(10) 0.0224(10) -0.0050(8) -0.0017(8) 0.0028(8) 
C2D 0.0328(13) 0.0256(13) 0.0321(15) 0.0008(10) 0.0017(11) -0.0071(10) 
C4D 0.0335(13) 0.0372(14) 0.0233(13) 0.0005(11) 0.0048(10) -0.0042(11) 
C5D 0.0318(13) 0.0306(13) 0.0301(14) 0.0033(11) 0.0019(11) -0.0065(10) 
C6D 0.0236(12) 0.0247(12) 0.0205(12) -0.0025(10) 0.0025(10) -0.0047(10) 
C9D 0.0316(13) 0.0275(13) 0.0339(14) -0.0079(10) 0.0033(10) 0.0053(10) 
C10D 0.0566(17) 0.0264(14) 0.0691(19) -0.0022(13) 0.0193(14) 0.0076(12) 
C11D 0.0364(14) 0.0383(14) 0.0599(17) -0.0144(12) 0.0119(12) 0.0057(11) 
C12D 0.0201(11) 0.0296(12) 0.0232(12) -0.0052(10) 0.0006(9) 0.0029(9) 
C13D 0.0364(13) 0.0377(14) 0.0419(15) -0.0151(11) 0.0001(11) 0.0031(11) 
C14D 0.0340(13) 0.0583(16) 0.0302(14) 0.0016(12) 0.0081(11) 0.0027(12) 
 
_geom_special_details 
; 
 All esds (except the esd in the dihedral angle between two l.s. planes) 
 are estimated using the full covariance matrix.  The cell esds are taken 
 into account individually in the estimation of esds in distances, angles 
 and torsion angles; correlations between esds in cell parameters are only 
 used when they are defined by crystal symmetry.  An approximate (isotropic) 
 treatment of cell esds is used for estimating esds involving l.s. planes. 
; 
 
loop_ 
 _geom_bond_atom_site_label_1 
 _geom_bond_atom_site_label_2 
 _geom_bond_distance 
 _geom_bond_site_symmetry_2 
 _geom_bond_publ_flag 
N1A C2A 1.351(2) . ? 
N1A C5A 1.369(2) . ? 
N1A C6A 1.458(2) . ? 
N3A C2A 1.310(2) . ? 
N3A C4A 1.378(2) . ? 
N7A C6A 1.272(2) . ? 
N7A C9A 1.466(2) . ? 
N8A C6A 1.356(2) . ? 
N8A C12A 1.461(2) . ? 
N8A H8A 0.931(18) . ? 
C2A H2A 0.9500 . ? 
C4A C5A 1.351(3) . ? 
C4A H4A 0.9500 . ? 
C5A H5A 0.9500 . ? 
C9A C11A 1.503(3) . ? 
C9A C10A 1.511(3) . ? 
C9A H9A 1.0000 . ? 
C10A H10A 0.9800 . ? 
C10A H10B 0.9800 . ? 
C10A H10C 0.9800 . ? 
C11A H11A 0.9800 . ? 
C11A H11B 0.9800 . ? 
C11A H11C 0.9800 . ? 
C12A C13A 1.515(3) . ? 
C12A C14A 1.517(3) . ? 
C12A H12A 1.0000 . ? 
C14A H14A 0.9800 . ? 
C14A H14B 0.9800 . ? 
C14A H14C 0.9800 . ? 
C13A H13A 0.9800 . ? 
C13A H13B 0.9800 . ? 
C13A H13C 0.9800 . ? 
N1B C2B 1.357(2) . ? 
N1B C5B 1.373(2) . ? 
N1B C6B 1.455(2) . ? 
N3B C2B 1.316(2) . ? 
N3B C4B 1.372(2) . ? 
N7B C6B 1.264(2) . ? 
N7B C9B 1.465(2) . ? 
N8B C6B 1.356(2) . ? 
N8B C12B 1.467(2) . ? 
N8B H8B 0.964(19) . ? 
C2B H2B 0.9500 . ? 
C4B C5B 1.349(3) . ? 
C4B H4B 0.9500 . ? 
C5B H5B 0.9500 . ? 
C9B C11B 1.504(3) . ? 
C9B C10B 1.510(3) . ? 
C9B H9B 1.0000 . ? 
C10B H10D 0.9800 . ? 
C10B H10E 0.9800 . ? 
C10B H10F 0.9800 . ? 
C11B H11D 0.9800 . ? 
C11B H11E 0.9800 . ? 
C11B H11F 0.9800 . ? 
C12B C13B 1.502(3) . ? 
C12B C14B 1.510(3) . ? 
C12B H12B 1.0000 . ? 
C14B H14D 0.9800 . ? 
C14B H14E 0.9800 . ? 
C14B H14F 0.9800 . ? 
C13B H13D 0.9800 . ? 
C13B H13E 0.9800 . ? 
C13B H13F 0.9800 . ? 
N1C C2C 1.354(2) . ? 
N1C C5C 1.374(2) . ? 
N1C C6C 1.457(2) . ? 
N3C C2C 1.313(2) . ? 
N3C C4C 1.377(2) . ? 
N7C C6C 1.265(2) . ? 
N7C C9C 1.469(2) . ? 
N8C C6C 1.358(2) . ? 
N8C C12C 1.457(2) . ? 
N8C H8C 0.918(18) . ? 
C2C H2C 0.9500 . ? 
C4C C5C 1.348(3) . ? 
C4C H4C 0.9500 . ? 
C5C H5C 0.9500 . ? 
C9C C11C 1.512(3) . ? 
C9C C10C 1.515(3) . ? 
C9C H9C 1.0000 . ? 
C10C H10J 0.9800 . ? 
C10C H10K 0.9800 . ? 
C10C H10L 0.9800 . ? 
C11C H11J 0.9800 . ? 
C11C H11K 0.9800 . ? 
C11C H11L 0.9800 . ? 
C12C C14C 1.513(3) . ? 
C12C C13C 1.521(3) . ? 
C12C H12C 1.0000 . ? 
C13C H13J 0.9800 . ? 
C13C H13K 0.9800 . ? 
C13C H13L 0.9800 . ? 
C14C H14J 0.9800 . ? 
C14C H14K 0.9800 . ? 
C14C H14L 0.9800 . ? 
N1D C2D 1.352(2) . ? 
N1D C5D 1.372(2) . ? 
N1D C6D 1.453(2) . ? 
N2D C2D 1.314(2) . ? 
N2D C4D 1.367(2) . ? 
N7D C6D 1.270(2) . ? 
N7D C9D 1.466(2) . ? 
N8D C6D 1.360(2) . ? 
N8D C12D 1.460(2) . ? 
N8D H8D 0.940(18) . ? 
C2D H2D 0.9500 . ? 
C4D C5D 1.351(3) . ? 
C4D H4D 0.9500 . ? 
C5D H5D 0.9500 . ? 
C9D C10D 1.518(3) . ? 
C9D C11D 1.523(3) . ? 
C9D H9D 1.0000 . ? 
C10D H10G 0.9800 . ? 
C10D H10H 0.9800 . ? 
C10D H10I 0.9800 . ? 
C11D H11G 0.9800 . ? 
C11D H11H 0.9800 . ? 
C11D H11I 0.9800 . ? 
C12D C13D 1.514(3) . ? 
C12D C14D 1.524(3) . ? 
C12D H12D 1.0000 . ? 
C13D H13G 0.9800 . ? 
C13D H13H 0.9800 . ? 
C13D H13I 0.9800 . ? 
C14D H14G 0.9800 . ? 
C14D H14H 0.9800 . ? 
C14D H14I 0.9800 . ? 
 
loop_ 
 _geom_angle_atom_site_label_1 
 _geom_angle_atom_site_label_2 
 _geom_angle_atom_site_label_3 
 _geom_angle 
 _geom_angle_site_symmetry_1 
 _geom_angle_site_symmetry_3 
 _geom_angle_publ_flag 
C2A N1A C5A 106.22(16) . . ? 
C2A N1A C6A 127.40(17) . . ? 
C5A N1A C6A 126.39(16) . . ? 
C2A N3A C4A 104.65(17) . . ? 
C6A N7A C9A 121.19(17) . . ? 
C6A N8A C12A 121.43(16) . . ? 
C6A N8A H8A 113.9(11) . . ? 
C12A N8A H8A 115.1(11) . . ? 
N3A C2A N1A 112.53(19) . . ? 
N3A C2A H2A 123.7 . . ? 
N1A C2A H2A 123.7 . . ? 
C5A C4A N3A 110.21(18) . . ? 
C5A C4A H4A 124.9 . . ? 
N3A C4A H4A 124.9 . . ? 
C4A C5A N1A 106.39(17) . . ? 
C4A C5A H5A 126.8 . . ? 
N1A C5A H5A 126.8 . . ? 
N7A C6A N8A 125.73(18) . . ? 
N7A C6A N1A 124.07(18) . . ? 
N8A C6A N1A 110.12(16) . . ? 
N7A C9A C11A 109.79(16) . . ? 
N7A C9A C10A 109.57(16) . . ? 
C11A C9A C10A 110.75(18) . . ? 
N7A C9A H9A 108.9 . . ? 
C11A C9A H9A 108.9 . . ? 
C10A C9A H9A 108.9 . . ? 
C9A C10A H10A 109.5 . . ? 
C9A C10A H10B 109.5 . . ? 
H10A C10A H10B 109.5 . . ? 
C9A C10A H10C 109.5 . . ? 
H10A C10A H10C 109.5 . . ? 
H10B C10A H10C 109.5 . . ? 
C9A C11A H11A 109.5 . . ? 
C9A C11A H11B 109.5 . . ? 
H11A C11A H11B 109.5 . . ? 
C9A C11A H11C 109.5 . . ? 
H11A C11A H11C 109.5 . . ? 
H11B C11A H11C 109.5 . . ? 
N8A C12A C13A 110.91(16) . . ? 
N8A C12A C14A 108.85(16) . . ? 
C13A C12A C14A 112.07(17) . . ? 
N8A C12A H12A 108.3 . . ? 
C13A C12A H12A 108.3 . . ? 
C14A C12A H12A 108.3 . . ? 
C12A C14A H14A 109.5 . . ? 
C12A C14A H14B 109.5 . . ? 
H14A C14A H14B 109.5 . . ? 
C12A C14A H14C 109.5 . . ? 
H14A C14A H14C 109.5 . . ? 
H14B C14A H14C 109.5 . . ? 
C12A C13A H13A 109.5 . . ? 
C12A C13A H13B 109.5 . . ? 
H13A C13A H13B 109.5 . . ? 
C12A C13A H13C 109.5 . . ? 
H13A C13A H13C 109.5 . . ? 
H13B C13A H13C 109.5 . . ? 
C2B N1B C5B 106.40(16) . . ? 
C2B N1B C6B 126.83(16) . . ? 
C5B N1B C6B 126.77(16) . . ? 
C2B N3B C4B 104.56(16) . . ? 
C6B N7B C9B 121.19(17) . . ? 
C6B N8B C12B 120.44(17) . . ? 
C6B N8B H8B 116.1(11) . . ? 
C12B N8B H8B 115.8(11) . . ? 
N3B C2B N1B 112.11(17) . . ? 
N3B C2B H2B 123.9 . . ? 
N1B C2B H2B 123.9 . . ? 
C5B C4B N3B 111.01(18) . . ? 
C5B C4B H4B 124.5 . . ? 
N3B C4B H4B 124.5 . . ? 
C4B C5B N1B 105.92(17) . . ? 
C4B C5B H5B 127.0 . . ? 
N1B C5B H5B 127.0 . . ? 
N7B C6B N8B 124.67(19) . . ? 
N7B C6B N1B 124.96(18) . . ? 
N8B C6B N1B 110.26(17) . . ? 
N7B C9B C11B 108.29(18) . . ? 
N7B C9B C10B 108.99(17) . . ? 
C11B C9B C10B 110.54(19) . . ? 
N7B C9B H9B 109.7 . . ? 
C11B C9B H9B 109.7 . . ? 
C10B C9B H9B 109.7 . . ? 
C9B C10B H10D 109.5 . . ? 
C9B C10B H10E 109.5 . . ? 
H10D C10B H10E 109.5 . . ? 
C9B C10B H10F 109.5 . . ? 
H10D C10B H10F 109.5 . . ? 
H10E C10B H10F 109.5 . . ? 
C9B C11B H11D 109.5 . . ? 
C9B C11B H11E 109.5 . . ? 
H11D C11B H11E 109.5 . . ? 
C9B C11B H11F 109.5 . . ? 
H11D C11B H11F 109.5 . . ? 
H11E C11B H11F 109.5 . . ? 
N8B C12B C13B 110.56(16) . . ? 
N8B C12B C14B 109.23(16) . . ? 
C13B C12B C14B 112.66(18) . . ? 
N8B C12B H12B 108.1 . . ? 
C13B C12B H12B 108.1 . . ? 
C14B C12B H12B 108.1 . . ? 
C12B C14B H14D 109.5 . . ? 
C12B C14B H14E 109.5 . . ? 
H14D C14B H14E 109.5 . . ? 
C12B C14B H14F 109.5 . . ? 
H14D C14B H14F 109.5 . . ? 
H14E C14B H14F 109.5 . . ? 
C12B C13B H13D 109.5 . . ? 
C12B C13B H13E 109.5 . . ? 
H13D C13B H13E 109.5 . . ? 
C12B C13B H13F 109.5 . . ? 
H13D C13B H13F 109.5 . . ? 
H13E C13B H13F 109.5 . . ? 
C2C N1C C5C 106.55(16) . . ? 
C2C N1C C6C 127.18(16) . . ? 
C5C N1C C6C 126.27(16) . . ? 
C2C N3C C4C 104.52(17) . . ? 
C6C N7C C9C 121.98(17) . . ? 
C6C N8C C12C 120.12(16) . . ? 
C6C N8C H8C 115.1(12) . . ? 
C12C N8C H8C 117.2(12) . . ? 
N3C C2C N1C 112.21(18) . . ? 
N3C C2C H2C 123.9 . . ? 
N1C C2C H2C 123.9 . . ? 
C5C C4C N3C 110.88(18) . . ? 
C5C C4C H4C 124.6 . . ? 
N3C C4C H4C 124.6 . . ? 
C4C C5C N1C 105.84(18) . . ? 
C4C C5C H5C 127.1 . . ? 
N1C C5C H5C 127.1 . . ? 
N7C C6C N8C 124.69(18) . . ? 
N7C C6C N1C 124.62(18) . . ? 
N8C C6C N1C 110.63(16) . . ? 
N7C C9C C11C 107.39(16) . . ? 
N7C C9C C10C 110.04(17) . . ? 
C11C C9C C10C 110.48(17) . . ? 
N7C C9C H9C 109.6 . . ? 
C11C C9C H9C 109.6 . . ? 
C10C C9C H9C 109.6 . . ? 
C9C C10C H10J 109.5 . . ? 
C9C C10C H10K 109.5 . . ? 
H10J C10C H10K 109.5 . . ? 
C9C C10C H10L 109.5 . . ? 
H10J C10C H10L 109.5 . . ? 
H10K C10C H10L 109.5 . . ? 
C9C C11C H11J 109.5 . . ? 
C9C C11C H11K 109.5 . . ? 
H11J C11C H11K 109.5 . . ? 
C9C C11C H11L 109.5 . . ? 
H11J C11C H11L 109.5 . . ? 
H11K C11C H11L 109.5 . . ? 
N8C C12C C14C 109.14(15) . . ? 
N8C C12C C13C 111.11(16) . . ? 
C14C C12C C13C 112.06(17) . . ? 
N8C C12C H12C 108.1 . . ? 
C14C C12C H12C 108.1 . . ? 
C13C C12C H12C 108.1 . . ? 
C12C C13C H13J 109.5 . . ? 
C12C C13C H13K 109.5 . . ? 
H13J C13C H13K 109.5 . . ? 
C12C C13C H13L 109.5 . . ? 
H13J C13C H13L 109.5 . . ? 
H13K C13C H13L 109.5 . . ? 
C12C C14C H14J 109.5 . . ? 
C12C C14C H14K 109.5 . . ? 
H14J C14C H14K 109.5 . . ? 
C12C C14C H14L 109.5 . . ? 
H14J C14C H14L 109.5 . . ? 
H14K C14C H14L 109.5 . . ? 
C2D N1D C5D 106.09(16) . . ? 
C2D N1D C6D 126.85(17) . . ? 
C5D N1D C6D 127.05(16) . . ? 
C2D N2D C4D 104.27(17) . . ? 
C6D N7D C9D 121.71(17) . . ? 
C6D N8D C12D 120.90(16) . . ? 
C6D N8D H8D 114.6(11) . . ? 
C12D N8D H8D 116.3(11) . . ? 
N2D C2D N1D 112.63(18) . . ? 
N2D C2D H2D 123.7 . . ? 
N1D C2D H2D 123.7 . . ? 
C5D C4D N2D 111.09(19) . . ? 
C5D C4D H4D 124.5 . . ? 
N2D C4D H4D 124.5 . . ? 
C4D C5D N1D 105.91(18) . . ? 
C4D C5D H5D 127.0 . . ? 
N1D C5D H5D 127.0 . . ? 
N7D C6D N8D 124.88(18) . . ? 
N7D C6D N1D 124.38(18) . . ? 
N8D C6D N1D 110.70(16) . . ? 
N7D C9D C10D 109.04(17) . . ? 
N7D C9D C11D 108.54(16) . . ? 
C10D C9D C11D 111.19(18) . . ? 
N7D C9D H9D 109.3 . . ? 
C10D C9D H9D 109.3 . . ? 
C11D C9D H9D 109.3 . . ? 
C9D C10D H10G 109.5 . . ? 
C9D C10D H10H 109.5 . . ? 
H10G C10D H10H 109.5 . . ? 
C9D C10D H10I 109.5 . . ? 
H10G C10D H10I 109.5 . . ? 
H10H C10D H10I 109.5 . . ? 
C9D C11D H11G 109.5 . . ? 
C9D C11D H11H 109.5 . . ? 
H11G C11D H11H 109.5 . . ? 
C9D C11D H11I 109.5 . . ? 
H11G C11D H11I 109.5 . . ? 
H11H C11D H11I 109.5 . . ? 
N8D C12D C13D 109.03(16) . . ? 
N8D C12D C14D 110.52(16) . . ? 
C13D C12D C14D 112.30(18) . . ? 
N8D C12D H12D 108.3 . . ? 
C13D C12D H12D 108.3 . . ? 
C14D C12D H12D 108.3 . . ? 
C12D C13D H13G 109.5 . . ? 
C12D C13D H13H 109.5 . . ? 
H13G C13D H13H 109.5 . . ? 
C12D C13D H13I 109.5 . . ? 
H13G C13D H13I 109.5 . . ? 
H13H C13D H13I 109.5 . . ? 
C12D C14D H14G 109.5 . . ? 
C12D C14D H14H 109.5 . . ? 
H14G C14D H14H 109.5 . . ? 
C12D C14D H14I 109.5 . . ? 
H14G C14D H14I 109.5 . . ? 
H14H C14D H14I 109.5 . . ? 
 
loop_ 
 _geom_torsion_atom_site_label_1 
 _geom_torsion_atom_site_label_2 
 _geom_torsion_atom_site_label_3 
 _geom_torsion_atom_site_label_4 
 _geom_torsion 
 _geom_torsion_site_symmetry_1 
 _geom_torsion_site_symmetry_2 
 _geom_torsion_site_symmetry_3 
 _geom_torsion_site_symmetry_4 
 _geom_torsion_publ_flag 
C4A N3A C2A N1A -0.1(2) . . . . ? 
C5A N1A C2A N3A 0.1(2) . . . . ? 
C6A N1A C2A N3A -179.85(17) . . . . ? 
C2A N3A C4A C5A 0.0(2) . . . . ? 
N3A C4A C5A N1A 0.1(2) . . . . ? 
C2A N1A C5A C4A -0.1(2) . . . . ? 
C6A N1A C5A C4A 179.86(17) . . . . ? 
C9A N7A C6A N8A -172.15(17) . . . . ? 
C9A N7A C6A N1A 4.2(3) . . . . ? 
C12A N8A C6A N7A -11.2(3) . . . . ? 
C12A N8A C6A N1A 172.07(15) . . . . ? 
C2A N1A C6A N7A 65.9(3) . . . . ? 
C5A N1A C6A N7A -114.0(2) . . . . ? 
C2A N1A C6A N8A -117.3(2) . . . . ? 
C5A N1A C6A N8A 62.8(2) . . . . ? 
C6A N7A C9A C11A -111.9(2) . . . . ? 
C6A N7A C9A C10A 126.2(2) . . . . ? 
C6A N8A C12A C13A -85.3(2) . . . . ? 
C6A N8A C12A C14A 150.95(18) . . . . ? 
C4B N3B C2B N1B 0.1(2) . . . . ? 
C5B N1B C2B N3B -0.4(2) . . . . ? 
C6B N1B C2B N3B 179.45(17) . . . . ? 
C2B N3B C4B C5B 0.2(2) . . . . ? 
N3B C4B C5B N1B -0.5(2) . . . . ? 
C2B N1B C5B C4B 0.5(2) . . . . ? 
C6B N1B C5B C4B -179.34(18) . . . . ? 
C9B N7B C6B N8B 171.86(18) . . . . ? 
C9B N7B C6B N1B -4.1(3) . . . . ? 
C12B N8B C6B N7B 10.1(3) . . . . ? 
C12B N8B C6B N1B -173.44(16) . . . . ? 
C2B N1B C6B N7B -70.4(3) . . . . ? 
C5B N1B C6B N7B 109.4(2) . . . . ? 
C2B N1B C6B N8B 113.1(2) . . . . ? 
C5B N1B C6B N8B -67.0(2) . . . . ? 
C6B N7B C9B C11B 117.6(2) . . . . ? 
C6B N7B C9B C10B -122.1(2) . . . . ? 
C6B N8B C12B C13B 82.7(2) . . . . ? 
C6B N8B C12B C14B -152.82(18) . . . . ? 
C4C N3C C2C N1C 0.4(2) . . . . ? 
C5C N1C C2C N3C -0.3(2) . . . . ? 
C6C N1C C2C N3C 178.98(17) . . . . ? 
C2C N3C C4C C5C -0.4(2) . . . . ? 
N3C C4C C5C N1C 0.2(2) . . . . ? 
C2C N1C C5C C4C 0.1(2) . . . . ? 
C6C N1C C5C C4C -179.23(17) . . . . ? 
C9C N7C C6C N8C -170.64(18) . . . . ? 
C9C N7C C6C N1C 6.3(3) . . . . ? 
C12C N8C C6C N7C -7.1(3) . . . . ? 
C12C N8C C6C N1C 175.62(15) . . . . ? 
C2C N1C C6C N7C 73.0(3) . . . . ? 
C5C N1C C6C N7C -107.8(2) . . . . ? 
C2C N1C C6C N8C -109.7(2) . . . . ? 
C5C N1C C6C N8C 69.5(2) . . . . ? 
C6C N7C C9C C11C -151.65(19) . . . . ? 
C6C N7C C9C C10C 88.1(2) . . . . ? 
C6C N8C C12C C14C 153.95(17) . . . . ? 
C6C N8C C12C C13C -82.0(2) . . . . ? 
C4D N2D C2D N1D 0.0(2) . . . . ? 
C5D N1D C2D N2D -0.2(2) . . . . ? 
C6D N1D C2D N2D 179.10(17) . . . . ? 
C2D N2D C4D C5D 0.2(2) . . . . ? 
N2D C4D C5D N1D -0.4(2) . . . . ? 
C2D N1D C5D C4D 0.3(2) . . . . ? 
C6D N1D C5D C4D -178.96(18) . . . . ? 
C9D N7D C6D N8D 172.65(18) . . . . ? 
C9D N7D C6D N1D -4.9(3) . . . . ? 
C12D N8D C6D N7D 12.4(3) . . . . ? 
C12D N8D C6D N1D -169.79(15) . . . . ? 
C2D N1D C6D N7D -66.3(3) . . . . ? 
C5D N1D C6D N7D 112.8(2) . . . . ? 
C2D N1D C6D N8D 115.8(2) . . . . ? 
C5D N1D C6D N8D -65.1(2) . . . . ? 
C6D N7D C9D C10D 114.5(2) . . . . ? 
C6D N7D C9D C11D -124.2(2) . . . . ? 
C6D N8D C12D C13D -151.46(18) . . . . ? 
C6D N8D C12D C14D 84.6(2) . . . . ? 
 
_diffrn_measured_fraction_theta_max    1.000 
_diffrn_reflns_theta_full              25.00 
_diffrn_measured_fraction_theta_full   1.000 
_refine_diff_density_max     .273 
_refine_diff_density_min    -.219 
_refine_diff_density_rms     .043 
