# Supplementary material for: Inversion symmetry and local vs. dispersive interactions in the nucleation of hydrogen bonded cyclic n-mer and tape of imidazolecarboxamidines
Source: Beilstein J Org Chem. 2008 Jul 7;4:23. doi: 10.3762/bjoc.4.23 (PMC2511023; doi:10.3762/bjoc.4.23)
Supplement: File 4 — Crystallographic Information Files (CIF) for all the compounds reported in this work. File Names: Xy_descriptor.cif. Xy is the compound number and letter designation found in Table I and/or described in the Experimental Section. The descriptor is a short tag indicating hydrogen bond motif or symmetry. [file Beilstein_J_Org_Chem-04-23-s004.zip › 10c_Ci.cif]

 
data_k05293 
 
_audit_creation_method            SHELXL-97 
_chemical_name_systematic 
; 
 ? 
; 
_chemical_name_common             ? 
_chemical_melting_point           ? 
_chemical_formula_moiety          ? 
_chemical_formula_sum 
 'C20 H28 N4' 
_chemical_formula_weight          324.46 
 
loop_ 
 _atom_type_symbol 
 _atom_type_description 
 _atom_type_scat_dispersion_real 
 _atom_type_scat_dispersion_imag 
 _atom_type_scat_source 
 'C'  'C'    .0033    .0016 
 'International Tables Vol C Tables 4.2.6.8 and 6.1.1.4' 
 'H'  'H'    .0000    .0000 
 'International Tables Vol C Tables 4.2.6.8 and 6.1.1.4' 
 'N'  'N'    .0061    .0033 
 'International Tables Vol C Tables 4.2.6.8 and 6.1.1.4' 
 
_symmetry_cell_setting            triclinic 
_symmetry_space_group_name_H-M    'P -1'
 
loop_ 
 _symmetry_equiv_pos_as_xyz 
 'x, y, z' 
 '-x, -y, -z' 
 
_cell_length_a                    8.9442(5) 
_cell_length_b                    9.2587(6) 
_cell_length_c                    12.0545(8) 
_cell_angle_alpha                 74.610(3) 
_cell_angle_beta                  82.151(3) 
_cell_angle_gamma                 68.098(3) 
_cell_volume                      892.20(10) 
_cell_formula_units_Z             2 
_cell_measurement_temperature     90.0(2) 
_cell_measurement_reflns_used     3858
_cell_measurement_theta_min       1.00
_cell_measurement_theta_max       27.48
 
_exptl_crystal_description        'irregular rod'
_exptl_crystal_colour             colourless
_exptl_crystal_size_max           0.30 
_exptl_crystal_size_mid           0.12 
_exptl_crystal_size_min           0.08 
_exptl_crystal_density_meas       ? 
_exptl_crystal_density_diffrn     1.208 
_exptl_crystal_density_method     'not measured' 
_exptl_crystal_F_000              352 
_exptl_absorpt_coefficient_mu     0.073 
_exptl_absorpt_correction_type    multi-scan
_exptl_absorpt_correction_T_min   0.9784 
_exptl_absorpt_correction_T_max   0.9942 
_exptl_absorpt_process_details    'Scalepack (Otwinowski & Minor, 1997)'
 
_exptl_special_details 
; 
 ? 
; 
 
_diffrn_ambient_temperature       90.0(2) 
_diffrn_radiation_wavelength      0.71073 
_diffrn_radiation_type            MoK\a 
_diffrn_radiation_source          'fine-focus sealed tube' 
_diffrn_radiation_monochromator   graphite 
_diffrn_measurement_device_type   'Nonius KappaCCD diffractometer'
_diffrn_measurement_method        '\w scans at fixed \c = 55\%'
_diffrn_detector_area_resol_mean  18
_diffrn_standards_number          ? 
_diffrn_standards_interval_count  ? 
_diffrn_standards_interval_time   ? 
_diffrn_standards_decay_%         ? 
_diffrn_reflns_number             7629 
_diffrn_reflns_av_R_equivalents   0.0451 
_diffrn_reflns_av_sigmaI/netI     0.0664 
_diffrn_reflns_limit_h_min        -11 
_diffrn_reflns_limit_h_max        11 
_diffrn_reflns_limit_k_min        -11 
_diffrn_reflns_limit_k_max        11 
_diffrn_reflns_limit_l_min        -15 
_diffrn_reflns_limit_l_max        15 
_diffrn_reflns_theta_min          1.75 
_diffrn_reflns_theta_max          27.44 
_reflns_number_total              4039 
_reflns_number_gt                 2577 
_reflns_threshold_expression      >2\s(I)    
 
_computing_data_collection        'COLLECT (Nonius, 1998)'
_computing_cell_refinement        'SCALEPACK (Otwinowski & Minor, 1997)'
_computing_data_reduction         'DENZO-SMN (Otwinowski & Minor, 1997)'
_computing_structure_solution     'SHELXS-97 (Sheldrick, 1990)' 
_computing_structure_refinement   'SHELXL-97 (Sheldrick, 1997)' 
_computing_molecular_graphics     'XP in SHELXTL (Sheldrick, 1994)'
_computing_publication_material
; 
SHELX97-2 (Sheldrick, 1997) and local procedures 
; 
 
_refine_special_details 
; 
 Refinement of F^2^ against ALL reflections.  The weighted R-factor wR and 
 goodness of fit S are based on F^2^, conventional R-factors R are based 
 on F, with F set to zero for negative F^2^. The threshold expression of 
 F^2^ > 2sigma(F^2^) is used only for calculating R-factors(gt) etc. and is 
 not relevant to the choice of reflections for refinement.  R-factors based 
 on F^2^ are statistically about twice as large as those based on F, and R- 
 factors based on ALL data will be even larger. 
; 
 
_refine_ls_structure_factor_coef  Fsqd  
_refine_ls_matrix_type            full 
_refine_ls_weighting_scheme       calc  
_refine_ls_weighting_details 
 'calc w=1/[\s^2^(Fo^2^)+(0.0777P)^2^+0.0888P] where P=(Fo^2^+2Fc^2^)/3' 
_atom_sites_solution_primary      direct 
_atom_sites_solution_secondary    difmap 
_atom_sites_solution_hydrogens    geom 
_refine_ls_hydrogen_treatment     constr 
_refine_ls_extinction_method      none 
_refine_ls_extinction_coef        ? 
_refine_ls_number_reflns          4039 
_refine_ls_number_parameters      217 
_refine_ls_number_restraints      0 
_refine_ls_R_factor_all           0.1011 
_refine_ls_R_factor_gt            0.0576 
_refine_ls_wR_factor_ref          0.1551 
_refine_ls_wR_factor_gt           0.1345 
_refine_ls_goodness_of_fit_ref    1.048 
_refine_ls_restrained_S_all       1.048 
_refine_ls_shift/su_max           0.000 
_refine_ls_shift/su_mean          0.000 
 
loop_ 
 _atom_site_label 
 _atom_site_type_symbol 
 _atom_site_fract_x 
 _atom_site_fract_y 
 _atom_site_fract_z 
 _atom_site_U_iso_or_equiv 
 _atom_site_adp_type 
 _atom_site_occupancy 
 _atom_site_symmetry_multiplicity 
 _atom_site_calc_flag 
 _atom_site_refinement_flags 
 _atom_site_disorder_assembly 
 _atom_site_disorder_group 
N1 N 0.65477(18) 0.11916(16) 0.37061(12) 0.0269(4) Uani 1 1 d . . . 
C2 C 0.6793(2) 0.0123(2) 0.47558(16) 0.0285(4) Uani 1 1 d . . . 
H2 H 0.6850 0.0412 0.5444 0.034 Uiso 1 1 calc R . . 
N3 N 0.69417(18) -0.13270(17) 0.47309(13) 0.0299(4) Uani 1 1 d . . . 
C4 C 0.6760(2) -0.1218(2) 0.35722(16) 0.0278(4) Uani 1 1 d . . . 
C5 C 0.6497(2) 0.0340(2) 0.29276(15) 0.0268(4) Uani 1 1 d . . . 
C6 C 0.6155(2) 0.2914(2) 0.34525(15) 0.0269(4) Uani 1 1 d . . . 
N7 N 0.70965(18) 0.36340(17) 0.29167(13) 0.0291(4) Uani 1 1 d . . . 
N8 N 0.46449(18) 0.36651(17) 0.38482(13) 0.0299(4) Uani 1 1 d . . . 
H8 H 0.4173 0.3108 0.4386 0.036 Uiso 1 1 calc R . . 
C9 C 0.6796(2) -0.2392(2) 0.30275(17) 0.0313(4) Uani 1 1 d . . . 
H9 H 0.6959 -0.3459 0.3451 0.038 Uiso 1 1 calc R . . 
C10 C 0.6587(2) -0.1952(2) 0.18620(17) 0.0330(5) Uani 1 1 d . . . 
H10 H 0.6615 -0.2733 0.1475 0.040 Uiso 1 1 calc R . . 
C11 C 0.6333(2) -0.0379(2) 0.12295(17) 0.0326(5) Uani 1 1 d . . . 
H11 H 0.6196 -0.0121 0.0424 0.039 Uiso 1 1 calc R . . 
C12 C 0.6276(2) 0.0804(2) 0.17484(16) 0.0298(4) Uani 1 1 d . . . 
H12 H 0.6097 0.1873 0.1324 0.036 Uiso 1 1 calc R . . 
C13 C 0.8684(2) 0.2758(2) 0.24496(16) 0.0282(4) Uani 1 1 d . . . 
H13 H 0.8821 0.1601 0.2599 0.034 Uiso 1 1 calc R . . 
C14 C 1.0029(2) 0.2912(2) 0.30121(16) 0.0307(4) Uani 1 1 d . . . 
H14A H 0.9843 0.4059 0.2926 0.037 Uiso 1 1 calc R . . 
H14B H 1.0015 0.2404 0.3845 0.037 Uiso 1 1 calc R . . 
C15 C 1.1674(2) 0.2115(2) 0.24620(16) 0.0316(4) Uani 1 1 d . . . 
H15A H 1.2516 0.2286 0.2811 0.038 Uiso 1 1 calc R . . 
H15B H 1.1909 0.0948 0.2625 0.038 Uiso 1 1 calc R . . 
C16 C 1.1740(2) 0.2776(2) 0.11666(16) 0.0319(4) Uani 1 1 d . . . 
H16A H 1.2795 0.2175 0.0837 0.038 Uiso 1 1 calc R . . 
H16B H 1.1642 0.3913 0.1002 0.038 Uiso 1 1 calc R . . 
C17 C 1.0393(2) 0.2645(2) 0.05992(16) 0.0315(4) Uani 1 1 d . . . 
H17A H 1.0569 0.1502 0.0676 0.038 Uiso 1 1 calc R . . 
H17B H 1.0408 0.3164 -0.0232 0.038 Uiso 1 1 calc R . . 
C18 C 0.8752(2) 0.3445(2) 0.11557(16) 0.0302(4) Uani 1 1 d . . . 
H18A H 0.8530 0.4608 0.1006 0.036 Uiso 1 1 calc R . . 
H18B H 0.7902 0.3296 0.0799 0.036 Uiso 1 1 calc R . . 
C19 C 0.3772(2) 0.5379(2) 0.34076(15) 0.0283(4) Uani 1 1 d . . . 
H19 H 0.4435 0.5985 0.3524 0.034 Uiso 1 1 calc R . . 
C20 C 0.3500(2) 0.5764(2) 0.21217(16) 0.0326(5) Uani 1 1 d . . . 
H20A H 0.4555 0.5517 0.1692 0.039 Uiso 1 1 calc R . . 
H20B H 0.2951 0.5080 0.1982 0.039 Uiso 1 1 calc R . . 
C21 C 0.2480(2) 0.7521(2) 0.16749(17) 0.0333(5) Uani 1 1 d . . . 
H21A H 0.3075 0.8205 0.1742 0.040 Uiso 1 1 calc R . . 
H21B H 0.2280 0.7717 0.0851 0.040 Uiso 1 1 calc R . . 
C22 C 0.0879(2) 0.7963(2) 0.23554(16) 0.0333(5) Uani 1 1 d . . . 
H22A H 0.0248 0.7340 0.2238 0.040 Uiso 1 1 calc R . . 
H22B H 0.0253 0.9114 0.2072 0.040 Uiso 1 1 calc R . . 
C23 C 0.1149(2) 0.7619(2) 0.36335(17) 0.0345(5) Uani 1 1 d . . . 
H23A H 0.0093 0.7863 0.4063 0.041 Uiso 1 1 calc R . . 
H23B H 0.1682 0.8324 0.3757 0.041 Uiso 1 1 calc R . . 
C24 C 0.2191(2) 0.5869(2) 0.41017(16) 0.0317(4) Uani 1 1 d . . . 
H24A H 0.2420 0.5715 0.4914 0.038 Uiso 1 1 calc R . . 
H24B H 0.1588 0.5172 0.4082 0.038 Uiso 1 1 calc R . . 
 
loop_ 
 _atom_site_aniso_label 
 _atom_site_aniso_U_11 
 _atom_site_aniso_U_22 
 _atom_site_aniso_U_33 
 _atom_site_aniso_U_23 
 _atom_site_aniso_U_13 
 _atom_site_aniso_U_12 
N1 0.0267(9) 0.0241(8) 0.0316(9) -0.0076(7) 0.0000(7) -0.0103(7) 
C2 0.0234(10) 0.0286(10) 0.0330(10) -0.0070(8) -0.0008(8) -0.0087(8) 
N3 0.0251(9) 0.0274(8) 0.0370(9) -0.0080(7) 0.0008(7) -0.0096(7) 
C4 0.0224(10) 0.0267(9) 0.0350(11) -0.0088(8) -0.0006(8) -0.0085(8) 
C5 0.0213(10) 0.0260(9) 0.0344(11) -0.0104(8) 0.0006(8) -0.0080(8) 
C6 0.0285(11) 0.0205(9) 0.0313(10) -0.0071(8) -0.0036(8) -0.0068(8) 
N7 0.0261(9) 0.0255(8) 0.0356(9) -0.0083(7) 0.0010(7) -0.0091(7) 
N8 0.0273(9) 0.0248(8) 0.0339(9) -0.0056(7) 0.0030(7) -0.0076(7) 
C9 0.0252(10) 0.0238(9) 0.0447(12) -0.0082(8) -0.0002(9) -0.0085(8) 
C10 0.0278(11) 0.0325(10) 0.0440(12) -0.0170(9) 0.0009(9) -0.0118(9) 
C11 0.0293(11) 0.0347(11) 0.0362(11) -0.0108(9) -0.0035(9) -0.0114(9) 
C12 0.0258(10) 0.0275(9) 0.0352(11) -0.0067(8) -0.0022(8) -0.0083(8) 
C13 0.0245(10) 0.0224(9) 0.0368(11) -0.0096(8) 0.0008(8) -0.0061(8) 
C14 0.0287(11) 0.0318(10) 0.0307(10) -0.0072(8) -0.0014(8) -0.0096(9) 
C15 0.0262(11) 0.0305(10) 0.0362(11) -0.0065(8) -0.0033(8) -0.0079(8) 
C16 0.0263(10) 0.0314(10) 0.0370(11) -0.0085(8) 0.0007(8) -0.0093(8) 
C17 0.0295(11) 0.0305(10) 0.0329(11) -0.0079(8) 0.0002(8) -0.0091(8) 
C18 0.0248(10) 0.0303(10) 0.0365(11) -0.0084(8) -0.0023(8) -0.0100(8) 
C19 0.0265(10) 0.0231(9) 0.0354(11) -0.0093(8) 0.0008(8) -0.0079(8) 
C20 0.0317(11) 0.0282(10) 0.0366(11) -0.0103(8) 0.0014(9) -0.0082(9) 
C21 0.0332(11) 0.0297(10) 0.0345(11) -0.0074(8) -0.0034(9) -0.0078(9) 
C22 0.0291(11) 0.0277(10) 0.0407(12) -0.0083(8) -0.0047(9) -0.0060(8) 
C23 0.0290(11) 0.0313(10) 0.0404(12) -0.0118(9) 0.0001(9) -0.0056(9) 
C24 0.0290(11) 0.0310(10) 0.0344(11) -0.0105(8) 0.0019(8) -0.0090(9) 
 
_geom_special_details 
; 
 All esds (except the esd in the dihedral angle between two l.s. planes) 
 are estimated using the full covariance matrix.  The cell esds are taken 
 into account individually in the estimation of esds in distances, angles 
 and torsion angles; correlations between esds in cell parameters are only 
 used when they are defined by crystal symmetry.  An approximate (isotropic) 
 treatment of cell esds is used for estimating esds involving l.s. planes. 
; 
 
loop_ 
 _geom_bond_atom_site_label_1 
 _geom_bond_atom_site_label_2 
 _geom_bond_distance 
 _geom_bond_site_symmetry_2 
 _geom_bond_publ_flag 
N1 C2 1.370(2) . ? 
N1 C5 1.392(2) . ? 
N1 C6 1.454(2) . ? 
C2 N3 1.307(2) . ? 
C2 H2 0.9500 . ? 
N3 C4 1.401(2) . ? 
C4 C5 1.393(2) . ? 
C4 C9 1.401(2) . ? 
C5 C12 1.390(2) . ? 
C6 N7 1.270(2) . ? 
C6 N8 1.355(2) . ? 
N7 C13 1.468(2) . ? 
N8 C19 1.466(2) . ? 
N8 H8 0.8800 . ? 
C9 C10 1.373(3) . ? 
C9 H9 0.9500 . ? 
C10 C11 1.402(3) . ? 
C10 H10 0.9500 . ? 
C11 C12 1.381(2) . ? 
C11 H11 0.9500 . ? 
C12 H12 0.9500 . ? 
C13 C18 1.522(2) . ? 
C13 C14 1.527(3) . ? 
C13 H13 1.0000 . ? 
C14 C15 1.527(2) . ? 
C14 H14A 0.9900 . ? 
C14 H14B 0.9900 . ? 
C15 C16 1.520(3) . ? 
C15 H15A 0.9900 . ? 
C15 H15B 0.9900 . ? 
C16 C17 1.521(3) . ? 
C16 H16A 0.9900 . ? 
C16 H16B 0.9900 . ? 
C17 C18 1.528(2) . ? 
C17 H17A 0.9900 . ? 
C17 H17B 0.9900 . ? 
C18 H18A 0.9900 . ? 
C18 H18B 0.9900 . ? 
C19 C24 1.519(2) . ? 
C19 C20 1.528(3) . ? 
C19 H19 1.0000 . ? 
C20 C21 1.526(3) . ? 
C20 H20A 0.9900 . ? 
C20 H20B 0.9900 . ? 
C21 C22 1.520(3) . ? 
C21 H21A 0.9900 . ? 
C21 H21B 0.9900 . ? 
C22 C23 1.522(3) . ? 
C22 H22A 0.9900 . ? 
C22 H22B 0.9900 . ? 
C23 C24 1.531(3) . ? 
C23 H23A 0.9900 . ? 
C23 H23B 0.9900 . ? 
C24 H24A 0.9900 . ? 
C24 H24B 0.9900 . ? 
 
loop_ 
 _geom_angle_atom_site_label_1 
 _geom_angle_atom_site_label_2 
 _geom_angle_atom_site_label_3 
 _geom_angle 
 _geom_angle_site_symmetry_1 
 _geom_angle_site_symmetry_3 
 _geom_angle_publ_flag 
C2 N1 C5 105.81(14) . . ? 
C2 N1 C6 128.34(14) . . ? 
C5 N1 C6 125.17(15) . . ? 
N3 C2 N1 114.39(16) . . ? 
N3 C2 H2 122.8 . . ? 
N1 C2 H2 122.8 . . ? 
C2 N3 C4 104.01(15) . . ? 
C5 C4 N3 110.39(15) . . ? 
C5 C4 C9 119.54(17) . . ? 
N3 C4 C9 130.07(17) . . ? 
C12 C5 N1 131.39(15) . . ? 
C12 C5 C4 123.21(16) . . ? 
N1 C5 C4 105.38(15) . . ? 
N7 C6 N8 123.96(16) . . ? 
N7 C6 N1 124.55(16) . . ? 
N8 C6 N1 111.49(14) . . ? 
C6 N7 C13 121.22(15) . . ? 
C6 N8 C19 121.97(14) . . ? 
C6 N8 H8 119.0 . . ? 
C19 N8 H8 119.0 . . ? 
C10 C9 C4 117.87(17) . . ? 
C10 C9 H9 121.1 . . ? 
C4 C9 H9 121.1 . . ? 
C9 C10 C11 121.60(16) . . ? 
C9 C10 H10 119.2 . . ? 
C11 C10 H10 119.2 . . ? 
C12 C11 C10 121.64(18) . . ? 
C12 C11 H11 119.2 . . ? 
C10 C11 H11 119.2 . . ? 
C11 C12 C5 116.14(16) . . ? 
C11 C12 H12 121.9 . . ? 
C5 C12 H12 121.9 . . ? 
N7 C13 C18 108.27(14) . . ? 
N7 C13 C14 110.75(14) . . ? 
C18 C13 C14 110.14(14) . . ? 
N7 C13 H13 109.2 . . ? 
C18 C13 H13 109.2 . . ? 
C14 C13 H13 109.2 . . ? 
C15 C14 C13 110.90(14) . . ? 
C15 C14 H14A 109.5 . . ? 
C13 C14 H14A 109.5 . . ? 
C15 C14 H14B 109.5 . . ? 
C13 C14 H14B 109.5 . . ? 
H14A C14 H14B 108.0 . . ? 
C16 C15 C14 111.99(15) . . ? 
C16 C15 H15A 109.2 . . ? 
C14 C15 H15A 109.2 . . ? 
C16 C15 H15B 109.2 . . ? 
C14 C15 H15B 109.2 . . ? 
H15A C15 H15B 107.9 . . ? 
C15 C16 C17 111.20(15) . . ? 
C15 C16 H16A 109.4 . . ? 
C17 C16 H16A 109.4 . . ? 
C15 C16 H16B 109.4 . . ? 
C17 C16 H16B 109.4 . . ? 
H16A C16 H16B 108.0 . . ? 
C16 C17 C18 110.75(15) . . ? 
C16 C17 H17A 109.5 . . ? 
C18 C17 H17A 109.5 . . ? 
C16 C17 H17B 109.5 . . ? 
C18 C17 H17B 109.5 . . ? 
H17A C17 H17B 108.1 . . ? 
C13 C18 C17 112.00(15) . . ? 
C13 C18 H18A 109.2 . . ? 
C17 C18 H18A 109.2 . . ? 
C13 C18 H18B 109.2 . . ? 
C17 C18 H18B 109.2 . . ? 
H18A C18 H18B 107.9 . . ? 
N8 C19 C24 108.66(14) . . ? 
N8 C19 C20 111.24(14) . . ? 
C24 C19 C20 111.65(16) . . ? 
N8 C19 H19 108.4 . . ? 
C24 C19 H19 108.4 . . ? 
C20 C19 H19 108.4 . . ? 
C21 C20 C19 111.61(15) . . ? 
C21 C20 H20A 109.3 . . ? 
C19 C20 H20A 109.3 . . ? 
C21 C20 H20B 109.3 . . ? 
C19 C20 H20B 109.3 . . ? 
H20A C20 H20B 108.0 . . ? 
C22 C21 C20 110.69(15) . . ? 
C22 C21 H21A 109.5 . . ? 
C20 C21 H21A 109.5 . . ? 
C22 C21 H21B 109.5 . . ? 
C20 C21 H21B 109.5 . . ? 
H21A C21 H21B 108.1 . . ? 
C21 C22 C23 110.73(16) . . ? 
C21 C22 H22A 109.5 . . ? 
C23 C22 H22A 109.5 . . ? 
C21 C22 H22B 109.5 . . ? 
C23 C22 H22B 109.5 . . ? 
H22A C22 H22B 108.1 . . ? 
C22 C23 C24 111.62(15) . . ? 
C22 C23 H23A 109.3 . . ? 
C24 C23 H23A 109.3 . . ? 
C22 C23 H23B 109.3 . . ? 
C24 C23 H23B 109.3 . . ? 
H23A C23 H23B 108.0 . . ? 
C19 C24 C23 111.81(15) . . ? 
C19 C24 H24A 109.3 . . ? 
C23 C24 H24A 109.3 . . ? 
C19 C24 H24B 109.3 . . ? 
C23 C24 H24B 109.3 . . ? 
H24A C24 H24B 107.9 . . ? 
 
loop_ 
 _geom_torsion_atom_site_label_1 
 _geom_torsion_atom_site_label_2 
 _geom_torsion_atom_site_label_3 
 _geom_torsion_atom_site_label_4 
 _geom_torsion 
 _geom_torsion_site_symmetry_1 
 _geom_torsion_site_symmetry_2 
 _geom_torsion_site_symmetry_3 
 _geom_torsion_site_symmetry_4 
 _geom_torsion_publ_flag 
C5 N1 C2 N3 1.5(2) . . . . ? 
C6 N1 C2 N3 172.32(16) . . . . ? 
N1 C2 N3 C4 -0.8(2) . . . . ? 
C2 N3 C4 C5 -0.17(19) . . . . ? 
C2 N3 C4 C9 -179.66(19) . . . . ? 
C2 N1 C5 C12 179.83(18) . . . . ? 
C6 N1 C5 C12 8.6(3) . . . . ? 
C2 N1 C5 C4 -1.47(19) . . . . ? 
C6 N1 C5 C4 -172.66(16) . . . . ? 
N3 C4 C5 C12 179.88(16) . . . . ? 
C9 C4 C5 C12 -0.6(3) . . . . ? 
N3 C4 C5 N1 1.1(2) . . . . ? 
C9 C4 C5 N1 -179.40(16) . . . . ? 
C2 N1 C6 N7 111.8(2) . . . . ? 
C5 N1 C6 N7 -79.1(2) . . . . ? 
C2 N1 C6 N8 -69.0(2) . . . . ? 
C5 N1 C6 N8 100.19(19) . . . . ? 
N8 C6 N7 C13 -176.29(16) . . . . ? 
N1 C6 N7 C13 2.9(3) . . . . ? 
N7 C6 N8 C19 18.8(3) . . . . ? 
N1 C6 N8 C19 -160.44(15) . . . . ? 
C5 C4 C9 C10 0.8(3) . . . . ? 
N3 C4 C9 C10 -179.73(17) . . . . ? 
C4 C9 C10 C11 -0.5(3) . . . . ? 
C9 C10 C11 C12 -0.2(3) . . . . ? 
C10 C11 C12 C5 0.4(3) . . . . ? 
N1 C5 C12 C11 178.42(18) . . . . ? 
C4 C5 C12 C11 -0.1(3) . . . . ? 
C6 N7 C13 C18 121.23(18) . . . . ? 
C6 N7 C13 C14 -117.91(18) . . . . ? 
N7 C13 C14 C15 -175.51(14) . . . . ? 
C18 C13 C14 C15 -55.76(19) . . . . ? 
C13 C14 C15 C16 55.7(2) . . . . ? 
C14 C15 C16 C17 -55.0(2) . . . . ? 
C15 C16 C17 C18 54.48(19) . . . . ? 
N7 C13 C18 C17 177.82(13) . . . . ? 
C14 C13 C18 C17 56.58(18) . . . . ? 
C16 C17 C18 C13 -56.06(19) . . . . ? 
C6 N8 C19 C24 -174.88(15) . . . . ? 
C6 N8 C19 C20 61.8(2) . . . . ? 
N8 C19 C20 C21 175.61(15) . . . . ? 
C24 C19 C20 C21 54.0(2) . . . . ? 
C19 C20 C21 C22 -56.3(2) . . . . ? 
C20 C21 C22 C23 57.2(2) . . . . ? 
C21 C22 C23 C24 -56.1(2) . . . . ? 
N8 C19 C24 C23 -175.65(14) . . . . ? 
C20 C19 C24 C23 -52.6(2) . . . . ? 
C22 C23 C24 C19 53.9(2) . . . . ? 
 
loop_ 
 _geom_hbond_atom_site_label_D 
 _geom_hbond_atom_site_label_H 
 _geom_hbond_atom_site_label_A 
 _geom_hbond_distance_DH 
 _geom_hbond_distance_HA 
 _geom_hbond_distance_DA 
 _geom_hbond_angle_DHA 
 _geom_hbond_site_symmetry_A 
N8 H8 N3  0.88 2.20 3.049(2) 161.1 2_656 
 
_diffrn_measured_fraction_theta_max     .993 
_diffrn_reflns_theta_full              27.44 
_diffrn_measured_fraction_theta_full    .993 
_refine_diff_density_max     .286 
_refine_diff_density_min    -.370 
_refine_diff_density_rms     .056 
