# Supplementary material for: Inversion symmetry and local vs. dispersive interactions in the nucleation of hydrogen bonded cyclic n-mer and tape of imidazolecarboxamidines
Source: Beilstein J Org Chem. 2008 Jul 7;4:23. doi: 10.3762/bjoc.4.23 (PMC2511023; doi:10.3762/bjoc.4.23)
Supplement: File 4 — Crystallographic Information Files (CIF) for all the compounds reported in this work. File Names: Xy_descriptor.cif. Xy is the compound number and letter designation found in Table I and/or described in the Experimental Section. The descriptor is a short tag indicating hydrogen bond motif or symmetry. [file Beilstein_J_Org_Chem-04-23-s004.zip › 11a_tape.cif]

#######################################################################
#
#                 Cambridge Crystallographic Data Centre
#                                CCDC 
#
#######################################################################
#
# If this CIF has been generated directly or indirectly from an entry in the 
# Cambridge Structural Database, then it will include bibliographic, chemical, 
# crystal, experimental, refinement or atomic coordinate data resulting from 
# the CCDC's data processing and validation procedures. Files generated from 
# CSD entries are Copyright 2007 Cambridge Crystallographic Data Centre. They 
# may be used in bona fide research applications only, and may not be copied or 
# further disseminated in any form, whether machine-readable or not, except for 
# the purposes of generating routine backup copies on your local computer 
# system.
# 
# Files arising from any other source may also contain material that is the 
# copyright of third parties, including the originator, and you should check 
# with the originator concerning the permitted uses of the information 
# contained in this CIF.
#
# For further information on the CCDC and the free tools enCIFer and Mercury
# for validating and visualising CIF files, please visit www.ccdc.cam.ac.uk
#
#######################################################################

data_k04159 - P21/c
_symmetry_cell_setting           monoclinic
_symmetry_space_group_name_H-M   'P 21/c'
_symmetry_Int_Tables_number      14
loop_
_symmetry_equiv_pos_site_id
_symmetry_equiv_pos_as_xyz
1 x,y,z
2 -x,1/2+y,1/2-z
3 -x,-y,-z
4 x,1/2-y,1/2+z
_cell_length_a                   8.7820(3)
_cell_length_b                   7.9720(2)
_cell_length_c                   21.1910(7)
_cell_angle_alpha                90
_cell_angle_beta                 94.7240(13)
_cell_angle_gamma                90
_cell_volume                     1478.54
loop_
_atom_site_label
_atom_site_type_symbol
_atom_site_fract_x
_atom_site_fract_y
_atom_site_fract_z
N1 N 0.206674 0.051999 0.80596
C2 C 0.078784 0.146876 0.789814
N3 N 0.084953 0.223847 0.735133
C4 C 0.288899 0.217694 0.657392
H4 H 0.23744 0.29002 0.627039
C5 C 0.429343 0.150433 0.647513
H5 H 0.475736 0.177789 0.609895
C6 C 0.505297 0.042419 0.691813
H6 H 0.602303 -0.001419 0.683609
C7 C 0.442534 -0.00182 0.747099
H7 H 0.492999 -0.07652 0.77685
C8 C 0.302101 0.068439 0.75691
C9 C 0.224438 0.176282 0.713428
C10 C -0.051793 0.155966 0.829889
H10A H -0.111194 0.257745 0.81945
H10B H -0.013291 0.158909 0.874616
H10C H -0.117132 0.057247 0.82207
C11 C 0.242918 -0.042377 0.864082
N12 N 0.161588 -0.186208 0.864818
H12 H 0.103948 -0.21615 0.830743
C13 C 0.16734 -0.292854 0.920904
H13 H 0.276885 -0.310426 0.936313
C14 C 0.086303 -0.21173 0.973711
H14A H 0.13081 -0.100992 0.98331
H14B H 0.098413 -0.28242 1.01163
H14C H -0.022587 -0.19945 0.960259
C15 C 0.097844 -0.461919 0.902412
H15A H -0.010388 -0.447355 0.888208
H15B H 0.107363 -0.537252 0.93907
H15C H 0.151681 -0.510324 0.868019
N16 N 0.340704 0.002217 0.908317
C17 C 0.414677 0.166447 0.908348
H17 H 0.365908 0.23608 0.872995
C18 C 0.584732 0.147279 0.900223
H18A H 0.631706 0.075533 0.933979
H18B H 0.633595 0.257876 0.902467
H18C H 0.598175 0.096111 0.859
C19 C 0.392838 0.250932 0.971268
H19A H 0.283872 0.252921 0.978167
H19B H 0.431808 0.366058 0.970625
H19C H 0.448753 0.188289 1.00558

#END
