# Supplementary material for: Inversion symmetry and local vs. dispersive interactions in the nucleation of hydrogen bonded cyclic n-mer and tape of imidazolecarboxamidines
Source: Beilstein J Org Chem. 2008 Jul 7;4:23. doi: 10.3762/bjoc.4.23 (PMC2511023; doi:10.3762/bjoc.4.23)
Supplement: File 4 — Crystallographic Information Files (CIF) for all the compounds reported in this work. File Names: Xy_descriptor.cif. Xy is the compound number and letter designation found in Table I and/or described in the Experimental Section. The descriptor is a short tag indicating hydrogen bond motif or symmetry. [file Beilstein_J_Org_Chem-04-23-s004.zip › 11b_Ci.cif]

 
data_k05286 
 
_audit_creation_method            SHELXL-97 
_chemical_name_systematic 
; 
 ? 
; 
_chemical_name_common             ? 
_chemical_melting_point           ? 
_chemical_formula_moiety          ? 
_chemical_formula_sum 
 'C23 H22 N4' 
_chemical_formula_weight          354.45 
 
loop_ 
 _atom_type_symbol 
 _atom_type_description 
 _atom_type_scat_dispersion_real 
 _atom_type_scat_dispersion_imag 
 _atom_type_scat_source 
 'C'  'C'    .0033    .0016 
 'International Tables Vol C Tables 4.2.6.8 and 6.1.1.4' 
 'H'  'H'    .0000    .0000 
 'International Tables Vol C Tables 4.2.6.8 and 6.1.1.4' 
 'N'  'N'    .0061    .0033 
 'International Tables Vol C Tables 4.2.6.8 and 6.1.1.4' 
 
_symmetry_cell_setting            monoclinic
_symmetry_space_group_name_H-M    'P 21/n'
 
loop_ 
 _symmetry_equiv_pos_as_xyz 
 'x, y, z' 
 '-x+1/2, y+1/2, -z+1/2' 
 '-x, -y, -z' 
 'x-1/2, -y-1/2, z-1/2' 
 
_cell_length_a                    7.22820(10) 
_cell_length_b                    14.5797(3) 
_cell_length_c                    18.0219(4) 
_cell_angle_alpha                 90.00 
_cell_angle_beta                  94.6029(8) 
_cell_angle_gamma                 90.00 
_cell_volume                      1893.11(6) 
_cell_formula_units_Z             4 
_cell_measurement_temperature     90.0(2) 
_cell_measurement_reflns_used     4501
_cell_measurement_theta_min       1.00
_cell_measurement_theta_max       27.48
 
_exptl_crystal_description        'block cut from rod'
_exptl_crystal_colour             pale yellow
_exptl_crystal_size_max           0.20 
_exptl_crystal_size_mid           0.20 
_exptl_crystal_size_min           0.15 
_exptl_crystal_density_meas       ? 
_exptl_crystal_density_diffrn     1.244 
_exptl_crystal_density_method     'not measured' 
_exptl_crystal_F_000              752 
_exptl_absorpt_coefficient_mu     0.075 
_exptl_absorpt_correction_type    multi-scan
_exptl_absorpt_correction_T_min   0.9851 
_exptl_absorpt_correction_T_max   0.9888 
_exptl_absorpt_process_details    'Scalepack (Otwinowski & Minor, 1997)'
 
_exptl_special_details 
; 
 ? 
; 
 
_diffrn_ambient_temperature       90.0(2) 
_diffrn_radiation_wavelength      0.71073 
_diffrn_radiation_type            MoK\a 
_diffrn_radiation_source          'fine-focus sealed tube' 
_diffrn_radiation_monochromator   graphite 
_diffrn_measurement_device_type   'Nonius KappaCCD diffractometer
_diffrn_measurement_method        '\w scans at fixed \c = 55\%'
_diffrn_detector_area_resol_mean  18
_diffrn_standards_number          ? 
_diffrn_standards_interval_count  ? 
_diffrn_standards_interval_time   ? 
_diffrn_standards_decay_%         ? 
_diffrn_reflns_number             8482 
_diffrn_reflns_av_R_equivalents   0.0350 
_diffrn_reflns_av_sigmaI/netI     0.0528 
_diffrn_reflns_limit_h_min        -9 
_diffrn_reflns_limit_h_max        9 
_diffrn_reflns_limit_k_min        -18 
_diffrn_reflns_limit_k_max        18 
_diffrn_reflns_limit_l_min        -23 
_diffrn_reflns_limit_l_max        23 
_diffrn_reflns_theta_min          1.80 
_diffrn_reflns_theta_max          27.47 
_reflns_number_total              4332 
_reflns_number_gt                 2950 
_reflns_threshold_expression      >2\s(I)    
 
_computing_data_collection        'COLLECT (Nonius, 1998)'
_computing_cell_refinement        'SCALEPACK (Otwinowski & Minor, 1997)'
_computing_data_reduction         'DENZO-SMN (Otwinowski & Minor, 1997)'
_computing_structure_solution     'SHELXS-97 (Sheldrick, 1990)' 
_computing_structure_refinement   'SHELXL-97 (Sheldrick, 1997)' 
_computing_molecular_graphics     'XP in SHELXTL (Sheldrick, 1994)'
_computing_publication_material
; 
SHELX97-2 (Sheldrick, 1997) and local procedures 
; 
 
_refine_special_details 
; 
 Refinement of F^2^ against ALL reflections.  The weighted R-factor wR and 
 goodness of fit S are based on F^2^, conventional R-factors R are based 
 on F, with F set to zero for negative F^2^. The threshold expression of 
 F^2^ > 2sigma(F^2^) is used only for calculating R-factors(gt) etc. and is 
 not relevant to the choice of reflections for refinement.  R-factors based 
 on F^2^ are statistically about twice as large as those based on F, and R- 
 factors based on ALL data will be even larger. 
; 
 
_refine_ls_structure_factor_coef  Fsqd  
_refine_ls_matrix_type            full 
_refine_ls_weighting_scheme       calc  
_refine_ls_weighting_details 
 'calc w=1/[\s^2^(Fo^2^)+(0.0803P)^2^] where P=(Fo^2^+2Fc^2^)/3' 
_atom_sites_solution_primary      direct 
_atom_sites_solution_secondary    difmap 
_atom_sites_solution_hydrogens    geom 
_refine_ls_hydrogen_treatment     constr 
_refine_ls_extinction_method      none 
_refine_ls_extinction_coef        ? 
_refine_ls_number_reflns          4332 
_refine_ls_number_parameters      247 
_refine_ls_number_restraints      0 
_refine_ls_R_factor_all           0.0825 
_refine_ls_R_factor_gt            0.0483 
_refine_ls_wR_factor_ref          0.1367 
_refine_ls_wR_factor_gt           0.1195 
_refine_ls_goodness_of_fit_ref    1.037 
_refine_ls_restrained_S_all       1.037 
_refine_ls_shift/su_max           0.000 
_refine_ls_shift/su_mean          0.000 
 
loop_ 
 _atom_site_label 
 _atom_site_type_symbol 
 _atom_site_fract_x 
 _atom_site_fract_y 
 _atom_site_fract_z 
 _atom_site_U_iso_or_equiv 
 _atom_site_adp_type 
 _atom_site_occupancy 
 _atom_site_symmetry_multiplicity 
 _atom_site_calc_flag 
 _atom_site_refinement_flags 
 _atom_site_disorder_assembly 
 _atom_site_disorder_group 
N1 N 0.48325(16) 0.37928(8) 0.44766(7) 0.0172(3) Uani 1 1 d . . . 
C2 C 0.32678(19) 0.41405(9) 0.47685(8) 0.0173(3) Uani 1 1 d . . . 
N3 N 0.34145(16) 0.41443(8) 0.55012(7) 0.0195(3) Uani 1 1 d . . . 
C4 C 0.5149(2) 0.37512(10) 0.57073(8) 0.0188(3) Uani 1 1 d . . . 
C5 C 0.6060(2) 0.35342(9) 0.50762(8) 0.0181(3) Uani 1 1 d . . . 
C6 C 0.51314(19) 0.36602(10) 0.37014(8) 0.0174(3) Uani 1 1 d . . . 
N7 N 0.42234(16) 0.30926(8) 0.32744(7) 0.0196(3) Uani 1 1 d . . . 
N8 N 0.64965(16) 0.42241(8) 0.34971(6) 0.0181(3) Uani 1 1 d . . . 
H8 H 0.6860 0.4651 0.3822 0.022 Uiso 1 1 calc R . . 
C9 C 0.16575(19) 0.44737(11) 0.42826(8) 0.0215(3) Uani 1 1 d . . . 
H9A H 0.0765 0.3973 0.4189 0.032 Uiso 1 1 calc R . . 
H9B H 0.2081 0.4687 0.3809 0.032 Uiso 1 1 calc R . . 
H9C H 0.1061 0.4981 0.4529 0.032 Uiso 1 1 calc R . . 
C10 C 0.6006(2) 0.35753(10) 0.64139(9) 0.0235(4) Uani 1 1 d . . . 
H10 H 0.5415 0.3724 0.6850 0.028 Uiso 1 1 calc R . . 
C11 C 0.7748(2) 0.31770(11) 0.64561(9) 0.0256(4) Uani 1 1 d . . . 
H11 H 0.8360 0.3048 0.6931 0.031 Uiso 1 1 calc R . . 
C12 C 0.8627(2) 0.29599(10) 0.58185(9) 0.0241(4) Uani 1 1 d . . . 
H12 H 0.9826 0.2689 0.5870 0.029 Uiso 1 1 calc R . . 
C13 C 0.78009(19) 0.31285(10) 0.51117(8) 0.0211(4) Uani 1 1 d . . . 
H13 H 0.8392 0.2975 0.4676 0.025 Uiso 1 1 calc R . . 
C14 C 0.28790(19) 0.25073(10) 0.35587(8) 0.0181(3) Uani 1 1 d . . . 
C15 C 0.11243(19) 0.24833(10) 0.31770(8) 0.0204(3) Uani 1 1 d . . . 
H15 H 0.0872 0.2851 0.2746 0.024 Uiso 1 1 calc R . . 
C16 C -0.0252(2) 0.19270(10) 0.34231(8) 0.0215(3) Uani 1 1 d . . . 
H16 H -0.1441 0.1921 0.3157 0.026 Uiso 1 1 calc R . . 
C17 C 0.0064(2) 0.13777(10) 0.40501(8) 0.0202(3) Uani 1 1 d . . . 
C18 C 0.1832(2) 0.13994(10) 0.44214(9) 0.0222(4) Uani 1 1 d . . . 
H18 H 0.2086 0.1029 0.4851 0.027 Uiso 1 1 calc R . . 
C19 C 0.3224(2) 0.19487(10) 0.41787(8) 0.0218(3) Uani 1 1 d . . . 
H19 H 0.4422 0.1944 0.4438 0.026 Uiso 1 1 calc R . . 
C20 C -0.1433(2) 0.07705(11) 0.43127(9) 0.0291(4) Uani 1 1 d . . . 
H20A H -0.2652 0.1015 0.4134 0.044 Uiso 1 1 calc R . . 
H20B H -0.1330 0.0752 0.4858 0.044 Uiso 1 1 calc R . . 
H20C H -0.1294 0.0149 0.4117 0.044 Uiso 1 1 calc R . . 
C21 C 0.74126(19) 0.42171(10) 0.28331(8) 0.0182(3) Uani 1 1 d . . . 
C22 C 0.87550(19) 0.48970(10) 0.27676(8) 0.0205(3) Uani 1 1 d . . . 
H22 H 0.8920 0.5364 0.3134 0.025 Uiso 1 1 calc R . . 
C23 C 0.9843(2) 0.48916(10) 0.21704(8) 0.0225(4) Uani 1 1 d . . . 
H23 H 1.0752 0.5357 0.2134 0.027 Uiso 1 1 calc R . . 
C24 C 0.9636(2) 0.42194(10) 0.16209(8) 0.0210(3) Uani 1 1 d . . . 
C25 C 0.8237(2) 0.35727(10) 0.16785(8) 0.0203(3) Uani 1 1 d . . . 
H25 H 0.8041 0.3121 0.1300 0.024 Uiso 1 1 calc R . . 
C26 C 0.7118(2) 0.35659(10) 0.22703(8) 0.0197(3) Uani 1 1 d . . . 
H26 H 0.6163 0.3122 0.2291 0.024 Uiso 1 1 calc R . . 
C27 C 1.0860(2) 0.41993(11) 0.09843(9) 0.0268(4) Uani 1 1 d . . . 
H27A H 1.0439 0.4664 0.0616 0.040 Uiso 1 1 calc R . . 
H27B H 1.0795 0.3592 0.0751 0.040 Uiso 1 1 calc R . . 
H27C H 1.2144 0.4329 0.1171 0.040 Uiso 1 1 calc R . . 
 
loop_ 
 _atom_site_aniso_label 
 _atom_site_aniso_U_11 
 _atom_site_aniso_U_22 
 _atom_site_aniso_U_33 
 _atom_site_aniso_U_23 
 _atom_site_aniso_U_13 
 _atom_site_aniso_U_12 
N1 0.0168(6) 0.0187(6) 0.0163(7) 0.0001(5) 0.0029(5) -0.0006(5) 
C2 0.0181(7) 0.0146(7) 0.0196(8) -0.0019(6) 0.0046(6) -0.0033(6) 
N3 0.0195(6) 0.0195(7) 0.0195(7) 0.0003(5) 0.0025(5) -0.0017(5) 
C4 0.0209(8) 0.0159(8) 0.0197(8) 0.0007(6) 0.0028(6) -0.0021(6) 
C5 0.0200(7) 0.0154(7) 0.0186(8) 0.0004(6) -0.0002(6) -0.0027(6) 
C6 0.0178(7) 0.0184(8) 0.0161(8) 0.0012(6) 0.0026(6) 0.0014(6) 
N7 0.0184(6) 0.0211(7) 0.0194(7) -0.0004(6) 0.0020(5) -0.0035(5) 
N8 0.0213(6) 0.0178(7) 0.0159(6) -0.0027(5) 0.0050(5) -0.0051(5) 
C9 0.0189(7) 0.0222(8) 0.0236(8) 0.0001(7) 0.0035(6) -0.0004(6) 
C10 0.0292(8) 0.0222(8) 0.0191(8) 0.0002(7) 0.0021(7) -0.0035(6) 
C11 0.0291(9) 0.0249(9) 0.0220(9) 0.0029(7) -0.0022(7) -0.0010(7) 
C12 0.0228(8) 0.0228(8) 0.0264(9) 0.0020(7) -0.0002(7) 0.0017(6) 
C13 0.0217(8) 0.0187(8) 0.0231(8) 0.0002(7) 0.0036(6) 0.0004(6) 
C14 0.0197(7) 0.0172(8) 0.0179(8) -0.0036(6) 0.0046(6) -0.0020(6) 
C15 0.0248(8) 0.0200(8) 0.0163(8) -0.0012(6) 0.0016(6) -0.0025(6) 
C16 0.0203(7) 0.0218(8) 0.0221(8) -0.0032(7) 0.0000(6) -0.0033(6) 
C17 0.0213(8) 0.0164(8) 0.0236(8) -0.0050(6) 0.0055(6) -0.0023(6) 
C18 0.0270(8) 0.0176(8) 0.0223(8) 0.0013(6) 0.0030(7) -0.0013(6) 
C19 0.0195(7) 0.0198(8) 0.0258(9) -0.0012(7) 0.0005(6) -0.0002(6) 
C20 0.0266(9) 0.0269(9) 0.0343(10) 0.0028(8) 0.0055(7) -0.0059(7) 
C21 0.0176(7) 0.0202(8) 0.0169(8) 0.0030(6) 0.0012(6) 0.0015(6) 
C22 0.0224(8) 0.0204(8) 0.0189(8) -0.0010(7) 0.0021(6) -0.0018(6) 
C23 0.0220(8) 0.0204(8) 0.0251(9) 0.0050(7) 0.0028(6) -0.0031(6) 
C24 0.0200(8) 0.0242(8) 0.0188(8) 0.0041(7) 0.0020(6) 0.0024(6) 
C25 0.0232(8) 0.0205(8) 0.0169(8) -0.0009(6) 0.0007(6) 0.0010(6) 
C26 0.0196(7) 0.0199(8) 0.0194(8) 0.0000(6) 0.0005(6) -0.0020(6) 
C27 0.0273(9) 0.0307(9) 0.0233(9) 0.0019(7) 0.0072(7) -0.0001(7) 
 
_geom_special_details 
; 
 All esds (except the esd in the dihedral angle between two l.s. planes) 
 are estimated using the full covariance matrix.  The cell esds are taken 
 into account individually in the estimation of esds in distances, angles 
 and torsion angles; correlations between esds in cell parameters are only 
 used when they are defined by crystal symmetry.  An approximate (isotropic) 
 treatment of cell esds is used for estimating esds involving l.s. planes. 
; 
 
loop_ 
 _geom_bond_atom_site_label_1 
 _geom_bond_atom_site_label_2 
 _geom_bond_distance 
 _geom_bond_site_symmetry_2 
 _geom_bond_publ_flag 
N1 C2 1.3814(18) . ? 
N1 C5 1.3939(18) . ? 
N1 C6 1.4437(17) . ? 
C2 N3 1.3161(18) . ? 
C2 C9 1.4812(19) . ? 
N3 C4 1.4013(18) . ? 
C4 C10 1.394(2) . ? 
C4 C5 1.396(2) . ? 
C5 C13 1.387(2) . ? 
C6 N7 1.2755(18) . ? 
C6 N8 1.3578(17) . ? 
N7 C14 1.4195(18) . ? 
N8 C21 1.4133(17) . ? 
N8 H8 0.8800 . ? 
C9 H9A 0.9800 . ? 
C9 H9B 0.9800 . ? 
C9 H9C 0.9800 . ? 
C10 C11 1.383(2) . ? 
C10 H10 0.9500 . ? 
C11 C12 1.393(2) . ? 
C11 H11 0.9500 . ? 
C12 C13 1.385(2) . ? 
C12 H12 0.9500 . ? 
C13 H13 0.9500 . ? 
C14 C19 1.389(2) . ? 
C14 C15 1.3939(19) . ? 
C15 C16 1.384(2) . ? 
C15 H15 0.9500 . ? 
C16 C17 1.389(2) . ? 
C16 H16 0.9500 . ? 
C17 C18 1.395(2) . ? 
C17 C20 1.503(2) . ? 
C18 C19 1.384(2) . ? 
C18 H18 0.9500 . ? 
C19 H19 0.9500 . ? 
C20 H20A 0.9800 . ? 
C20 H20B 0.9800 . ? 
C20 H20C 0.9800 . ? 
C21 C26 1.393(2) . ? 
C21 C22 1.399(2) . ? 
C22 C23 1.383(2) . ? 
C22 H22 0.9500 . ? 
C23 C24 1.393(2) . ? 
C23 H23 0.9500 . ? 
C24 C25 1.393(2) . ? 
C24 C27 1.504(2) . ? 
C25 C26 1.389(2) . ? 
C25 H25 0.9500 . ? 
C26 H26 0.9500 . ? 
C27 H27A 0.9800 . ? 
C27 H27B 0.9800 . ? 
C27 H27C 0.9800 . ? 
 
loop_ 
 _geom_angle_atom_site_label_1 
 _geom_angle_atom_site_label_2 
 _geom_angle_atom_site_label_3 
 _geom_angle 
 _geom_angle_site_symmetry_1 
 _geom_angle_site_symmetry_3 
 _geom_angle_publ_flag 
C2 N1 C5 107.08(12) . . ? 
C2 N1 C6 127.47(12) . . ? 
C5 N1 C6 125.34(12) . . ? 
N3 C2 N1 112.40(12) . . ? 
N3 C2 C9 126.01(13) . . ? 
N1 C2 C9 121.58(13) . . ? 
C2 N3 C4 105.23(12) . . ? 
C10 C4 C5 119.90(14) . . ? 
C10 C4 N3 129.78(14) . . ? 
C5 C4 N3 110.32(12) . . ? 
C13 C5 N1 132.05(14) . . ? 
C13 C5 C4 123.00(14) . . ? 
N1 C5 C4 104.94(12) . . ? 
N7 C6 N8 125.39(13) . . ? 
N7 C6 N1 124.13(13) . . ? 
N8 C6 N1 110.48(12) . . ? 
C6 N7 C14 120.42(13) . . ? 
C6 N8 C21 128.71(12) . . ? 
C6 N8 H8 115.6 . . ? 
C21 N8 H8 115.6 . . ? 
C2 C9 H9A 109.5 . . ? 
C2 C9 H9B 109.5 . . ? 
H9A C9 H9B 109.5 . . ? 
C2 C9 H9C 109.5 . . ? 
H9A C9 H9C 109.5 . . ? 
H9B C9 H9C 109.5 . . ? 
C11 C10 C4 117.59(14) . . ? 
C11 C10 H10 121.2 . . ? 
C4 C10 H10 121.2 . . ? 
C10 C11 C12 121.56(14) . . ? 
C10 C11 H11 119.2 . . ? 
C12 C11 H11 119.2 . . ? 
C13 C12 C11 121.79(14) . . ? 
C13 C12 H12 119.1 . . ? 
C11 C12 H12 119.1 . . ? 
C12 C13 C5 116.16(14) . . ? 
C12 C13 H13 121.9 . . ? 
C5 C13 H13 121.9 . . ? 
C19 C14 C15 118.67(13) . . ? 
C19 C14 N7 123.98(12) . . ? 
C15 C14 N7 117.33(13) . . ? 
C16 C15 C14 120.38(14) . . ? 
C16 C15 H15 119.8 . . ? 
C14 C15 H15 119.8 . . ? 
C15 C16 C17 121.54(14) . . ? 
C15 C16 H16 119.2 . . ? 
C17 C16 H16 119.2 . . ? 
C16 C17 C18 117.50(13) . . ? 
C16 C17 C20 121.34(13) . . ? 
C18 C17 C20 121.15(14) . . ? 
C19 C18 C17 121.54(14) . . ? 
C19 C18 H18 119.2 . . ? 
C17 C18 H18 119.2 . . ? 
C18 C19 C14 120.34(14) . . ? 
C18 C19 H19 119.8 . . ? 
C14 C19 H19 119.8 . . ? 
C17 C20 H20A 109.5 . . ? 
C17 C20 H20B 109.5 . . ? 
H20A C20 H20B 109.5 . . ? 
C17 C20 H20C 109.5 . . ? 
H20A C20 H20C 109.5 . . ? 
H20B C20 H20C 109.5 . . ? 
C26 C21 C22 119.20(13) . . ? 
C26 C21 N8 124.53(13) . . ? 
C22 C21 N8 116.21(13) . . ? 
C23 C22 C21 120.22(14) . . ? 
C23 C22 H22 119.9 . . ? 
C21 C22 H22 119.9 . . ? 
C22 C23 C24 121.46(14) . . ? 
C22 C23 H23 119.3 . . ? 
C24 C23 H23 119.3 . . ? 
C25 C24 C23 117.43(14) . . ? 
C25 C24 C27 121.25(14) . . ? 
C23 C24 C27 121.31(14) . . ? 
C26 C25 C24 122.20(14) . . ? 
C26 C25 H25 118.9 . . ? 
C24 C25 H25 118.9 . . ? 
C25 C26 C21 119.34(14) . . ? 
C25 C26 H26 120.3 . . ? 
C21 C26 H26 120.3 . . ? 
C24 C27 H27A 109.5 . . ? 
C24 C27 H27B 109.5 . . ? 
H27A C27 H27B 109.5 . . ? 
C24 C27 H27C 109.5 . . ? 
H27A C27 H27C 109.5 . . ? 
H27B C27 H27C 109.5 . . ? 
 
loop_ 
 _geom_torsion_atom_site_label_1 
 _geom_torsion_atom_site_label_2 
 _geom_torsion_atom_site_label_3 
 _geom_torsion_atom_site_label_4 
 _geom_torsion 
 _geom_torsion_site_symmetry_1 
 _geom_torsion_site_symmetry_2 
 _geom_torsion_site_symmetry_3 
 _geom_torsion_site_symmetry_4 
 _geom_torsion_publ_flag 
C5 N1 C2 N3 1.47(16) . . . . ? 
C6 N1 C2 N3 177.87(12) . . . . ? 
C5 N1 C2 C9 -179.32(12) . . . . ? 
C6 N1 C2 C9 -2.9(2) . . . . ? 
N1 C2 N3 C4 -1.87(15) . . . . ? 
C9 C2 N3 C4 178.96(13) . . . . ? 
C2 N3 C4 C10 -179.08(15) . . . . ? 
C2 N3 C4 C5 1.60(16) . . . . ? 
C2 N1 C5 C13 178.15(15) . . . . ? 
C6 N1 C5 C13 1.7(2) . . . . ? 
C2 N1 C5 C4 -0.38(15) . . . . ? 
C6 N1 C5 C4 -176.88(12) . . . . ? 
C10 C4 C5 C13 1.2(2) . . . . ? 
N3 C4 C5 C13 -179.44(13) . . . . ? 
C10 C4 C5 N1 179.87(12) . . . . ? 
N3 C4 C5 N1 -0.73(15) . . . . ? 
C2 N1 C6 N7 -65.7(2) . . . . ? 
C5 N1 C6 N7 110.12(16) . . . . ? 
C2 N1 C6 N8 114.08(15) . . . . ? 
C5 N1 C6 N8 -70.14(16) . . . . ? 
N8 C6 N7 C14 177.18(13) . . . . ? 
N1 C6 N7 C14 -3.1(2) . . . . ? 
N7 C6 N8 C21 -11.1(2) . . . . ? 
N1 C6 N8 C21 169.22(12) . . . . ? 
C5 C4 C10 C11 -0.6(2) . . . . ? 
N3 C4 C10 C11 -179.90(14) . . . . ? 
C4 C10 C11 C12 0.2(2) . . . . ? 
C10 C11 C12 C13 -0.2(2) . . . . ? 
C11 C12 C13 C5 0.7(2) . . . . ? 
N1 C5 C13 C12 -179.45(14) . . . . ? 
C4 C5 C13 C12 -1.1(2) . . . . ? 
C6 N7 C14 C19 -52.2(2) . . . . ? 
C6 N7 C14 C15 129.31(14) . . . . ? 
C19 C14 C15 C16 1.4(2) . . . . ? 
N7 C14 C15 C16 179.94(13) . . . . ? 
C14 C15 C16 C17 -0.2(2) . . . . ? 
C15 C16 C17 C18 -0.6(2) . . . . ? 
C15 C16 C17 C20 -179.64(14) . . . . ? 
C16 C17 C18 C19 0.2(2) . . . . ? 
C20 C17 C18 C19 179.27(14) . . . . ? 
C17 C18 C19 C14 1.0(2) . . . . ? 
C15 C14 C19 C18 -1.7(2) . . . . ? 
N7 C14 C19 C18 179.79(13) . . . . ? 
C6 N8 C21 C26 -3.9(2) . . . . ? 
C6 N8 C21 C22 178.91(13) . . . . ? 
C26 C21 C22 C23 -3.4(2) . . . . ? 
N8 C21 C22 C23 173.92(13) . . . . ? 
C21 C22 C23 C24 0.2(2) . . . . ? 
C22 C23 C24 C25 2.6(2) . . . . ? 
C22 C23 C24 C27 -178.15(14) . . . . ? 
C23 C24 C25 C26 -2.2(2) . . . . ? 
C27 C24 C25 C26 178.50(14) . . . . ? 
C24 C25 C26 C21 -0.9(2) . . . . ? 
C22 C21 C26 C25 3.8(2) . . . . ? 
N8 C21 C26 C25 -173.36(13) . . . . ? 
 
loop_ 
 _geom_hbond_atom_site_label_D 
 _geom_hbond_atom_site_label_H 
 _geom_hbond_atom_site_label_A 
 _geom_hbond_distance_DH 
 _geom_hbond_distance_HA 
 _geom_hbond_distance_DA 
 _geom_hbond_angle_DHA 
 _geom_hbond_site_symmetry_A 
N8 H8 N3  0.88 2.16 2.9839(17) 156.4 3_666 
 
_diffrn_measured_fraction_theta_max    1.000 
_diffrn_reflns_theta_full              27.47 
_diffrn_measured_fraction_theta_full   1.000 
_refine_diff_density_max     .267 
_refine_diff_density_min    -.279 
_refine_diff_density_rms     .061 
