# Supplementary material for: Inversion symmetry and local vs. dispersive interactions in the nucleation of hydrogen bonded cyclic n-mer and tape of imidazolecarboxamidines
Source: Beilstein J Org Chem. 2008 Jul 7;4:23. doi: 10.3762/bjoc.4.23 (PMC2511023; doi:10.3762/bjoc.4.23)
Supplement: File 4 — Crystallographic Information Files (CIF) for all the compounds reported in this work. File Names: Xy_descriptor.cif. Xy is the compound number and letter designation found in Table I and/or described in the Experimental Section. The descriptor is a short tag indicating hydrogen bond motif or symmetry. [file Beilstein_J_Org_Chem-04-23-s004.zip › 11c_Ci.cif]

 
data_k05235m 
 
_audit_creation_method            SHELXL-97 
_chemical_name_systematic 
; 
 ? 
; 
_chemical_name_common             ? 
_chemical_melting_point           ? 
_chemical_formula_moiety          ? 
_chemical_formula_sum 
 'C21 H30 N4' 
_chemical_formula_weight          338.49 
 
loop_ 
 _atom_type_symbol 
 _atom_type_description 
 _atom_type_scat_dispersion_real 
 _atom_type_scat_dispersion_imag 
 _atom_type_scat_source 
 'C'  'C'    .0033    .0016 
 'International Tables Vol C Tables 4.2.6.8 and 6.1.1.4' 
 'H'  'H'    .0000    .0000 
 'International Tables Vol C Tables 4.2.6.8 and 6.1.1.4' 
 'N'  'N'    .0061    .0033 
 'International Tables Vol C Tables 4.2.6.8 and 6.1.1.4' 
 
_symmetry_cell_setting            triclinic
_symmetry_space_group_name_H-M    'P -1'
 
loop_ 
 _symmetry_equiv_pos_as_xyz 
 'x, y, z' 
 '-x, -y, -z' 
 
_cell_length_a                    9.3343(4) 
_cell_length_b                    9.6107(4) 
_cell_length_c                    12.4635(7) 
_cell_angle_alpha                 70.786(2) 
_cell_angle_beta                  74.417(2) 
_cell_angle_gamma                 67.211(2) 
_cell_volume                      960.51(8) 
_cell_formula_units_Z             2 
_cell_measurement_temperature     90.0(2) 
_cell_measurement_reflns_used     64107
_cell_measurement_theta_min       1.00
_cell_measurement_theta_max       27.48
 
_exptl_crystal_description        'plate, cut from block'
_exptl_crystal_colour             colourless
_exptl_crystal_size_max           0.40 
_exptl_crystal_size_mid           0.25 
_exptl_crystal_size_min           0.08 
_exptl_crystal_density_meas       ? 
_exptl_crystal_density_diffrn     1.170 
_exptl_crystal_density_method     'not measured' 
_exptl_crystal_F_000              368 
_exptl_absorpt_coefficient_mu     0.071 
_exptl_absorpt_correction_type    multi-scan
_exptl_absorpt_correction_T_min   0.9723 
_exptl_absorpt_correction_T_max   0.9944 
_exptl_absorpt_process_details    'Scalepack (Otwinowski & Minor, 1997)'
 
_exptl_special_details 
; 
 ? 
; 
 
_diffrn_ambient_temperature       90.0(2) 
_diffrn_radiation_wavelength      0.71073 
_diffrn_radiation_type            MoK\a 
_diffrn_radiation_source          'fine-focus sealed tube' 
_diffrn_radiation_monochromator   graphite 
_diffrn_measurement_device_type   'Nonius KappaCCD diffractometer'
_diffrn_measurement_method        '\w scans at fixed \c = 55\%'
_diffrn_detector_area_resol_mean  18
_diffrn_standards_number          ? 
_diffrn_standards_interval_count  ? 
_diffrn_standards_interval_time   ? 
_diffrn_standards_decay_%         ? 
_diffrn_reflns_number             3378 
_diffrn_reflns_av_R_equivalents   0.0848
_diffrn_reflns_av_sigmaI/netI     0.0451 
_diffrn_reflns_limit_h_min        -10 
_diffrn_reflns_limit_h_max        11 
_diffrn_reflns_limit_k_min        -10 
_diffrn_reflns_limit_k_max        11 
_diffrn_reflns_limit_l_min        0 
_diffrn_reflns_limit_l_max        14 
_diffrn_reflns_theta_min          1.75 
_diffrn_reflns_theta_max          25.00 
_reflns_number_total              3378 
_reflns_number_gt                 2514 
_reflns_threshold_expression      >2\s(I)    
 
_computing_data_collection        'COLLECT (Nonius, 1998)'
_computing_cell_refinement        'SCALEPACK (Otwinowski & Minor, 1997)'
_computing_data_reduction         'DENZO-SMN (Otwinowski & Minor, 1997)'
_computing_structure_solution     'SHELXS-97 (Sheldrick, 1990)' 
_computing_structure_refinement   'SHELXL-97 (Sheldrick, 1997)' 
_computing_molecular_graphics     'XP in SHELXTL (Sheldrick, 1994)'
_computing_publication_material
; 
SHELX97-2 (Sheldrick, 1997) and local procedures 
; 
 
_refine_special_details 
; 
 Refinement of F^2^ against ALL reflections.  The weighted R-factor wR and 
 goodness of fit S are based on F^2^, conventional R-factors R are based 
 on F, with F set to zero for negative F^2^. The threshold expression of 
 F^2^ > 2sigma(F^2^) is used only for calculating R-factors(gt) etc. and is 
 not relevant to the choice of reflections for refinement.  R-factors based 
 on F^2^ are statistically about twice as large as those based on F, and R- 
 factors based on ALL data will be even larger. 
; 
 
_refine_ls_structure_factor_coef  Fsqd  
_refine_ls_matrix_type            full 
_refine_ls_weighting_scheme       calc  
_refine_ls_weighting_details 
 'calc w=1/[\s^2^(Fo^2^)+(0.0671P)^2^+0.2133P] where P=(Fo^2^+2Fc^2^)/3' 
_atom_sites_solution_primary      direct 
_atom_sites_solution_secondary    difmap 
_atom_sites_solution_hydrogens    geom 
_refine_ls_hydrogen_treatment     constr
_refine_ls_extinction_method      none 
_refine_ls_extinction_coef        ? 
_refine_ls_number_reflns          3378 
_refine_ls_number_parameters      227 
_refine_ls_number_restraints      0 
_refine_ls_R_factor_all           0.0698 
_refine_ls_R_factor_gt            0.0476 
_refine_ls_wR_factor_ref          0.1299 
_refine_ls_wR_factor_gt           0.1158 
_refine_ls_goodness_of_fit_ref    1.046 
_refine_ls_restrained_S_all       1.046 
_refine_ls_shift/su_max           0.000 
_refine_ls_shift/su_mean          0.000 
 
loop_ 
 _atom_site_label 
 _atom_site_type_symbol 
 _atom_site_fract_x 
 _atom_site_fract_y 
 _atom_site_fract_z 
 _atom_site_U_iso_or_equiv 
 _atom_site_adp_type 
 _atom_site_occupancy 
 _atom_site_symmetry_multiplicity 
 _atom_site_calc_flag 
 _atom_site_refinement_flags 
 _atom_site_disorder_assembly 
 _atom_site_disorder_group 
N1 N 0.61148(15) 0.13907(15) 0.85617(11) 0.0216(3) Uani 1 1 d . . . 
C2 C 0.51854(19) 0.18859(18) 0.95135(13) 0.0230(4) Uani 1 1 d . . . 
N3 N 0.37059(16) 0.20350(15) 0.95901(11) 0.0251(3) Uani 1 1 d . . . 
C4 C 0.36412(19) 0.16510(18) 0.86256(13) 0.0228(4) Uani 1 1 d . . . 
C5 C 0.51478(18) 0.12247(18) 0.79795(13) 0.0226(4) Uani 1 1 d . . . 
C6 C 0.5449(2) 0.0766(2) 0.69775(14) 0.0276(4) Uani 1 1 d . . . 
H6 H 0.6483 0.0467 0.6555 0.033 Uiso 1 1 calc R . . 
C7 C 0.4176(2) 0.0766(2) 0.66262(15) 0.0317(4) Uani 1 1 d . . . 
H7 H 0.4332 0.0453 0.5944 0.038 Uiso 1 1 calc R . . 
C8 C 0.2658(2) 0.1215(2) 0.72471(15) 0.0315(4) Uani 1 1 d . . . 
H8 H 0.1803 0.1220 0.6968 0.038 Uiso 1 1 calc R . . 
C9 C 0.2369(2) 0.16483(19) 0.82504(14) 0.0287(4) Uani 1 1 d . . . 
H9 H 0.1334 0.1937 0.8674 0.034 Uiso 1 1 calc R . . 
C10 C 0.5830(2) 0.2231(2) 1.03194(14) 0.0284(4) Uani 1 1 d . . . 
H10A H 0.5568 0.3362 1.0164 0.043 Uiso 1 1 calc R . . 
H10B H 0.6977 0.1737 1.0217 0.043 Uiso 1 1 calc R . . 
H10C H 0.5373 0.1823 1.1112 0.043 Uiso 1 1 calc R . . 
C11 C 0.78072(18) 0.09750(18) 0.82518(13) 0.0213(4) Uani 1 1 d . . . 
N12 N 0.85408(15) 0.19433(15) 0.77694(11) 0.0251(3) Uani 1 1 d . . . 
C13 C 0.76875(19) 0.35964(18) 0.73504(13) 0.0238(4) Uani 1 1 d . . . 
H13 H 0.6530 0.3775 0.7568 0.029 Uiso 1 1 calc R . . 
C14 C 0.8108(2) 0.4599(2) 0.78512(14) 0.0291(4) Uani 1 1 d . . . 
H14A H 0.9264 0.4364 0.7689 0.035 Uiso 1 1 calc R . . 
H14B H 0.7781 0.4347 0.8697 0.035 Uiso 1 1 calc R . . 
C15 C 0.7309(2) 0.6324(2) 0.73451(14) 0.0309(4) Uani 1 1 d . . . 
H15A H 0.6152 0.6574 0.7549 0.037 Uiso 1 1 calc R . . 
H15B H 0.7618 0.6950 0.7679 0.037 Uiso 1 1 calc R . . 
C16 C 0.7763(2) 0.6752(2) 0.60500(15) 0.0345(5) Uani 1 1 d . . . 
H16A H 0.7192 0.7869 0.5737 0.041 Uiso 1 1 calc R . . 
H16B H 0.8906 0.6593 0.5846 0.041 Uiso 1 1 calc R . . 
C17 C 0.7371(3) 0.5767(2) 0.55212(15) 0.0389(5) Uani 1 1 d . . . 
H17A H 0.7758 0.6004 0.4682 0.047 Uiso 1 1 calc R . . 
H17B H 0.6214 0.6034 0.5638 0.047 Uiso 1 1 calc R . . 
C18 C 0.8110(2) 0.4033(2) 0.60492(14) 0.0350(5) Uani 1 1 d . . . 
H18A H 0.7753 0.3431 0.5727 0.042 Uiso 1 1 calc R . . 
H18B H 0.9269 0.3740 0.5834 0.042 Uiso 1 1 calc R . . 
N19 N 0.84896(15) -0.05923(15) 0.85207(11) 0.0264(4) Uani 1 1 d . . . 
H19 H 0.7913 -0.1170 0.8966 0.032 Uiso 1 1 calc R . . 
C20 C 1.01337(19) -0.13688(19) 0.81087(14) 0.0252(4) Uani 1 1 d . . . 
H20 H 1.0799 -0.0879 0.8268 0.030 Uiso 1 1 calc R . . 
C21 C 1.0415(2) -0.1206(2) 0.68213(15) 0.0323(4) Uani 1 1 d . . . 
H21A H 1.0196 -0.0091 0.6408 0.039 Uiso 1 1 calc R . . 
H21B H 0.9678 -0.1585 0.6646 0.039 Uiso 1 1 calc R . . 
C22 C 1.2097(2) -0.2125(2) 0.63968(18) 0.0466(6) Uani 1 1 d . . . 
H22A H 1.2223 -0.2037 0.5565 0.056 Uiso 1 1 calc R . . 
H22B H 1.2832 -0.1681 0.6501 0.056 Uiso 1 1 calc R . . 
C23 C 1.2496(2) -0.3831(2) 0.7055(2) 0.0509(6) Uani 1 1 d . . . 
H23A H 1.1815 -0.4297 0.6904 0.061 Uiso 1 1 calc R . . 
H23B H 1.3605 -0.4404 0.6786 0.061 Uiso 1 1 calc R . . 
C24 C 1.2259(2) -0.3985(2) 0.8328(2) 0.0486(6) Uani 1 1 d . . . 
H24A H 1.3002 -0.3594 0.8482 0.058 Uiso 1 1 calc R . . 
H24B H 1.2490 -0.5099 0.8747 0.058 Uiso 1 1 calc R . . 
C25 C 1.0579(2) -0.3070(2) 0.87670(16) 0.0352(5) Uani 1 1 d . . . 
H25A H 0.9845 -0.3534 0.8688 0.042 Uiso 1 1 calc R . . 
H25B H 1.0476 -0.3148 0.9594 0.042 Uiso 1 1 calc R . . 
 
loop_ 
 _atom_site_aniso_label 
 _atom_site_aniso_U_11 
 _atom_site_aniso_U_22 
 _atom_site_aniso_U_33 
 _atom_site_aniso_U_23 
 _atom_site_aniso_U_13 
 _atom_site_aniso_U_12 
N1 0.0170(7) 0.0226(7) 0.0219(7) -0.0047(6) -0.0001(5) -0.0058(6) 
C2 0.0216(9) 0.0183(8) 0.0234(8) -0.0029(7) 0.0008(7) -0.0055(7) 
N3 0.0215(8) 0.0214(7) 0.0276(8) -0.0049(6) -0.0003(6) -0.0056(6) 
C4 0.0207(9) 0.0179(8) 0.0249(8) -0.0008(7) -0.0020(7) -0.0061(7) 
C5 0.0206(9) 0.0201(8) 0.0232(8) -0.0003(7) -0.0037(7) -0.0066(7) 
C6 0.0252(10) 0.0305(10) 0.0250(9) -0.0052(7) -0.0022(7) -0.0096(8) 
C7 0.0352(11) 0.0339(10) 0.0275(9) -0.0037(8) -0.0090(8) -0.0135(8) 
C8 0.0284(10) 0.0300(10) 0.0365(10) 0.0015(8) -0.0139(8) -0.0126(8) 
C9 0.0206(9) 0.0251(9) 0.0343(10) -0.0008(7) -0.0047(7) -0.0064(7) 
C10 0.0304(10) 0.0268(9) 0.0253(9) -0.0072(7) -0.0014(7) -0.0082(8) 
C11 0.0172(8) 0.0251(9) 0.0203(8) -0.0050(7) -0.0022(6) -0.0068(7) 
N12 0.0210(8) 0.0222(7) 0.0292(8) -0.0053(6) -0.0016(6) -0.0066(6) 
C13 0.0160(8) 0.0244(9) 0.0286(9) -0.0065(7) 0.0003(7) -0.0068(7) 
C14 0.0308(10) 0.0286(10) 0.0276(9) -0.0057(7) -0.0047(7) -0.0107(8) 
C15 0.0335(10) 0.0271(10) 0.0334(10) -0.0117(8) -0.0022(8) -0.0101(8) 
C16 0.0395(11) 0.0235(9) 0.0346(10) -0.0040(8) -0.0011(8) -0.0101(8) 
C17 0.0576(13) 0.0303(10) 0.0271(9) -0.0029(8) -0.0102(9) -0.0140(9) 
C18 0.0516(12) 0.0269(10) 0.0274(9) -0.0086(8) -0.0042(8) -0.0140(9) 
N19 0.0187(7) 0.0207(7) 0.0319(8) -0.0020(6) 0.0018(6) -0.0059(6) 
C20 0.0197(9) 0.0233(9) 0.0330(9) -0.0095(7) -0.0042(7) -0.0055(7) 
C21 0.0291(10) 0.0355(10) 0.0337(10) -0.0133(8) -0.0004(8) -0.0114(8) 
C22 0.0386(12) 0.0524(13) 0.0552(13) -0.0336(11) 0.0135(10) -0.0190(10) 
C23 0.0284(11) 0.0455(13) 0.0869(17) -0.0440(12) 0.0015(10) -0.0054(9) 
C24 0.0346(12) 0.0299(11) 0.0808(16) -0.0224(10) -0.0215(11) 0.0049(9) 
C25 0.0329(11) 0.0251(10) 0.0435(11) -0.0083(8) -0.0111(8) -0.0025(8) 
 
_geom_special_details 
; 
 All esds (except the esd in the dihedral angle between two l.s. planes) 
 are estimated using the full covariance matrix.  The cell esds are taken 
 into account individually in the estimation of esds in distances, angles 
 and torsion angles; correlations between esds in cell parameters are only 
 used when they are defined by crystal symmetry.  An approximate (isotropic) 
 treatment of cell esds is used for estimating esds involving l.s. planes. 
; 
 
loop_ 
 _geom_bond_atom_site_label_1 
 _geom_bond_atom_site_label_2 
 _geom_bond_distance 
 _geom_bond_site_symmetry_2 
 _geom_bond_publ_flag 
N1 C2 1.373(2) . ? 
N1 C5 1.381(2) . ? 
N1 C11 1.445(2) . ? 
C2 N3 1.312(2) . ? 
C2 C10 1.476(2) . ? 
N3 C4 1.390(2) . ? 
C4 C9 1.390(2) . ? 
C4 C5 1.399(2) . ? 
C5 C6 1.382(2) . ? 
C6 C7 1.373(2) . ? 
C6 H6 0.9500 . ? 
C7 C8 1.397(3) . ? 
C7 H7 0.9500 . ? 
C8 C9 1.373(2) . ? 
C8 H8 0.9500 . ? 
C9 H9 0.9500 . ? 
C10 H10A 0.9800 . ? 
C10 H10B 0.9800 . ? 
C10 H10C 0.9800 . ? 
C11 N12 1.265(2) . ? 
C11 N19 1.351(2) . ? 
N12 C13 1.459(2) . ? 
C13 C14 1.514(2) . ? 
C13 C18 1.516(2) . ? 
C13 H13 1.0000 . ? 
C14 C15 1.520(2) . ? 
C14 H14A 0.9900 . ? 
C14 H14B 0.9900 . ? 
C15 C16 1.512(2) . ? 
C15 H15A 0.9900 . ? 
C15 H15B 0.9900 . ? 
C16 C17 1.508(3) . ? 
C16 H16A 0.9900 . ? 
C16 H16B 0.9900 . ? 
C17 C18 1.522(2) . ? 
C17 H17A 0.9900 . ? 
C17 H17B 0.9900 . ? 
C18 H18A 0.9900 . ? 
C18 H18B 0.9900 . ? 
N19 C20 1.455(2) . ? 
N19 H19 0.8800 . ? 
C20 C25 1.514(2) . ? 
C20 C21 1.519(2) . ? 
C20 H20 1.0000 . ? 
C21 C22 1.520(2) . ? 
C21 H21A 0.9900 . ? 
C21 H21B 0.9900 . ? 
C22 C23 1.519(3) . ? 
C22 H22A 0.9900 . ? 
C22 H22B 0.9900 . ? 
C23 C24 1.508(3) . ? 
C23 H23A 0.9900 . ? 
C23 H23B 0.9900 . ? 
C24 C25 1.522(2) . ? 
C24 H24A 0.9900 . ? 
C24 H24B 0.9900 . ? 
C25 H25A 0.9900 . ? 
C25 H25B 0.9900 . ? 
 
loop_ 
 _geom_angle_atom_site_label_1 
 _geom_angle_atom_site_label_2 
 _geom_angle_atom_site_label_3 
 _geom_angle 
 _geom_angle_site_symmetry_1 
 _geom_angle_site_symmetry_3 
 _geom_angle_publ_flag 
C2 N1 C5 107.21(13) . . ? 
C2 N1 C11 127.80(13) . . ? 
C5 N1 C11 124.78(13) . . ? 
N3 C2 N1 112.36(15) . . ? 
N3 C2 C10 125.72(14) . . ? 
N1 C2 C10 121.90(15) . . ? 
C2 N3 C4 105.45(13) . . ? 
C9 C4 N3 130.46(15) . . ? 
C9 C4 C5 119.65(16) . . ? 
N3 C4 C5 109.89(14) . . ? 
N1 C5 C6 132.03(15) . . ? 
N1 C5 C4 105.07(14) . . ? 
C6 C5 C4 122.89(16) . . ? 
C7 C6 C5 116.43(16) . . ? 
C7 C6 H6 121.8 . . ? 
C5 C6 H6 121.8 . . ? 
C6 C7 C8 121.60(17) . . ? 
C6 C7 H7 119.2 . . ? 
C8 C7 H7 119.2 . . ? 
C9 C8 C7 121.69(17) . . ? 
C9 C8 H8 119.2 . . ? 
C7 C8 H8 119.2 . . ? 
C8 C9 C4 117.72(16) . . ? 
C8 C9 H9 121.1 . . ? 
C4 C9 H9 121.1 . . ? 
C2 C10 H10A 109.5 . . ? 
C2 C10 H10B 109.5 . . ? 
H10A C10 H10B 109.5 . . ? 
C2 C10 H10C 109.5 . . ? 
H10A C10 H10C 109.5 . . ? 
H10B C10 H10C 109.5 . . ? 
N12 C11 N19 124.87(15) . . ? 
N12 C11 N1 124.67(14) . . ? 
N19 C11 N1 110.43(13) . . ? 
C11 N12 C13 120.60(14) . . ? 
N12 C13 C14 111.47(13) . . ? 
N12 C13 C18 108.03(13) . . ? 
C14 C13 C18 109.74(14) . . ? 
N12 C13 H13 109.2 . . ? 
C14 C13 H13 109.2 . . ? 
C18 C13 H13 109.2 . . ? 
C13 C14 C15 111.25(14) . . ? 
C13 C14 H14A 109.4 . . ? 
C15 C14 H14A 109.4 . . ? 
C13 C14 H14B 109.4 . . ? 
C15 C14 H14B 109.4 . . ? 
H14A C14 H14B 108.0 . . ? 
C16 C15 C14 110.99(14) . . ? 
C16 C15 H15A 109.4 . . ? 
C14 C15 H15A 109.4 . . ? 
C16 C15 H15B 109.4 . . ? 
C14 C15 H15B 109.4 . . ? 
H15A C15 H15B 108.0 . . ? 
C17 C16 C15 110.63(15) . . ? 
C17 C16 H16A 109.5 . . ? 
C15 C16 H16A 109.5 . . ? 
C17 C16 H16B 109.5 . . ? 
C15 C16 H16B 109.5 . . ? 
H16A C16 H16B 108.1 . . ? 
C16 C17 C18 111.62(15) . . ? 
C16 C17 H17A 109.3 . . ? 
C18 C17 H17A 109.3 . . ? 
C16 C17 H17B 109.3 . . ? 
C18 C17 H17B 109.3 . . ? 
H17A C17 H17B 108.0 . . ? 
C13 C18 C17 112.62(14) . . ? 
C13 C18 H18A 109.1 . . ? 
C17 C18 H18A 109.1 . . ? 
C13 C18 H18B 109.1 . . ? 
C17 C18 H18B 109.1 . . ? 
H18A C18 H18B 107.8 . . ? 
C11 N19 C20 123.05(14) . . ? 
C11 N19 H19 118.5 . . ? 
C20 N19 H19 118.5 . . ? 
N19 C20 C25 108.54(14) . . ? 
N19 C20 C21 111.13(13) . . ? 
C25 C20 C21 110.87(14) . . ? 
N19 C20 H20 108.7 . . ? 
C25 C20 H20 108.7 . . ? 
C21 C20 H20 108.7 . . ? 
C20 C21 C22 111.68(15) . . ? 
C20 C21 H21A 109.3 . . ? 
C22 C21 H21A 109.3 . . ? 
C20 C21 H21B 109.3 . . ? 
C22 C21 H21B 109.3 . . ? 
H21A C21 H21B 107.9 . . ? 
C23 C22 C21 110.66(16) . . ? 
C23 C22 H22A 109.5 . . ? 
C21 C22 H22A 109.5 . . ? 
C23 C22 H22B 109.5 . . ? 
C21 C22 H22B 109.5 . . ? 
H22A C22 H22B 108.1 . . ? 
C24 C23 C22 110.27(16) . . ? 
C24 C23 H23A 109.6 . . ? 
C22 C23 H23A 109.6 . . ? 
C24 C23 H23B 109.6 . . ? 
C22 C23 H23B 109.6 . . ? 
H23A C23 H23B 108.1 . . ? 
C23 C24 C25 111.25(16) . . ? 
C23 C24 H24A 109.4 . . ? 
C25 C24 H24A 109.4 . . ? 
C23 C24 H24B 109.4 . . ? 
C25 C24 H24B 109.4 . . ? 
H24A C24 H24B 108.0 . . ? 
C20 C25 C24 111.57(16) . . ? 
C20 C25 H25A 109.3 . . ? 
C24 C25 H25A 109.3 . . ? 
C20 C25 H25B 109.3 . . ? 
C24 C25 H25B 109.3 . . ? 
H25A C25 H25B 108.0 . . ? 
 
loop_ 
 _geom_torsion_atom_site_label_1 
 _geom_torsion_atom_site_label_2 
 _geom_torsion_atom_site_label_3 
 _geom_torsion_atom_site_label_4 
 _geom_torsion 
 _geom_torsion_site_symmetry_1 
 _geom_torsion_site_symmetry_2 
 _geom_torsion_site_symmetry_3 
 _geom_torsion_site_symmetry_4 
 _geom_torsion_publ_flag 
C5 N1 C2 N3 0.58(18) . . . . ? 
C11 N1 C2 N3 -174.33(14) . . . . ? 
C5 N1 C2 C10 -178.11(14) . . . . ? 
C11 N1 C2 C10 7.0(2) . . . . ? 
N1 C2 N3 C4 -1.30(18) . . . . ? 
C10 C2 N3 C4 177.33(15) . . . . ? 
C2 N3 C4 C9 -178.01(16) . . . . ? 
C2 N3 C4 C5 1.54(17) . . . . ? 
C2 N1 C5 C6 179.89(17) . . . . ? 
C11 N1 C5 C6 -5.0(3) . . . . ? 
C2 N1 C5 C4 0.40(16) . . . . ? 
C11 N1 C5 C4 175.51(13) . . . . ? 
C9 C4 C5 N1 178.41(14) . . . . ? 
N3 C4 C5 N1 -1.20(17) . . . . ? 
C9 C4 C5 C6 -1.1(2) . . . . ? 
N3 C4 C5 C6 179.25(15) . . . . ? 
N1 C5 C6 C7 -178.57(16) . . . . ? 
C4 C5 C6 C7 0.8(2) . . . . ? 
C5 C6 C7 C8 0.4(3) . . . . ? 
C6 C7 C8 C9 -1.3(3) . . . . ? 
C7 C8 C9 C4 1.0(3) . . . . ? 
N3 C4 C9 C8 179.72(16) . . . . ? 
C5 C4 C9 C8 0.2(2) . . . . ? 
C2 N1 C11 N12 -80.7(2) . . . . ? 
C5 N1 C11 N12 105.22(19) . . . . ? 
C2 N1 C11 N19 100.99(18) . . . . ? 
C5 N1 C11 N19 -73.09(18) . . . . ? 
N19 C11 N12 C13 170.23(14) . . . . ? 
N1 C11 N12 C13 -7.8(2) . . . . ? 
C11 N12 C13 C14 125.11(16) . . . . ? 
C11 N12 C13 C18 -114.25(17) . . . . ? 
N12 C13 C14 C15 175.82(13) . . . . ? 
C18 C13 C14 C15 56.19(18) . . . . ? 
C13 C14 C15 C16 -58.3(2) . . . . ? 
C14 C15 C16 C17 56.6(2) . . . . ? 
C15 C16 C17 C18 -54.3(2) . . . . ? 
N12 C13 C18 C17 -176.00(15) . . . . ? 
C14 C13 C18 C17 -54.3(2) . . . . ? 
C16 C17 C18 C13 54.1(2) . . . . ? 
N12 C11 N19 C20 -11.0(2) . . . . ? 
N1 C11 N19 C20 167.29(13) . . . . ? 
C11 N19 C20 C25 168.34(15) . . . . ? 
C11 N19 C20 C21 -69.5(2) . . . . ? 
N19 C20 C21 C22 -175.28(15) . . . . ? 
C25 C20 C21 C22 -54.5(2) . . . . ? 
C20 C21 C22 C23 56.3(2) . . . . ? 
C21 C22 C23 C24 -57.3(2) . . . . ? 
C22 C23 C24 C25 57.2(2) . . . . ? 
N19 C20 C25 C24 176.32(14) . . . . ? 
C21 C20 C25 C24 54.0(2) . . . . ? 
C23 C24 C25 C20 -56.0(2) . . . . ? 
 
loop_ 
 _geom_hbond_atom_site_label_D 
 _geom_hbond_atom_site_label_H 
 _geom_hbond_atom_site_label_A 
 _geom_hbond_distance_DH 
 _geom_hbond_distance_HA 
 _geom_hbond_distance_DA 
 _geom_hbond_angle_DHA 
 _geom_hbond_site_symmetry_A 
N19 H19 N3  0.88 2.18 3.0210(19) 160.5 2_657 
 
_diffrn_measured_fraction_theta_max    1.000 
_diffrn_reflns_theta_full              25.00 
_diffrn_measured_fraction_theta_full   1.000 
_refine_diff_density_max     .217 
_refine_diff_density_min    -.232 
_refine_diff_density_rms     .046 
