# Supplementary material for: Inversion symmetry and local vs. dispersive interactions in the nucleation of hydrogen bonded cyclic n-mer and tape of imidazolecarboxamidines
Source: Beilstein J Org Chem. 2008 Jul 7;4:23. doi: 10.3762/bjoc.4.23 (PMC2511023; doi:10.3762/bjoc.4.23)
Supplement: File 4 — Crystallographic Information Files (CIF) for all the compounds reported in this work. File Names: Xy_descriptor.cif. Xy is the compound number and letter designation found in Table I and/or described in the Experimental Section. The descriptor is a short tag indicating hydrogen bond motif or symmetry. [file Beilstein_J_Org_Chem-04-23-s004.zip › 13a.cif]

#######################################################################
#
#                 Cambridge Crystallographic Data Centre
#                                CCDC 
#
#######################################################################
#
# If this CIF has been generated directly or indirectly from an entry in the 
# Cambridge Structural Database, then it will include bibliographic, chemical, 
# crystal, experimental, refinement or atomic coordinate data resulting from 
# the CCDC's data processing and validation procedures. Files generated from 
# CSD entries are Copyright 2007 Cambridge Crystallographic Data Centre. They 
# may be used in bona fide research applications only, and may not be copied or 
# further disseminated in any form, whether machine-readable or not, except for 
# the purposes of generating routine backup copies on your local computer 
# system.
# 
# Files arising from any other source may also contain material that is the 
# copyright of third parties, including the originator, and you should check 
# with the originator concerning the permitted uses of the information 
# contained in this CIF.
#
# For further information on the CCDC and the free tools enCIFer and Mercury
# for validating and visualising CIF files, please visit www.ccdc.cam.ac.uk
#
#######################################################################

data_k01252 in P21/n
_symmetry_cell_setting           monoclinic
_symmetry_space_group_name_H-M   'P 21/n'
_symmetry_Int_Tables_number      14
loop_
_symmetry_equiv_pos_site_id
_symmetry_equiv_pos_as_xyz
1 x,y,z
2 1/2-x,1/2+y,1/2-z
3 -x,-y,-z
4 1/2+x,1/2-y,1/2+z
_cell_length_a                   8.0430(2)
_cell_length_b                   25.6630(9)
_cell_length_c                   8.5490(2)
_cell_angle_alpha                90
_cell_angle_beta                 113.7590(18)
_cell_angle_gamma                90
_cell_volume                     1615.03
loop_
_atom_site_label
_atom_site_type_symbol
_atom_site_fract_x
_atom_site_fract_y
_atom_site_fract_z
N1 N 0.746766 0.16489 0.844374
C2 C 0.696356 0.207284 0.73495
N3 N 0.555431 0.197647 0.590864
C4 C 0.370416 0.114971 0.492251
H4 H 0.292971 0.128081 0.383192
C5 C 0.347931 0.064303 0.539655
C6 C 0.462081 0.044676 0.701733
C7 C 0.601772 0.075288 0.814559
H7 H 0.680728 0.062331 0.923311
C8 C 0.622104 0.125137 0.763506
C9 C 0.507301 0.146113 0.606179
C10 C 0.880331 0.163638 1.01785
N11 N 0.808001 0.178925 1.12867
H11 H 0.694697 0.189858 1.08555
N12 N 1.04556 0.150636 1.06335
C13 C 1.11517 0.13497 0.934563
H13 H 1.05743 0.157026 0.830052
C14 C 1.07475 0.078399 0.887133
H14A H 1.11981 0.057068 0.991017
H14B H 1.1349 0.067767 0.812775
H14C H 0.943254 0.073578 0.826767
C15 C 1.31912 0.143163 1.00942
H15A H 1.34648 0.179698 1.04341
H15B H 1.36654 0.134385 0.923574
H15C H 1.37618 0.120703 1.10967
C16 C 0.904203 0.178588 1.31427
H16 H 1.03734 0.1759 1.34295
C17 C 0.848552 0.132016 1.3911
H17A H 0.719648 0.134916 1.36953
H17B H 0.921493 0.131069 1.51461
H17C H 0.868533 0.09995 1.33885
C18 C 0.869644 0.229374 1.38571
H18A H 0.906681 0.258544 1.33299
H18B H 0.939901 0.230092 1.50968
H18C H 0.739948 0.232407 1.36075
N19 N 0.788282 0.2527 0.776299
H19A H 0.755257 0.278991 0.704129
H19B H 0.88128 0.256039 0.875447
C20 C 0.20103 0.030185 0.415037
H20A H 0.137995 0.049216 0.307892
H20B H 0.113986 0.020687 0.463959
H20C H 0.255837 -0.001475 0.392439
C21 C 0.435316 -0.010038 0.752682
H21A H 0.527104 -0.017526 0.867403
H21B H 0.44763 -0.034925 0.671052
H21C H 0.313855 -0.013148 0.752633

#END
