# Supplementary material for: Inversion symmetry and local vs. dispersive interactions in the nucleation of hydrogen bonded cyclic n-mer and tape of imidazolecarboxamidines
Source: Beilstein J Org Chem. 2008 Jul 7;4:23. doi: 10.3762/bjoc.4.23 (PMC2511023; doi:10.3762/bjoc.4.23)
Supplement: File 4 — Crystallographic Information Files (CIF) for all the compounds reported in this work. File Names: Xy_descriptor.cif. Xy is the compound number and letter designation found in Table I and/or described in the Experimental Section. The descriptor is a short tag indicating hydrogen bond motif or symmetry. [file Beilstein_J_Org_Chem-04-23-s004.zip › 14b.cif]

 
data_k05242 
 
_audit_creation_method            SHELXL-97 
_chemical_name_systematic 
; 
 ? 
; 
_chemical_name_common             ? 
_chemical_melting_point           ? 
_chemical_formula_moiety          ? 
_chemical_formula_sum 
 'C32 H30 N6' 
_chemical_formula_weight          498.62 
 
loop_ 
 _atom_type_symbol 
 _atom_type_description 
 _atom_type_scat_dispersion_real 
 _atom_type_scat_dispersion_imag 
 _atom_type_scat_source 
 'C'  'C'    .0033    .0016 
 'International Tables Vol C Tables 4.2.6.8 and 6.1.1.4' 
 'H'  'H'    .0000    .0000 
 'International Tables Vol C Tables 4.2.6.8 and 6.1.1.4' 
 'N'  'N'    .0061    .0033 
 'International Tables Vol C Tables 4.2.6.8 and 6.1.1.4' 
 
_symmetry_cell_setting            triclinic
_symmetry_space_group_name_H-M    'P -1'
 
loop_ 
 _symmetry_equiv_pos_as_xyz 
 'x, y, z' 
 '-x, -y, -z' 
 
_cell_length_a                    10.2471(2) 
_cell_length_b                    10.8387(2) 
_cell_length_c                    13.1028(2) 
_cell_angle_alpha                 73.0483(8) 
_cell_angle_beta                  69.9698(9) 
_cell_angle_gamma                 88.6849(7) 
_cell_volume                      1303.04(4) 
_cell_formula_units_Z             2 
_cell_measurement_temperature     90.0(2) 
_cell_measurement_reflns_used     5872
_cell_measurement_theta_min       1.00
_cell_measurement_theta_max       27.48
 
_exptl_crystal_description        block
_exptl_crystal_colour             colourless
_exptl_crystal_size_max           0.40 
_exptl_crystal_size_mid           0.20 
_exptl_crystal_size_min           0.10 
_exptl_crystal_density_meas       ? 
_exptl_crystal_density_diffrn     1.271 
_exptl_crystal_density_method     'not measured' 
_exptl_crystal_F_000              528 
_exptl_absorpt_coefficient_mu     0.077 
_exptl_absorpt_correction_type    multi-scan
_exptl_absorpt_correction_T_min   0.9697 
_exptl_absorpt_correction_T_max   0.9923 
_exptl_absorpt_process_details    'Scalepack (Otwinowski & Minor, 1997)'
 
_exptl_special_details 
; 
 ? 
; 
 
_diffrn_ambient_temperature       90.0(2) 
_diffrn_radiation_wavelength      0.71073 
_diffrn_radiation_type            MoK\a 
_diffrn_radiation_source          'fine-focus sealed tube' 
_diffrn_radiation_monochromator   graphite 
_diffrn_measurement_device_type   'Nonius KappaCCD diffractometer'
_diffrn_measurement_method        '\w scans at fixed \c = 55\%'
_diffrn_detector_area_resol_mean  18
_diffrn_standards_number          ? 
_diffrn_standards_interval_count  ? 
_diffrn_standards_interval_time   ? 
_diffrn_standards_decay_%         ? 
_diffrn_reflns_number             11646 
_diffrn_reflns_av_R_equivalents   0.0426 
_diffrn_reflns_av_sigmaI/netI     0.0668 
_diffrn_reflns_limit_h_min        -13 
_diffrn_reflns_limit_h_max        13 
_diffrn_reflns_limit_k_min        -13 
_diffrn_reflns_limit_k_max        14 
_diffrn_reflns_limit_l_min        -16 
_diffrn_reflns_limit_l_max        17 
_diffrn_reflns_theta_min          1.74 
_diffrn_reflns_theta_max          27.49 
_reflns_number_total              5975 
_reflns_number_gt                 3765 
_reflns_threshold_expression      >2\s(I)    
 
_computing_data_collection        'COLLECT (Nonius, 1998)'
_computing_cell_refinement        'SCALEPACK (Otwinowski & Minor, 1997)'
_computing_data_reduction         'DENZO-SMN (Otwinowski & Minor, 1997)'
_computing_structure_solution     'SHELXS-97 (Sheldrick, 1990)' 
_computing_structure_refinement   'SHELXL-97 (Sheldrick, 1997)' 
_computing_molecular_graphics     'XP in SHELXTL (Sheldrick, 1994)'
_computing_publication_material
; 
SHELX97-2 (Sheldrick, 1997) and local procedures 
; 
 
_refine_special_details 
; 
 Refinement of F^2^ against ALL reflections.  The weighted R-factor wR and 
 goodness of fit S are based on F^2^, conventional R-factors R are based 
 on F, with F set to zero for negative F^2^. The threshold expression of 
 F^2^ > 2sigma(F^2^) is used only for calculating R-factors(gt) etc. and is 
 not relevant to the choice of reflections for refinement.  R-factors based 
 on F^2^ are statistically about twice as large as those based on F, and R- 
 factors based on ALL data will be even larger. 
; 
 
_refine_ls_structure_factor_coef  Fsqd  
_refine_ls_matrix_type            full 
_refine_ls_weighting_scheme       calc  
_refine_ls_weighting_details 
 'calc w=1/[\s^2^(Fo^2^)+(0.0739P)^2^] where P=(Fo^2^+2Fc^2^)/3' 
_atom_sites_solution_primary      direct 
_atom_sites_solution_secondary    difmap 
_atom_sites_solution_hydrogens    geom 
_refine_ls_hydrogen_treatment     constr 
_refine_ls_extinction_method      none 
_refine_ls_extinction_coef        ? 
_refine_ls_number_reflns          5975 
_refine_ls_number_parameters      348 
_refine_ls_number_restraints      0 
_refine_ls_R_factor_all           0.0932 
_refine_ls_R_factor_gt            0.0485 
_refine_ls_wR_factor_ref          0.1353 
_refine_ls_wR_factor_gt           0.1162 
_refine_ls_goodness_of_fit_ref    1.002 
_refine_ls_restrained_S_all       1.002 
_refine_ls_shift/su_max           0.000 
_refine_ls_shift/su_mean          0.000 
 
loop_ 
 _atom_site_label 
 _atom_site_type_symbol 
 _atom_site_fract_x 
 _atom_site_fract_y 
 _atom_site_fract_z 
 _atom_site_U_iso_or_equiv 
 _atom_site_adp_type 
 _atom_site_occupancy 
 _atom_site_symmetry_multiplicity 
 _atom_site_calc_flag 
 _atom_site_refinement_flags 
 _atom_site_disorder_assembly 
 _atom_site_disorder_group 
N1 N 0.18366(13) 0.33462(12) 0.10449(10) 0.0190(3) Uani 1 1 d . . . 
C2 C 0.20664(15) 0.40533(15) -0.00870(13) 0.0187(4) Uani 1 1 d . . . 
N3 N 0.28599(13) 0.52370(12) -0.04109(10) 0.0193(3) Uani 1 1 d . . . 
C4 C 0.32577(16) 0.56414(15) 0.03707(13) 0.0196(4) Uani 1 1 d . . . 
N5 N 0.30386(13) 0.49462(12) 0.14192(10) 0.0203(3) Uani 1 1 d . . . 
C6 C 0.10979(16) 0.05596(15) 0.34443(13) 0.0226(4) Uani 1 1 d . . . 
H6 H 0.1241 0.0364 0.4152 0.027 Uiso 1 1 calc R . . 
C7 C 0.04908(17) -0.03816(15) 0.31833(13) 0.0230(4) Uani 1 1 d . . . 
C8 C 0.02699(16) -0.00855(15) 0.21298(13) 0.0225(4) Uani 1 1 d . . . 
C9 C 0.06670(16) 0.11447(15) 0.13502(13) 0.0220(4) Uani 1 1 d . . . 
H9 H 0.0523 0.1348 0.0643 0.026 Uiso 1 1 calc R . . 
N10 N 0.21701(13) 0.28557(12) 0.27366(11) 0.0217(3) Uani 1 1 d . . . 
C11 C 0.23739(15) 0.37442(15) 0.17564(12) 0.0196(4) Uani 1 1 d . . . 
C12 C 0.12739(16) 0.20619(14) 0.16269(13) 0.0189(3) Uani 1 1 d . . . 
C13 C 0.14984(15) 0.17962(15) 0.26626(13) 0.0193(4) Uani 1 1 d . . . 
N14 N 0.15482(13) 0.35678(12) -0.06487(10) 0.0223(3) Uani 1 1 d . . . 
C15 C 0.17921(16) 0.39960(14) -0.18335(13) 0.0205(4) Uani 1 1 d . . . 
C16 C 0.07216(17) 0.44705(15) -0.22238(14) 0.0259(4) Uani 1 1 d . . . 
H16 H -0.0150 0.4568 -0.1696 0.031 Uiso 1 1 calc R . . 
C17 C 0.09113(18) 0.48021(16) -0.33718(14) 0.0273(4) Uani 1 1 d . . . 
H17 H 0.0175 0.5149 -0.3621 0.033 Uiso 1 1 calc R . . 
C18 C 0.21568(18) 0.46384(15) -0.41664(13) 0.0246(4) Uani 1 1 d . . . 
C19 C 0.2361(2) 0.49846(18) -0.54179(14) 0.0351(5) Uani 1 1 d . . . 
H19A H 0.3325 0.5341 -0.5874 0.053 Uiso 1 1 calc R . . 
H19B H 0.1722 0.5631 -0.5594 0.053 Uiso 1 1 calc R . . 
H19C H 0.2167 0.4207 -0.5597 0.053 Uiso 1 1 calc R . . 
C20 C 0.32007(17) 0.41193(15) -0.37579(14) 0.0257(4) Uani 1 1 d . . . 
H20 H 0.4056 0.3979 -0.4280 0.031 Uiso 1 1 calc R . . 
C21 C 0.30331(16) 0.38012(15) -0.26178(13) 0.0230(4) Uani 1 1 d . . . 
H21 H 0.3767 0.3448 -0.2368 0.028 Uiso 1 1 calc R . . 
C22 C 0.30991(16) 0.61416(14) -0.15323(12) 0.0190(4) Uani 1 1 d . . . 
C23 C 0.20273(17) 0.68645(15) -0.17276(13) 0.0223(4) Uani 1 1 d . . . 
H23 H 0.1156 0.6788 -0.1131 0.027 Uiso 1 1 calc R . . 
C24 C 0.22476(17) 0.76983(16) -0.28055(13) 0.0258(4) Uani 1 1 d . . . 
H24 H 0.1510 0.8180 -0.2951 0.031 Uiso 1 1 calc R . . 
C25 C 0.35245(17) 0.78467(16) -0.36804(13) 0.0255(4) Uani 1 1 d . . . 
C26 C 0.3710(2) 0.87181(19) -0.48584(15) 0.0441(5) Uani 1 1 d . . . 
H26A H 0.4685 0.8770 -0.5354 0.066 Uiso 1 1 calc R . . 
H26B H 0.3457 0.9585 -0.4821 0.066 Uiso 1 1 calc R . . 
H26C H 0.3108 0.8367 -0.5167 0.066 Uiso 1 1 calc R . . 
C27 C 0.46023(17) 0.71565(15) -0.34470(13) 0.0256(4) Uani 1 1 d . . . 
H27 H 0.5495 0.7278 -0.4027 0.031 Uiso 1 1 calc R . . 
C28 C 0.43908(17) 0.62931(15) -0.23780(13) 0.0230(4) Uani 1 1 d . . . 
H28 H 0.5126 0.5811 -0.2229 0.028 Uiso 1 1 calc R . . 
N29 N 0.39123(14) 0.68429(12) -0.00369(11) 0.0229(3) Uani 1 1 d . . . 
H29 H 0.4074 0.7249 -0.0761 0.028 Uiso 1 1 calc R . . 
C30 C 0.43714(17) 0.75279(15) 0.05720(13) 0.0208(4) Uani 1 1 d . . . 
C31 C 0.56076(16) 0.82990(15) -0.00043(13) 0.0217(4) Uani 1 1 d . . . 
H31 H 0.6146 0.8306 -0.0758 0.026 Uiso 1 1 calc R . . 
C32 C 0.60734(17) 0.90632(15) 0.05047(13) 0.0232(4) Uani 1 1 d . . . 
H32 H 0.6933 0.9582 0.0099 0.028 Uiso 1 1 calc R . . 
C33 C 0.52984(17) 0.90807(15) 0.16033(13) 0.0231(4) Uani 1 1 d . . . 
C34 C 0.57991(19) 0.99283(17) 0.21489(14) 0.0320(4) Uani 1 1 d . . . 
H34A H 0.6159 0.9392 0.2720 0.048 Uiso 1 1 calc R . . 
H34B H 0.5022 1.0378 0.2517 0.048 Uiso 1 1 calc R . . 
H34C H 0.6542 1.0566 0.1564 0.048 Uiso 1 1 calc R . . 
C35 C 0.40418(18) 0.82999(15) 0.21695(14) 0.0261(4) Uani 1 1 d . . . 
H35 H 0.3491 0.8303 0.2918 0.031 Uiso 1 1 calc R . . 
C36 C 0.35788(17) 0.75245(15) 0.16725(13) 0.0248(4) Uani 1 1 d . . . 
H36 H 0.2727 0.6994 0.2078 0.030 Uiso 1 1 calc R . . 
C37 C -0.03628(19) -0.11114(17) 0.18295(15) 0.0344(4) Uani 1 1 d . . . 
H37A H -0.0602 -0.0709 0.1150 0.052 Uiso 1 1 calc R . . 
H37B H -0.1207 -0.1541 0.2467 0.052 Uiso 1 1 calc R . . 
H37C H 0.0310 -0.1751 0.1676 0.052 Uiso 1 1 calc R . . 
C38 C 0.00754(19) -0.17270(15) 0.40140(14) 0.0308(4) Uani 1 1 d . . . 
H38A H 0.0388 -0.1796 0.4655 0.046 Uiso 1 1 calc R . . 
H38B H 0.0509 -0.2362 0.3629 0.046 Uiso 1 1 calc R . . 
H38C H -0.0941 -0.1896 0.4297 0.046 Uiso 1 1 calc R . . 
 
loop_ 
 _atom_site_aniso_label 
 _atom_site_aniso_U_11 
 _atom_site_aniso_U_22 
 _atom_site_aniso_U_33 
 _atom_site_aniso_U_23 
 _atom_site_aniso_U_13 
 _atom_site_aniso_U_12 
N1 0.0211(7) 0.0185(7) 0.0167(7) -0.0043(6) -0.0065(6) -0.0010(6) 
C2 0.0181(8) 0.0185(8) 0.0170(8) -0.0034(7) -0.0045(7) 0.0017(7) 
N3 0.0233(7) 0.0165(7) 0.0158(7) -0.0016(6) -0.0067(6) -0.0020(6) 
C4 0.0203(8) 0.0194(8) 0.0192(8) -0.0057(7) -0.0070(7) 0.0020(7) 
N5 0.0235(7) 0.0186(7) 0.0173(7) -0.0023(6) -0.0078(6) -0.0019(6) 
C6 0.0245(9) 0.0220(9) 0.0183(8) -0.0040(7) -0.0058(7) 0.0022(7) 
C7 0.0240(9) 0.0183(9) 0.0220(9) -0.0046(7) -0.0035(7) 0.0004(7) 
C8 0.0238(9) 0.0181(9) 0.0235(9) -0.0072(7) -0.0051(7) -0.0004(7) 
C9 0.0217(9) 0.0233(9) 0.0189(8) -0.0056(7) -0.0050(7) 0.0000(7) 
N10 0.0238(8) 0.0173(7) 0.0216(7) -0.0026(6) -0.0077(6) -0.0016(6) 
C11 0.0186(8) 0.0219(9) 0.0185(8) -0.0062(7) -0.0066(7) 0.0014(7) 
C12 0.0205(8) 0.0151(8) 0.0181(8) -0.0041(7) -0.0039(7) 0.0010(7) 
C13 0.0181(8) 0.0196(9) 0.0194(8) -0.0067(7) -0.0047(7) 0.0011(7) 
N14 0.0257(8) 0.0224(8) 0.0189(7) -0.0048(6) -0.0091(6) 0.0001(6) 
C15 0.0278(9) 0.0166(8) 0.0179(8) -0.0044(7) -0.0095(7) -0.0014(7) 
C16 0.0275(10) 0.0256(9) 0.0284(9) -0.0116(8) -0.0118(8) 0.0062(8) 
C17 0.0370(11) 0.0232(9) 0.0292(9) -0.0080(8) -0.0211(8) 0.0055(8) 
C18 0.0360(10) 0.0189(9) 0.0212(9) -0.0049(7) -0.0134(8) -0.0022(7) 
C19 0.0502(12) 0.0299(10) 0.0262(10) -0.0044(8) -0.0178(9) -0.0006(9) 
C20 0.0265(9) 0.0254(9) 0.0231(9) -0.0076(8) -0.0055(7) -0.0024(7) 
C21 0.0249(9) 0.0209(9) 0.0239(9) -0.0041(7) -0.0114(7) 0.0003(7) 
C22 0.0229(9) 0.0165(8) 0.0168(8) -0.0033(7) -0.0070(7) -0.0022(7) 
C23 0.0230(9) 0.0220(9) 0.0190(8) -0.0048(7) -0.0048(7) -0.0021(7) 
C24 0.0269(9) 0.0253(9) 0.0246(9) -0.0022(7) -0.0125(8) 0.0004(7) 
C25 0.0304(10) 0.0265(9) 0.0174(8) -0.0032(7) -0.0079(7) -0.0057(8) 
C26 0.0443(12) 0.0530(13) 0.0254(10) 0.0019(9) -0.0115(9) -0.0041(10) 
C27 0.0241(9) 0.0273(10) 0.0207(9) -0.0073(7) -0.0018(7) -0.0038(7) 
C28 0.0221(9) 0.0229(9) 0.0237(9) -0.0080(7) -0.0071(7) 0.0003(7) 
N29 0.0309(8) 0.0185(7) 0.0178(7) -0.0015(6) -0.0095(6) -0.0055(6) 
C30 0.0268(9) 0.0157(8) 0.0220(9) -0.0054(7) -0.0114(7) 0.0007(7) 
C31 0.0223(9) 0.0208(9) 0.0220(8) -0.0069(7) -0.0074(7) 0.0029(7) 
C32 0.0216(9) 0.0193(9) 0.0261(9) -0.0035(7) -0.0079(7) -0.0012(7) 
C33 0.0307(10) 0.0175(8) 0.0232(9) -0.0054(7) -0.0125(8) 0.0023(7) 
C34 0.0413(11) 0.0275(10) 0.0273(10) -0.0061(8) -0.0136(8) -0.0061(8) 
C35 0.0331(10) 0.0252(9) 0.0175(8) -0.0047(7) -0.0072(7) 0.0007(8) 
C36 0.0267(9) 0.0222(9) 0.0218(9) -0.0032(7) -0.0063(7) -0.0053(7) 
C37 0.0415(11) 0.0270(10) 0.0334(11) -0.0077(8) -0.0124(9) -0.0041(8) 
C38 0.0408(11) 0.0211(9) 0.0265(9) -0.0035(8) -0.0098(8) -0.0021(8) 
 
_geom_special_details 
; 
 All esds (except the esd in the dihedral angle between two l.s. planes) 
 are estimated using the full covariance matrix.  The cell esds are taken 
 into account individually in the estimation of esds in distances, angles 
 and torsion angles; correlations between esds in cell parameters are only 
 used when they are defined by crystal symmetry.  An approximate (isotropic) 
 treatment of cell esds is used for estimating esds involving l.s. planes. 
; 
 
loop_ 
 _geom_bond_atom_site_label_1 
 _geom_bond_atom_site_label_2 
 _geom_bond_distance 
 _geom_bond_site_symmetry_2 
 _geom_bond_publ_flag 
N1 C2 1.3960(18) . ? 
N1 C11 1.3984(19) . ? 
N1 C12 1.4030(18) . ? 
C2 N14 1.2675(19) . ? 
C2 N3 1.4076(19) . ? 
N3 C4 1.4011(19) . ? 
N3 C22 1.4507(18) . ? 
C4 N5 1.3033(18) . ? 
C4 N29 1.3492(19) . ? 
N5 C11 1.3621(19) . ? 
C6 C7 1.387(2) . ? 
C6 C13 1.397(2) . ? 
C6 H6 0.9500 . ? 
C7 C8 1.418(2) . ? 
C7 C38 1.509(2) . ? 
C8 C9 1.390(2) . ? 
C8 C37 1.508(2) . ? 
C9 C12 1.378(2) . ? 
C9 H9 0.9500 . ? 
N10 C11 1.3133(18) . ? 
N10 C13 1.3960(19) . ? 
C12 C13 1.400(2) . ? 
N14 C15 1.4169(18) . ? 
C15 C16 1.391(2) . ? 
C15 C21 1.392(2) . ? 
C16 C17 1.385(2) . ? 
C16 H16 0.9500 . ? 
C17 C18 1.390(2) . ? 
C17 H17 0.9500 . ? 
C18 C20 1.392(2) . ? 
C18 C19 1.511(2) . ? 
C19 H19A 0.9800 . ? 
C19 H19B 0.9800 . ? 
C19 H19C 0.9800 . ? 
C20 C21 1.381(2) . ? 
C20 H20 0.9500 . ? 
C21 H21 0.9500 . ? 
C22 C28 1.381(2) . ? 
C22 C23 1.386(2) . ? 
C23 C24 1.382(2) . ? 
C23 H23 0.9500 . ? 
C24 C25 1.388(2) . ? 
C24 H24 0.9500 . ? 
C25 C27 1.390(2) . ? 
C25 C26 1.506(2) . ? 
C26 H26A 0.9800 . ? 
C26 H26B 0.9800 . ? 
C26 H26C 0.9800 . ? 
C27 C28 1.386(2) . ? 
C27 H27 0.9500 . ? 
C28 H28 0.9500 . ? 
N29 C30 1.4238(19) . ? 
N29 H29 0.8800 . ? 
C30 C31 1.378(2) . ? 
C30 C36 1.391(2) . ? 
C31 C32 1.385(2) . ? 
C31 H31 0.9500 . ? 
C32 C33 1.391(2) . ? 
C32 H32 0.9500 . ? 
C33 C35 1.398(2) . ? 
C33 C34 1.508(2) . ? 
C34 H34A 0.9800 . ? 
C34 H34B 0.9800 . ? 
C34 H34C 0.9800 . ? 
C35 C36 1.380(2) . ? 
C35 H35 0.9500 . ? 
C36 H36 0.9500 . ? 
C37 H37A 0.9800 . ? 
C37 H37B 0.9800 . ? 
C37 H37C 0.9800 . ? 
C38 H38A 0.9800 . ? 
C38 H38B 0.9800 . ? 
C38 H38C 0.9800 . ? 
 
loop_ 
 _geom_angle_atom_site_label_1 
 _geom_angle_atom_site_label_2 
 _geom_angle_atom_site_label_3 
 _geom_angle 
 _geom_angle_site_symmetry_1 
 _geom_angle_site_symmetry_3 
 _geom_angle_publ_flag 
C2 N1 C11 124.06(13) . . ? 
C2 N1 C12 128.69(13) . . ? 
C11 N1 C12 106.38(12) . . ? 
N14 C2 N1 117.77(14) . . ? 
N14 C2 N3 130.47(14) . . ? 
N1 C2 N3 111.76(13) . . ? 
C4 N3 C2 121.63(12) . . ? 
C4 N3 C22 118.75(12) . . ? 
C2 N3 C22 119.02(12) . . ? 
N5 C4 N29 120.34(14) . . ? 
N5 C4 N3 124.70(14) . . ? 
N29 C4 N3 114.96(13) . . ? 
C4 N5 C11 116.30(13) . . ? 
C7 C6 C13 119.71(14) . . ? 
C7 C6 H6 120.1 . . ? 
C13 C6 H6 120.1 . . ? 
C6 C7 C8 120.07(14) . . ? 
C6 C7 C38 120.13(14) . . ? 
C8 C7 C38 119.80(15) . . ? 
C9 C8 C7 120.36(15) . . ? 
C9 C8 C37 119.24(14) . . ? 
C7 C8 C37 120.38(14) . . ? 
C12 C9 C8 118.50(15) . . ? 
C12 C9 H9 120.8 . . ? 
C8 C9 H9 120.8 . . ? 
C11 N10 C13 104.12(13) . . ? 
N10 C11 N5 125.65(14) . . ? 
N10 C11 N1 113.35(14) . . ? 
N5 C11 N1 121.00(13) . . ? 
C9 C12 C13 122.27(14) . . ? 
C9 C12 N1 133.64(14) . . ? 
C13 C12 N1 104.05(13) . . ? 
N10 C13 C6 128.79(14) . . ? 
N10 C13 C12 112.07(13) . . ? 
C6 C13 C12 119.09(15) . . ? 
C2 N14 C15 128.37(13) . . ? 
C16 C15 C21 118.28(14) . . ? 
C16 C15 N14 120.07(14) . . ? 
C21 C15 N14 121.14(14) . . ? 
C17 C16 C15 120.80(15) . . ? 
C17 C16 H16 119.6 . . ? 
C15 C16 H16 119.6 . . ? 
C16 C17 C18 121.38(15) . . ? 
C16 C17 H17 119.3 . . ? 
C18 C17 H17 119.3 . . ? 
C17 C18 C20 117.15(15) . . ? 
C17 C18 C19 121.49(15) . . ? 
C20 C18 C19 121.35(16) . . ? 
C18 C19 H19A 109.5 . . ? 
C18 C19 H19B 109.5 . . ? 
H19A C19 H19B 109.5 . . ? 
C18 C19 H19C 109.5 . . ? 
H19A C19 H19C 109.5 . . ? 
H19B C19 H19C 109.5 . . ? 
C21 C20 C18 122.09(15) . . ? 
C21 C20 H20 119.0 . . ? 
C18 C20 H20 119.0 . . ? 
C20 C21 C15 120.23(15) . . ? 
C20 C21 H21 119.9 . . ? 
C15 C21 H21 119.9 . . ? 
C28 C22 C23 121.02(14) . . ? 
C28 C22 N3 119.89(13) . . ? 
C23 C22 N3 119.07(13) . . ? 
C24 C23 C22 118.85(14) . . ? 
C24 C23 H23 120.6 . . ? 
C22 C23 H23 120.6 . . ? 
C23 C24 C25 121.35(15) . . ? 
C23 C24 H24 119.3 . . ? 
C25 C24 H24 119.3 . . ? 
C24 C25 C27 118.59(14) . . ? 
C24 C25 C26 119.98(16) . . ? 
C27 C25 C26 121.41(15) . . ? 
C25 C26 H26A 109.5 . . ? 
C25 C26 H26B 109.5 . . ? 
H26A C26 H26B 109.5 . . ? 
C25 C26 H26C 109.5 . . ? 
H26A C26 H26C 109.5 . . ? 
H26B C26 H26C 109.5 . . ? 
C28 C27 C25 120.81(15) . . ? 
C28 C27 H27 119.6 . . ? 
C25 C27 H27 119.6 . . ? 
C22 C28 C27 119.25(15) . . ? 
C22 C28 H28 120.4 . . ? 
C27 C28 H28 120.4 . . ? 
C4 N29 C30 127.39(13) . . ? 
C4 N29 H29 116.3 . . ? 
C30 N29 H29 116.3 . . ? 
C31 C30 C36 119.67(15) . . ? 
C31 C30 N29 117.30(14) . . ? 
C36 C30 N29 122.83(14) . . ? 
C30 C31 C32 120.65(15) . . ? 
C30 C31 H31 119.7 . . ? 
C32 C31 H31 119.7 . . ? 
C31 C32 C33 120.83(15) . . ? 
C31 C32 H32 119.6 . . ? 
C33 C32 H32 119.6 . . ? 
C32 C33 C35 117.63(15) . . ? 
C32 C33 C34 120.68(15) . . ? 
C35 C33 C34 121.69(15) . . ? 
C33 C34 H34A 109.5 . . ? 
C33 C34 H34B 109.5 . . ? 
H34A C34 H34B 109.5 . . ? 
C33 C34 H34C 109.5 . . ? 
H34A C34 H34C 109.5 . . ? 
H34B C34 H34C 109.5 . . ? 
C36 C35 C33 121.86(15) . . ? 
C36 C35 H35 119.1 . . ? 
C33 C35 H35 119.1 . . ? 
C35 C36 C30 119.35(15) . . ? 
C35 C36 H36 120.3 . . ? 
C30 C36 H36 120.3 . . ? 
C8 C37 H37A 109.5 . . ? 
C8 C37 H37B 109.5 . . ? 
H37A C37 H37B 109.5 . . ? 
C8 C37 H37C 109.5 . . ? 
H37A C37 H37C 109.5 . . ? 
H37B C37 H37C 109.5 . . ? 
C7 C38 H38A 109.5 . . ? 
C7 C38 H38B 109.5 . . ? 
H38A C38 H38B 109.5 . . ? 
C7 C38 H38C 109.5 . . ? 
H38A C38 H38C 109.5 . . ? 
H38B C38 H38C 109.5 . . ? 
 
loop_ 
 _geom_torsion_atom_site_label_1 
 _geom_torsion_atom_site_label_2 
 _geom_torsion_atom_site_label_3 
 _geom_torsion_atom_site_label_4 
 _geom_torsion 
 _geom_torsion_site_symmetry_1 
 _geom_torsion_site_symmetry_2 
 _geom_torsion_site_symmetry_3 
 _geom_torsion_site_symmetry_4 
 _geom_torsion_publ_flag 
C11 N1 C2 N14 178.25(13) . . . . ? 
C12 N1 C2 N14 10.4(2) . . . . ? 
C11 N1 C2 N3 -2.2(2) . . . . ? 
C12 N1 C2 N3 -170.06(13) . . . . ? 
N14 C2 N3 C4 175.41(15) . . . . ? 
N1 C2 N3 C4 -4.02(19) . . . . ? 
N14 C2 N3 C22 4.5(2) . . . . ? 
N1 C2 N3 C22 -174.98(12) . . . . ? 
C2 N3 C4 N5 5.5(2) . . . . ? 
C22 N3 C4 N5 176.48(14) . . . . ? 
C2 N3 C4 N29 -174.63(13) . . . . ? 
C22 N3 C4 N29 -3.65(19) . . . . ? 
N29 C4 N5 C11 -179.84(13) . . . . ? 
N3 C4 N5 C11 0.0(2) . . . . ? 
C13 C6 C7 C8 -0.4(2) . . . . ? 
C13 C6 C7 C38 179.02(14) . . . . ? 
C6 C7 C8 C9 0.4(2) . . . . ? 
C38 C7 C8 C9 -179.04(14) . . . . ? 
C6 C7 C8 C37 178.75(15) . . . . ? 
C38 C7 C8 C37 -0.7(2) . . . . ? 
C7 C8 C9 C12 -0.1(2) . . . . ? 
C37 C8 C9 C12 -178.48(14) . . . . ? 
C13 N10 C11 N5 -177.99(14) . . . . ? 
C13 N10 C11 N1 1.77(16) . . . . ? 
C4 N5 C11 N10 173.40(14) . . . . ? 
C4 N5 C11 N1 -6.3(2) . . . . ? 
C2 N1 C11 N10 -171.98(13) . . . . ? 
C12 N1 C11 N10 -1.87(17) . . . . ? 
C2 N1 C11 N5 7.8(2) . . . . ? 
C12 N1 C11 N5 177.91(13) . . . . ? 
C8 C9 C12 C13 -0.2(2) . . . . ? 
C8 C9 C12 N1 177.04(15) . . . . ? 
C2 N1 C12 C9 -7.0(3) . . . . ? 
C11 N1 C12 C9 -176.50(16) . . . . ? 
C2 N1 C12 C13 170.56(14) . . . . ? 
C11 N1 C12 C13 1.06(15) . . . . ? 
C11 N10 C13 C6 176.42(15) . . . . ? 
C11 N10 C13 C12 -1.05(17) . . . . ? 
C7 C6 C13 N10 -177.15(14) . . . . ? 
C7 C6 C13 C12 0.2(2) . . . . ? 
C9 C12 C13 N10 177.87(13) . . . . ? 
N1 C12 C13 N10 -0.04(16) . . . . ? 
C9 C12 C13 C6 0.1(2) . . . . ? 
N1 C12 C13 C6 -177.78(13) . . . . ? 
N1 C2 N14 C15 -170.24(14) . . . . ? 
N3 C2 N14 C15 10.4(3) . . . . ? 
C2 N14 C15 C16 -113.89(18) . . . . ? 
C2 N14 C15 C21 74.4(2) . . . . ? 
C21 C15 C16 C17 -3.2(2) . . . . ? 
N14 C15 C16 C17 -175.13(15) . . . . ? 
C15 C16 C17 C18 1.9(3) . . . . ? 
C16 C17 C18 C20 0.4(2) . . . . ? 
C16 C17 C18 C19 179.26(16) . . . . ? 
C17 C18 C20 C21 -1.3(2) . . . . ? 
C19 C18 C20 C21 179.81(15) . . . . ? 
C18 C20 C21 C15 0.0(2) . . . . ? 
C16 C15 C21 C20 2.3(2) . . . . ? 
N14 C15 C21 C20 174.13(14) . . . . ? 
C4 N3 C22 C28 83.27(18) . . . . ? 
C2 N3 C22 C28 -105.51(16) . . . . ? 
C4 N3 C22 C23 -95.23(17) . . . . ? 
C2 N3 C22 C23 75.99(18) . . . . ? 
C28 C22 C23 C24 3.3(2) . . . . ? 
N3 C22 C23 C24 -178.22(14) . . . . ? 
C22 C23 C24 C25 -1.6(2) . . . . ? 
C23 C24 C25 C27 -1.4(2) . . . . ? 
C23 C24 C25 C26 177.26(17) . . . . ? 
C24 C25 C27 C28 2.9(2) . . . . ? 
C26 C25 C27 C28 -175.73(17) . . . . ? 
C23 C22 C28 C27 -1.8(2) . . . . ? 
N3 C22 C28 C27 179.70(14) . . . . ? 
C25 C27 C28 C22 -1.3(2) . . . . ? 
N5 C4 N29 C30 -3.4(2) . . . . ? 
N3 C4 N29 C30 176.74(13) . . . . ? 
C4 N29 C30 C31 143.29(16) . . . . ? 
C4 N29 C30 C36 -41.8(2) . . . . ? 
C36 C30 C31 C32 0.5(2) . . . . ? 
N29 C30 C31 C32 175.54(13) . . . . ? 
C30 C31 C32 C33 -0.7(2) . . . . ? 
C31 C32 C33 C35 0.1(2) . . . . ? 
C31 C32 C33 C34 -179.15(14) . . . . ? 
C32 C33 C35 C36 0.6(2) . . . . ? 
C34 C33 C35 C36 179.90(15) . . . . ? 
C33 C35 C36 C30 -0.8(2) . . . . ? 
C31 C30 C36 C35 0.3(2) . . . . ? 
N29 C30 C36 C35 -174.51(14) . . . . ? 
 
_diffrn_measured_fraction_theta_max     .999 
_diffrn_reflns_theta_full              27.49 
_diffrn_measured_fraction_theta_full    .999 
_refine_diff_density_max     .269 
_refine_diff_density_min    -.254 
_refine_diff_density_rms     .053 
