# Supplementary material for: Inversion symmetry and local vs. dispersive interactions in the nucleation of hydrogen bonded cyclic n-mer and tape of imidazolecarboxamidines
Source: Beilstein J Org Chem. 2008 Jul 7;4:23. doi: 10.3762/bjoc.4.23 (PMC2511023; doi:10.3762/bjoc.4.23)
Supplement: File 4 — Crystallographic Information Files (CIF) for all the compounds reported in this work. File Names: Xy_descriptor.cif. Xy is the compound number and letter designation found in Table I and/or described in the Experimental Section. The descriptor is a short tag indicating hydrogen bond motif or symmetry. [file Beilstein_J_Org_Chem-04-23-s004.zip › 5b_Ci.cif]

 
data_k05292 
 
_audit_creation_method            SHELXL-97 
_chemical_name_systematic 
; 
 ? 
; 
_chemical_name_common             ? 
_chemical_melting_point           ? 
_chemical_formula_moiety          ? 
_chemical_formula_sum 
 'C20 H22 N4' 
_chemical_formula_weight          318.42 
 
loop_ 
 _atom_type_symbol 
 _atom_type_description 
 _atom_type_scat_dispersion_real 
 _atom_type_scat_dispersion_imag 
 _atom_type_scat_source 
 'C'  'C'    .0033    .0016 
 'International Tables Vol C Tables 4.2.6.8 and 6.1.1.4' 
 'H'  'H'    .0000    .0000 
 'International Tables Vol C Tables 4.2.6.8 and 6.1.1.4' 
 'N'  'N'    .0061    .0033 
 'International Tables Vol C Tables 4.2.6.8 and 6.1.1.4' 
 
_symmetry_cell_setting            triclinic
_symmetry_space_group_name_H-M    'P -1'
 
loop_ 
 _symmetry_equiv_pos_as_xyz 
 'x, y, z' 
 '-x, -y, -z' 
 
_cell_length_a                    9.32870(10) 
_cell_length_b                    9.47900(10) 
_cell_length_c                    10.4921(2) 
_cell_angle_alpha                 87.4755(6) 
_cell_angle_beta                  70.5173(6) 
_cell_angle_gamma                 76.4271(6) 
_cell_volume                      849.64(2) 
_cell_formula_units_Z             2 
_cell_measurement_temperature     90.0(2) 
_cell_measurement_reflns_used     3811
_cell_measurement_theta_min       1.00
_cell_measurement_theta_max       27.48
 
_exptl_crystal_description        'square slab'
_exptl_crystal_colour             colourless
_exptl_crystal_size_max           0.20 
_exptl_crystal_size_mid           0.20 
_exptl_crystal_size_min           0.08 
_exptl_crystal_density_meas       ? 
_exptl_crystal_density_diffrn     1.245 
_exptl_crystal_density_method     'not measured' 
_exptl_crystal_F_000              340 
_exptl_absorpt_coefficient_mu     0.076 
_exptl_absorpt_correction_type    multi-scan
_exptl_absorpt_correction_T_min   0.9850 
_exptl_absorpt_correction_T_max   0.9943 
_exptl_absorpt_process_details    'Scalepack (Otwinowski & Minor, 1997)'
 
_exptl_special_details 
; 
 ? 
; 
 
_diffrn_ambient_temperature       90.0(2) 
_diffrn_radiation_wavelength      0.71073 
_diffrn_radiation_type            MoK\a 
_diffrn_radiation_source          'fine-focus sealed tube' 
_diffrn_radiation_monochromator   graphite 
_diffrn_measurement_device_type   'Nonius KappaCCD diffractometer'
_diffrn_measurement_method        '\w scans at fixed \c = 55\%'
_diffrn_detector_area_resol_mean  18
_diffrn_standards_number          ? 
_diffrn_standards_interval_count  ? 
_diffrn_standards_interval_time   ? 
_diffrn_standards_decay_%         ? 
_diffrn_reflns_number             7568 
_diffrn_reflns_av_R_equivalents   0.0217 
_diffrn_reflns_av_sigmaI/netI     0.0329 
_diffrn_reflns_limit_h_min        -12 
_diffrn_reflns_limit_h_max        12 
_diffrn_reflns_limit_k_min        -12 
_diffrn_reflns_limit_k_max        12 
_diffrn_reflns_limit_l_min        -13 
_diffrn_reflns_limit_l_max        13 
_diffrn_reflns_theta_min          2.06 
_diffrn_reflns_theta_max          27.47 
_reflns_number_total              3876 
_reflns_number_gt                 3141 
_reflns_threshold_expression      >2\s(I)    
 
_computing_data_collection        'COLLECT (Nonius, 1998)'
_computing_cell_refinement        'SCALEPACK (Otwinowski & Minor, 1997)'
_computing_data_reduction         'DENZO-SMN (Otwinowski & Minor, 1997)'
_computing_structure_solution     'SHELXS-97 (Sheldrick, 1990)' 
_computing_structure_refinement   'SHELXL-97 (Sheldrick, 1997)' 
_computing_molecular_graphics     'XP in SHELXTL (Sheldrick, 1994)'
_computing_publication_material
; 
SHELX97-2 (Sheldrick, 1997) and local procedures 
; 
 
_refine_special_details 
; 
 Refinement of F^2^ against ALL reflections.  The weighted R-factor wR and 
 goodness of fit S are based on F^2^, conventional R-factors R are based 
 on F, with F set to zero for negative F^2^. The threshold expression of 
 F^2^ > 2sigma(F^2^) is used only for calculating R-factors(gt) etc. and is 
 not relevant to the choice of reflections for refinement.  R-factors based 
 on F^2^ are statistically about twice as large as those based on F, and R- 
 factors based on ALL data will be even larger. 
; 
 
_refine_ls_structure_factor_coef  Fsqd  
_refine_ls_matrix_type            full 
_refine_ls_weighting_scheme       calc  
_refine_ls_weighting_details 
 'calc w=1/[\s^2^(Fo^2^)+(0.0532P)^2^+0.2889P] where P=(Fo^2^+2Fc^2^)/3' 
_atom_sites_solution_primary      direct 
_atom_sites_solution_secondary    difmap 
_atom_sites_solution_hydrogens    geom 
_refine_ls_hydrogen_treatment     constr
_refine_ls_extinction_method      none 
_refine_ls_extinction_coef        ? 
_refine_ls_number_reflns          3876 
_refine_ls_number_parameters      221 
_refine_ls_number_restraints      0 
_refine_ls_R_factor_all           0.0538 
_refine_ls_R_factor_gt            0.0421 
_refine_ls_wR_factor_ref          0.1137 
_refine_ls_wR_factor_gt           0.1057 
_refine_ls_goodness_of_fit_ref    1.058 
_refine_ls_restrained_S_all       1.058 
_refine_ls_shift/su_max           0.010 
_refine_ls_shift/su_mean          0.000 
 
loop_ 
 _atom_site_label 
 _atom_site_type_symbol 
 _atom_site_fract_x 
 _atom_site_fract_y 
 _atom_site_fract_z 
 _atom_site_U_iso_or_equiv 
 _atom_site_adp_type 
 _atom_site_occupancy 
 _atom_site_symmetry_multiplicity 
 _atom_site_calc_flag 
 _atom_site_refinement_flags 
 _atom_site_disorder_assembly 
 _atom_site_disorder_group 
N1 N 0.15510(12) 0.35449(11) 0.59866(10) 0.0171(2) Uani 1 1 d . . . 
C2 C 0.05009(14) 0.48293(13) 0.64391(12) 0.0193(3) Uani 1 1 d . . . 
H2 H 0.0778 0.5709 0.6546 0.023 Uiso 1 1 calc R . . 
N3 N -0.09476(12) 0.47055(11) 0.67110(10) 0.0194(2) Uani 1 1 d . . . 
C4 C -0.08279(14) 0.32600(13) 0.63975(12) 0.0187(3) Uani 1 1 d . . . 
C5 C 0.07032(14) 0.25261(13) 0.59491(12) 0.0177(3) Uani 1 1 d . . . 
C6 C 0.32327(14) 0.32852(13) 0.53674(12) 0.0175(2) Uani 1 1 d . . . 
N7 N 0.42066(12) 0.27706(11) 0.59726(10) 0.0197(2) Uani 1 1 d . . . 
N8 N 0.36045(12) 0.35798(11) 0.40315(10) 0.0192(2) Uani 1 1 d . . . 
H8 H 0.2818 0.4047 0.3776 0.023 Uiso 1 1 calc R . . 
C9 C -0.22504(15) 0.27052(15) 0.65636(13) 0.0239(3) Uani 1 1 d . . . 
H9A H -0.1935 0.1684 0.6251 0.036 Uiso 1 1 calc R . . 
H9B H -0.2847 0.3279 0.6029 0.036 Uiso 1 1 calc R . . 
H9C H -0.2902 0.2789 0.7520 0.036 Uiso 1 1 calc R . . 
C10 C 0.14908(15) 0.09831(13) 0.55280(14) 0.0243(3) Uani 1 1 d . . . 
H10A H 0.0701 0.0419 0.5657 0.037 Uiso 1 1 calc R . . 
H10B H 0.2151 0.0592 0.6078 0.037 Uiso 1 1 calc R . . 
H10C H 0.2140 0.0922 0.4572 0.037 Uiso 1 1 calc R . . 
C11 C 0.36846(14) 0.24969(13) 0.73742(12) 0.0177(3) Uani 1 1 d . . . 
C12 C 0.40345(14) 0.10742(13) 0.77851(13) 0.0202(3) Uani 1 1 d . . . 
H12 H 0.4565 0.0303 0.7127 0.024 Uiso 1 1 calc R . . 
C13 C 0.36114(15) 0.07798(13) 0.91515(13) 0.0204(3) Uani 1 1 d . . . 
H13 H 0.3846 -0.0196 0.9415 0.024 Uiso 1 1 calc R . . 
C14 C 0.28498(14) 0.18853(13) 1.01437(12) 0.0190(3) Uani 1 1 d . . . 
C15 C 0.25307(15) 0.33088(13) 0.97234(13) 0.0203(3) Uani 1 1 d . . . 
H15 H 0.2024 0.4082 1.0382 0.024 Uiso 1 1 calc R . . 
C16 C 0.29404(14) 0.36149(13) 0.83584(13) 0.0197(3) Uani 1 1 d . . . 
H16 H 0.2712 0.4591 0.8095 0.024 Uiso 1 1 calc R . . 
C17 C 0.23812(16) 0.15481(14) 1.16235(13) 0.0231(3) Uani 1 1 d . . . 
H17A H 0.3315 0.1278 1.1895 0.035 Uiso 1 1 calc R . . 
H17B H 0.1860 0.0740 1.1777 0.035 Uiso 1 1 calc R . . 
H17C H 0.1664 0.2406 1.2160 0.035 Uiso 1 1 calc R . . 
C18 C 0.50701(14) 0.32435(12) 0.29989(12) 0.0175(3) Uani 1 1 d . . . 
C19 C 0.64782(14) 0.25674(13) 0.31905(13) 0.0197(3) Uani 1 1 d . . . 
H19 H 0.6514 0.2367 0.4076 0.024 Uiso 1 1 calc R . . 
C20 C 0.78318(14) 0.21894(13) 0.20670(13) 0.0201(3) Uani 1 1 d . . . 
H20 H 0.8785 0.1720 0.2204 0.024 Uiso 1 1 calc R . . 
C21 C 0.78376(14) 0.24745(13) 0.07540(12) 0.0192(3) Uani 1 1 d . . . 
C22 C 0.64225(15) 0.31968(13) 0.05927(12) 0.0197(3) Uani 1 1 d . . . 
H22 H 0.6394 0.3433 -0.0289 0.024 Uiso 1 1 calc R . . 
C23 C 0.50663(15) 0.35733(13) 0.16882(12) 0.0192(3) Uani 1 1 d . . . 
H23 H 0.4120 0.4062 0.1550 0.023 Uiso 1 1 calc R . . 
C24 C 0.92912(15) 0.20012(15) -0.04586(13) 0.0248(3) Uani 1 1 d . . . 
H24A H 0.9073 0.1420 -0.1092 0.037 Uiso 1 1 calc R . . 
H24B H 1.0132 0.1417 -0.0164 0.037 Uiso 1 1 calc R . . 
H24C H 0.9613 0.2859 -0.0908 0.037 Uiso 1 1 calc R . . 
 
loop_ 
 _atom_site_aniso_label 
 _atom_site_aniso_U_11 
 _atom_site_aniso_U_22 
 _atom_site_aniso_U_33 
 _atom_site_aniso_U_23 
 _atom_site_aniso_U_13 
 _atom_site_aniso_U_12 
N1 0.0155(5) 0.0177(5) 0.0181(5) 0.0000(4) -0.0073(4) -0.0016(4) 
C2 0.0197(6) 0.0194(6) 0.0194(6) -0.0003(5) -0.0086(5) -0.0025(5) 
N3 0.0175(5) 0.0223(5) 0.0185(5) -0.0007(4) -0.0083(4) -0.0012(4) 
C4 0.0189(6) 0.0227(6) 0.0161(6) 0.0014(5) -0.0084(5) -0.0040(5) 
C5 0.0188(6) 0.0196(6) 0.0162(6) 0.0018(4) -0.0081(5) -0.0044(5) 
C6 0.0153(6) 0.0166(5) 0.0201(6) -0.0004(4) -0.0063(5) -0.0023(4) 
N7 0.0179(5) 0.0234(5) 0.0188(5) 0.0024(4) -0.0084(4) -0.0040(4) 
N8 0.0147(5) 0.0236(5) 0.0187(5) 0.0025(4) -0.0083(4) 0.0001(4) 
C9 0.0189(6) 0.0284(7) 0.0252(6) -0.0017(5) -0.0078(5) -0.0061(5) 
C10 0.0226(7) 0.0201(6) 0.0305(7) -0.0012(5) -0.0099(5) -0.0035(5) 
C11 0.0136(6) 0.0235(6) 0.0186(6) 0.0028(5) -0.0083(5) -0.0051(5) 
C12 0.0189(6) 0.0207(6) 0.0216(6) -0.0011(5) -0.0095(5) -0.0017(5) 
C13 0.0204(6) 0.0182(6) 0.0250(6) 0.0037(5) -0.0114(5) -0.0041(5) 
C14 0.0159(6) 0.0230(6) 0.0211(6) 0.0028(5) -0.0094(5) -0.0060(5) 
C15 0.0200(6) 0.0203(6) 0.0222(6) -0.0014(5) -0.0095(5) -0.0040(5) 
C16 0.0204(6) 0.0179(6) 0.0241(6) 0.0034(5) -0.0116(5) -0.0047(5) 
C17 0.0225(6) 0.0254(6) 0.0216(6) 0.0031(5) -0.0079(5) -0.0058(5) 
C18 0.0167(6) 0.0168(6) 0.0195(6) 0.0009(4) -0.0069(5) -0.0038(5) 
C19 0.0193(6) 0.0213(6) 0.0197(6) 0.0028(5) -0.0090(5) -0.0036(5) 
C20 0.0161(6) 0.0214(6) 0.0234(6) 0.0014(5) -0.0088(5) -0.0024(5) 
C21 0.0190(6) 0.0188(6) 0.0207(6) 0.0003(5) -0.0064(5) -0.0063(5) 
C22 0.0231(6) 0.0199(6) 0.0183(6) 0.0024(5) -0.0093(5) -0.0062(5) 
C23 0.0192(6) 0.0187(6) 0.0214(6) 0.0020(5) -0.0105(5) -0.0026(5) 
C24 0.0200(7) 0.0312(7) 0.0218(6) 0.0002(5) -0.0061(5) -0.0046(5) 
 
_geom_special_details 
; 
 All esds (except the esd in the dihedral angle between two l.s. planes) 
 are estimated using the full covariance matrix.  The cell esds are taken 
 into account individually in the estimation of esds in distances, angles 
 and torsion angles; correlations between esds in cell parameters are only 
 used when they are defined by crystal symmetry.  An approximate (isotropic) 
 treatment of cell esds is used for estimating esds involving l.s. planes. 
; 
 
loop_ 
 _geom_bond_atom_site_label_1 
 _geom_bond_atom_site_label_2 
 _geom_bond_distance 
 _geom_bond_site_symmetry_2 
 _geom_bond_publ_flag 
N1 C2 1.3596(15) . ? 
N1 C5 1.3936(15) . ? 
N1 C6 1.4480(15) . ? 
C2 N3 1.3174(16) . ? 
C2 H2 0.9500 . ? 
N3 C4 1.3933(16) . ? 
C4 C5 1.3637(17) . ? 
C4 C9 1.4944(17) . ? 
C5 C10 1.4867(17) . ? 
C6 N7 1.2713(16) . ? 
C6 N8 1.3600(15) . ? 
N7 C11 1.4195(15) . ? 
N8 C18 1.4080(15) . ? 
N8 H8 0.8800 . ? 
C9 H9A 0.9800 . ? 
C9 H9B 0.9800 . ? 
C9 H9C 0.9800 . ? 
C10 H10A 0.9800 . ? 
C10 H10B 0.9800 . ? 
C10 H10C 0.9800 . ? 
C11 C16 1.3944(17) . ? 
C11 C12 1.3954(17) . ? 
C12 C13 1.3885(17) . ? 
C12 H12 0.9500 . ? 
C13 C14 1.3928(17) . ? 
C13 H13 0.9500 . ? 
C14 C15 1.3965(17) . ? 
C14 C17 1.5077(17) . ? 
C15 C16 1.3899(17) . ? 
C15 H15 0.9500 . ? 
C16 H16 0.9500 . ? 
C17 H17A 0.9800 . ? 
C17 H17B 0.9800 . ? 
C17 H17C 0.9800 . ? 
C18 C19 1.3951(17) . ? 
C18 C23 1.3978(17) . ? 
C19 C20 1.3944(17) . ? 
C19 H19 0.9500 . ? 
C20 C21 1.3906(17) . ? 
C20 H20 0.9500 . ? 
C21 C22 1.3981(18) . ? 
C21 C24 1.5075(17) . ? 
C22 C23 1.3795(17) . ? 
C22 H22 0.9500 . ? 
C23 H23 0.9500 . ? 
C24 H24A 0.9800 . ? 
C24 H24B 0.9800 . ? 
C24 H24C 0.9800 . ? 
 
loop_ 
 _geom_angle_atom_site_label_1 
 _geom_angle_atom_site_label_2 
 _geom_angle_atom_site_label_3 
 _geom_angle 
 _geom_angle_site_symmetry_1 
 _geom_angle_site_symmetry_3 
 _geom_angle_publ_flag 
C2 N1 C5 107.14(10) . . ? 
C2 N1 C6 128.27(10) . . ? 
C5 N1 C6 123.32(10) . . ? 
N3 C2 N1 111.72(11) . . ? 
N3 C2 H2 124.1 . . ? 
N1 C2 H2 124.1 . . ? 
C2 N3 C4 105.51(10) . . ? 
C5 C4 N3 110.14(11) . . ? 
C5 C4 C9 128.71(11) . . ? 
N3 C4 C9 121.15(11) . . ? 
C4 C5 N1 105.49(10) . . ? 
C4 C5 C10 132.99(11) . . ? 
N1 C5 C10 121.48(11) . . ? 
N7 C6 N8 125.53(11) . . ? 
N7 C6 N1 124.52(11) . . ? 
N8 C6 N1 109.81(10) . . ? 
C6 N7 C11 120.72(11) . . ? 
C6 N8 C18 129.16(10) . . ? 
C6 N8 H8 115.4 . . ? 
C18 N8 H8 115.4 . . ? 
C4 C9 H9A 109.5 . . ? 
C4 C9 H9B 109.5 . . ? 
H9A C9 H9B 109.5 . . ? 
C4 C9 H9C 109.5 . . ? 
H9A C9 H9C 109.5 . . ? 
H9B C9 H9C 109.5 . . ? 
C5 C10 H10A 109.5 . . ? 
C5 C10 H10B 109.5 . . ? 
H10A C10 H10B 109.5 . . ? 
C5 C10 H10C 109.5 . . ? 
H10A C10 H10C 109.5 . . ? 
H10B C10 H10C 109.5 . . ? 
C16 C11 C12 118.83(11) . . ? 
C16 C11 N7 122.09(11) . . ? 
C12 C11 N7 118.89(11) . . ? 
C13 C12 C11 120.32(11) . . ? 
C13 C12 H12 119.8 . . ? 
C11 C12 H12 119.8 . . ? 
C12 C13 C14 121.36(11) . . ? 
C12 C13 H13 119.3 . . ? 
C14 C13 H13 119.3 . . ? 
C13 C14 C15 117.92(11) . . ? 
C13 C14 C17 120.79(11) . . ? 
C15 C14 C17 121.28(11) . . ? 
C16 C15 C14 121.19(11) . . ? 
C16 C15 H15 119.4 . . ? 
C14 C15 H15 119.4 . . ? 
C15 C16 C11 120.35(11) . . ? 
C15 C16 H16 119.8 . . ? 
C11 C16 H16 119.8 . . ? 
C14 C17 H17A 109.5 . . ? 
C14 C17 H17B 109.5 . . ? 
H17A C17 H17B 109.5 . . ? 
C14 C17 H17C 109.5 . . ? 
H17A C17 H17C 109.5 . . ? 
H17B C17 H17C 109.5 . . ? 
C19 C18 C23 119.01(11) . . ? 
C19 C18 N8 124.88(11) . . ? 
C23 C18 N8 116.06(11) . . ? 
C20 C19 C18 119.21(11) . . ? 
C20 C19 H19 120.4 . . ? 
C18 C19 H19 120.4 . . ? 
C21 C20 C19 122.40(12) . . ? 
C21 C20 H20 118.8 . . ? 
C19 C20 H20 118.8 . . ? 
C20 C21 C22 117.27(11) . . ? 
C20 C21 C24 122.00(11) . . ? 
C22 C21 C24 120.71(11) . . ? 
C23 C22 C21 121.35(11) . . ? 
C23 C22 H22 119.3 . . ? 
C21 C22 H22 119.3 . . ? 
C22 C23 C18 120.70(11) . . ? 
C22 C23 H23 119.6 . . ? 
C18 C23 H23 119.6 . . ? 
C21 C24 H24A 109.5 . . ? 
C21 C24 H24B 109.5 . . ? 
H24A C24 H24B 109.5 . . ? 
C21 C24 H24C 109.5 . . ? 
H24A C24 H24C 109.5 . . ? 
H24B C24 H24C 109.5 . . ? 
 
loop_ 
 _geom_torsion_atom_site_label_1 
 _geom_torsion_atom_site_label_2 
 _geom_torsion_atom_site_label_3 
 _geom_torsion_atom_site_label_4 
 _geom_torsion 
 _geom_torsion_site_symmetry_1 
 _geom_torsion_site_symmetry_2 
 _geom_torsion_site_symmetry_3 
 _geom_torsion_site_symmetry_4 
 _geom_torsion_publ_flag 
C5 N1 C2 N3 0.90(14) . . . . ? 
C6 N1 C2 N3 168.21(11) . . . . ? 
N1 C2 N3 C4 -0.88(14) . . . . ? 
C2 N3 C4 C5 0.53(14) . . . . ? 
C2 N3 C4 C9 -179.35(11) . . . . ? 
N3 C4 C5 N1 0.00(13) . . . . ? 
C9 C4 C5 N1 179.87(12) . . . . ? 
N3 C4 C5 C10 177.69(12) . . . . ? 
C9 C4 C5 C10 -2.4(2) . . . . ? 
C2 N1 C5 C4 -0.52(13) . . . . ? 
C6 N1 C5 C4 -168.60(11) . . . . ? 
C2 N1 C5 C10 -178.54(11) . . . . ? 
C6 N1 C5 C10 13.38(17) . . . . ? 
C2 N1 C6 N7 102.59(15) . . . . ? 
C5 N1 C6 N7 -91.97(15) . . . . ? 
C2 N1 C6 N8 -81.52(14) . . . . ? 
C5 N1 C6 N8 83.92(13) . . . . ? 
N8 C6 N7 C11 -179.63(11) . . . . ? 
N1 C6 N7 C11 -4.38(18) . . . . ? 
N7 C6 N8 C18 8.3(2) . . . . ? 
N1 C6 N8 C18 -167.54(11) . . . . ? 
C6 N7 C11 C16 -67.49(16) . . . . ? 
C6 N7 C11 C12 117.58(13) . . . . ? 
C16 C11 C12 C13 1.58(18) . . . . ? 
N7 C11 C12 C13 176.67(11) . . . . ? 
C11 C12 C13 C14 -0.78(18) . . . . ? 
C12 C13 C14 C15 -0.42(18) . . . . ? 
C12 C13 C14 C17 179.31(11) . . . . ? 
C13 C14 C15 C16 0.82(18) . . . . ? 
C17 C14 C15 C16 -178.92(11) . . . . ? 
C14 C15 C16 C11 -0.01(18) . . . . ? 
C12 C11 C16 C15 -1.19(18) . . . . ? 
N7 C11 C16 C15 -176.12(11) . . . . ? 
C6 N8 C18 C19 -3.0(2) . . . . ? 
C6 N8 C18 C23 174.41(11) . . . . ? 
C23 C18 C19 C20 -2.40(18) . . . . ? 
N8 C18 C19 C20 174.91(11) . . . . ? 
C18 C19 C20 C21 0.66(19) . . . . ? 
C19 C20 C21 C22 1.45(18) . . . . ? 
C19 C20 C21 C24 -177.17(11) . . . . ? 
C20 C21 C22 C23 -1.84(18) . . . . ? 
C24 C21 C22 C23 176.79(11) . . . . ? 
C21 C22 C23 C18 0.13(18) . . . . ? 
C19 C18 C23 C22 2.03(18) . . . . ? 
N8 C18 C23 C22 -175.51(11) . . . . ? 
 
loop_ 
 _geom_hbond_atom_site_label_D 
 _geom_hbond_atom_site_label_H 
 _geom_hbond_atom_site_label_A 
 _geom_hbond_distance_DH 
 _geom_hbond_distance_HA 
 _geom_hbond_distance_DA 
 _geom_hbond_angle_DHA 
 _geom_hbond_site_symmetry_A 
N8 H8 N3  0.88 2.07 2.9457(14) 174.9 2_566 
 
_diffrn_measured_fraction_theta_max     .998 
_diffrn_reflns_theta_full              27.47 
_diffrn_measured_fraction_theta_full    .998 
_refine_diff_density_max     .229 
_refine_diff_density_min    -.269 
_refine_diff_density_rms     .044 
