# Supplementary material for: Inversion symmetry and local vs. dispersive interactions in the nucleation of hydrogen bonded cyclic n-mer and tape of imidazolecarboxamidines
Source: Beilstein J Org Chem. 2008 Jul 7;4:23. doi: 10.3762/bjoc.4.23 (PMC2511023; doi:10.3762/bjoc.4.23)
Supplement: File 4 — Crystallographic Information Files (CIF) for all the compounds reported in this work. File Names: Xy_descriptor.cif. Xy is the compound number and letter designation found in Table I and/or described in the Experimental Section. The descriptor is a short tag indicating hydrogen bond motif or symmetry. [file Beilstein_J_Org_Chem-04-23-s004.zip › 5c_Ci.cif]

 
data_k05278 
 
_audit_creation_method            SHELXL-97 
_chemical_name_systematic 
; 
 ? 
; 
_chemical_name_common             ? 
_chemical_melting_point           ? 
_chemical_formula_moiety          ? 
_chemical_formula_sum 
 'C18 H30 N4' 
_chemical_formula_weight          302.46 
 
loop_ 
 _atom_type_symbol 
 _atom_type_description 
 _atom_type_scat_dispersion_real 
 _atom_type_scat_dispersion_imag 
 _atom_type_scat_source 
 'C'  'C'    .0033    .0016 
 'International Tables Vol C Tables 4.2.6.8 and 6.1.1.4' 
 'H'  'H'    .0000    .0000 
 'International Tables Vol C Tables 4.2.6.8 and 6.1.1.4' 
 'N'  'N'    .0061    .0033 
 'International Tables Vol C Tables 4.2.6.8 and 6.1.1.4' 
 
_symmetry_cell_setting            monoclinic
_symmetry_space_group_name_H-M    'P 21/c'
 
loop_ 
 _symmetry_equiv_pos_as_xyz 
 'x, y, z' 
 '-x, y+1/2, -z+1/2' 
 '-x, -y, -z' 
 'x, -y-1/2, z-1/2' 
 
_cell_length_a                    14.3412(3) 
_cell_length_b                    10.9327(3) 
_cell_length_c                    11.1408(4) 
_cell_angle_alpha                 90.00 
_cell_angle_beta                  91.0293(11) 
_cell_angle_gamma                 90.00 
_cell_volume                      1746.46(9) 
_cell_formula_units_Z             4 
_cell_measurement_temperature     90.0(2) 
_cell_measurement_reflns_used     4156
_cell_measurement_theta_min       1.00
_cell_measurement_theta_max       27.48
 
_exptl_crystal_description        'block cut from slab'
_exptl_crystal_colour             colourless
_exptl_crystal_size_max           0.26 
_exptl_crystal_size_mid           0.25 
_exptl_crystal_size_min           0.15 
_exptl_crystal_density_meas       ? 
_exptl_crystal_density_diffrn     1.150 
_exptl_crystal_density_method     'not measured' 
_exptl_crystal_F_000              664 
_exptl_absorpt_coefficient_mu     0.070 
_exptl_absorpt_correction_type    multi-scan
_exptl_absorpt_correction_T_min   0.9821 
_exptl_absorpt_correction_T_max   0.9896 
_exptl_absorpt_process_details    'Scalepack (Otwinowski & Minor, 1997)'
 
_exptl_special_details 
; 
 ? 
; 
 
_diffrn_ambient_temperature       90.0(2) 
_diffrn_radiation_wavelength      0.71073 
_diffrn_radiation_type            MoK\a 
_diffrn_radiation_source          'fine-focus sealed tube' 
_diffrn_radiation_monochromator   graphite 
_diffrn_measurement_device_type   'Nonius KappaCCD diffractometer
_diffrn_measurement_method        '\w scans at fixed \c = 55\%'
_diffrn_detector_area_resol_mean  18
_diffrn_standards_number          ? 
_diffrn_standards_interval_count  ? 
_diffrn_standards_interval_time   ? 
_diffrn_standards_decay_%         ? 
_diffrn_reflns_number             7383 
_diffrn_reflns_av_R_equivalents   0.0334 
_diffrn_reflns_av_sigmaI/netI     0.0520 
_diffrn_reflns_limit_h_min        -18 
_diffrn_reflns_limit_h_max        18 
_diffrn_reflns_limit_k_min        -12 
_diffrn_reflns_limit_k_max        14 
_diffrn_reflns_limit_l_min        -14 
_diffrn_reflns_limit_l_max        14 
_diffrn_reflns_theta_min          1.42 
_diffrn_reflns_theta_max          27.48 
_reflns_number_total              4010 
_reflns_number_gt                 2804 
_reflns_threshold_expression      >2\s(I)    
 
_computing_data_collection        'COLLECT (Nonius, 1998)'
_computing_cell_refinement        'SCALEPACK (Otwinowski & Minor, 1997)'
_computing_data_reduction         'DENZO-SMN (Otwinowski & Minor, 1997)'
_computing_structure_solution     'SHELXS-97 (Sheldrick, 1990)' 
_computing_structure_refinement   'SHELXL-97 (Sheldrick, 1997)' 
_computing_molecular_graphics     'XP in SHELXTL (Sheldrick, 1994)'
_computing_publication_material
; 
SHELX97-2 (Sheldrick, 1997) and local procedures 
; 
 
_refine_special_details 
; 
 Refinement of F^2^ against ALL reflections.  The weighted R-factor wR and 
 goodness of fit S are based on F^2^, conventional R-factors R are based 
 on F, with F set to zero for negative F^2^. The threshold expression of 
 F^2^ > 2sigma(F^2^) is used only for calculating R-factors(gt) etc. and is 
 not relevant to the choice of reflections for refinement.  R-factors based 
 on F^2^ are statistically about twice as large as those based on F, and R- 
 factors based on ALL data will be even larger. 
; 
 
_refine_ls_structure_factor_coef  Fsqd  
_refine_ls_matrix_type            full 
_refine_ls_weighting_scheme       calc  
_refine_ls_weighting_details 
 'calc w=1/[\s^2^(Fo^2^)+(0.0609P)^2^+0.0327P] where P=(Fo^2^+2Fc^2^)/3' 
_atom_sites_solution_primary      direct 
_atom_sites_solution_secondary    difmap 
_atom_sites_solution_hydrogens    geom 
_refine_ls_hydrogen_treatment     constr 
_refine_ls_extinction_method      SHELXL 
_refine_ls_extinction_coef        0.0076(18) 
_refine_ls_extinction_expression 
 'Fc^*^=kFc[1+0.001xFc^2^\l^3^/sin(2\q)]^-1/4^' 
_refine_ls_number_reflns          4010 
_refine_ls_number_parameters      202 
_refine_ls_number_restraints      0 
_refine_ls_R_factor_all           0.0740 
_refine_ls_R_factor_gt            0.0443 
_refine_ls_wR_factor_ref          0.1196 
_refine_ls_wR_factor_gt           0.1077 
_refine_ls_goodness_of_fit_ref    1.070 
_refine_ls_restrained_S_all       1.070 
_refine_ls_shift/su_max           0.000 
_refine_ls_shift/su_mean          0.000 
 
loop_ 
 _atom_site_label 
 _atom_site_type_symbol 
 _atom_site_fract_x 
 _atom_site_fract_y 
 _atom_site_fract_z 
 _atom_site_U_iso_or_equiv 
 _atom_site_adp_type 
 _atom_site_occupancy 
 _atom_site_symmetry_multiplicity 
 _atom_site_calc_flag 
 _atom_site_refinement_flags 
 _atom_site_disorder_assembly 
 _atom_site_disorder_group 
N1 N 0.13681(7) 0.07737(10) 0.49970(9) 0.0180(3) Uani 1 1 d . . . 
C2 C 0.08952(8) 0.02497(13) 0.59098(11) 0.0207(3) Uani 1 1 d . . . 
H2 H 0.0960 -0.0583 0.6140 0.025 Uiso 1 1 calc R . . 
N3 N 0.03383(7) 0.10295(11) 0.64365(9) 0.0229(3) Uani 1 1 d . . . 
C4 C 0.04645(8) 0.21322(13) 0.58329(11) 0.0213(3) Uani 1 1 d . . . 
C5 C 0.10935(9) 0.19943(12) 0.49365(11) 0.0200(3) Uani 1 1 d . . . 
C6 C 0.20707(8) 0.02234(12) 0.42530(11) 0.0172(3) Uani 1 1 d . . . 
N7 N 0.29415(7) 0.03103(11) 0.44521(9) 0.0204(3) Uani 1 1 d . . . 
N8 N 0.16930(7) -0.03642(11) 0.32904(9) 0.0208(3) Uani 1 1 d . . . 
H8 H 0.1086 -0.0478 0.3247 0.025 Uiso 1 1 calc R . . 
C9 C -0.00261(9) 0.32710(14) 0.62078(13) 0.0306(4) Uani 1 1 d . . . 
H9A H 0.0129 0.3939 0.5660 0.046 Uiso 1 1 calc R . . 
H9B H 0.0172 0.3489 0.7027 0.046 Uiso 1 1 calc R . . 
H9C H -0.0701 0.3132 0.6183 0.046 Uiso 1 1 calc R . . 
C10 C 0.14797(9) 0.28414(13) 0.40259(12) 0.0264(3) Uani 1 1 d . . . 
H10A H 0.1098 0.3584 0.3985 0.040 Uiso 1 1 calc R . . 
H10B H 0.1473 0.2440 0.3239 0.040 Uiso 1 1 calc R . . 
H10C H 0.2122 0.3058 0.4254 0.040 Uiso 1 1 calc R . . 
C11 C 0.33184(8) 0.09847(12) 0.54854(11) 0.0187(3) Uani 1 1 d . . . 
H11 H 0.2835 0.1561 0.5788 0.022 Uiso 1 1 calc R . . 
C12 C 0.41631(9) 0.17090(13) 0.50642(11) 0.0228(3) Uani 1 1 d . . . 
H12A H 0.4598 0.1145 0.4661 0.027 Uiso 1 1 calc R . . 
H12B H 0.3953 0.2326 0.4467 0.027 Uiso 1 1 calc R . . 
C13 C 0.46810(9) 0.23552(13) 0.60896(11) 0.0253(3) Uani 1 1 d . . . 
H13A H 0.5244 0.2761 0.5776 0.030 Uiso 1 1 calc R . . 
H13B H 0.4274 0.2994 0.6432 0.030 Uiso 1 1 calc R . . 
C14 C 0.49664(9) 0.14566(13) 0.70692(12) 0.0255(3) Uani 1 1 d . . . 
H14A H 0.5258 0.1906 0.7749 0.031 Uiso 1 1 calc R . . 
H14B H 0.5433 0.0878 0.6754 0.031 Uiso 1 1 calc R . . 
C15 C 0.41235(9) 0.07465(14) 0.75098(11) 0.0273(3) Uani 1 1 d . . . 
H15A H 0.3692 0.1317 0.7909 0.033 Uiso 1 1 calc R . . 
H15B H 0.4333 0.0133 0.8110 0.033 Uiso 1 1 calc R . . 
C16 C 0.36044(9) 0.00971(13) 0.64815(11) 0.0222(3) Uani 1 1 d . . . 
H16A H 0.4010 -0.0546 0.6147 0.027 Uiso 1 1 calc R . . 
H16B H 0.3041 -0.0305 0.6797 0.027 Uiso 1 1 calc R . . 
C17 C 0.22770(8) -0.08107(12) 0.23248(11) 0.0193(3) Uani 1 1 d . . . 
H17 H 0.2828 -0.1241 0.2691 0.023 Uiso 1 1 calc R . . 
C18 C 0.26296(9) 0.02566(12) 0.15748(11) 0.0218(3) Uani 1 1 d . . . 
H18A H 0.3010 0.0806 0.2093 0.026 Uiso 1 1 calc R . . 
H18B H 0.2090 0.0730 0.1259 0.026 Uiso 1 1 calc R . . 
C19 C 0.32175(9) -0.01800(14) 0.05248(11) 0.0244(3) Uani 1 1 d . . . 
H19A H 0.3401 0.0532 0.0034 0.029 Uiso 1 1 calc R . . 
H19B H 0.3793 -0.0575 0.0839 0.029 Uiso 1 1 calc R . . 
C20 C 0.26761(9) -0.10836(13) -0.02558(11) 0.0229(3) Uani 1 1 d . . . 
H20A H 0.3084 -0.1396 -0.0895 0.027 Uiso 1 1 calc R . . 
H20B H 0.2139 -0.0663 -0.0645 0.027 Uiso 1 1 calc R . . 
C21 C 0.23255(10) -0.21510(13) 0.04916(11) 0.0270(3) Uani 1 1 d . . . 
H21A H 0.2865 -0.2626 0.0804 0.032 Uiso 1 1 calc R . . 
H21B H 0.1944 -0.2699 -0.0026 0.032 Uiso 1 1 calc R . . 
C22 C 0.17416(10) -0.17150(13) 0.15430(12) 0.0263(3) Uani 1 1 d . . . 
H22A H 0.1164 -0.1323 0.1230 0.032 Uiso 1 1 calc R . . 
H22B H 0.1560 -0.2428 0.2034 0.032 Uiso 1 1 calc R . . 
 
loop_ 
 _atom_site_aniso_label 
 _atom_site_aniso_U_11 
 _atom_site_aniso_U_22 
 _atom_site_aniso_U_33 
 _atom_site_aniso_U_23 
 _atom_site_aniso_U_13 
 _atom_site_aniso_U_12 
N1 0.0149(5) 0.0226(6) 0.0166(6) -0.0004(5) 0.0016(4) -0.0015(4) 
C2 0.0197(6) 0.0237(7) 0.0186(7) -0.0005(6) 0.0013(5) -0.0006(6) 
N3 0.0188(6) 0.0271(7) 0.0229(6) -0.0029(5) 0.0022(5) -0.0002(5) 
C4 0.0161(6) 0.0237(8) 0.0241(7) -0.0042(6) -0.0029(5) 0.0002(6) 
C5 0.0173(6) 0.0210(7) 0.0214(7) -0.0005(6) -0.0038(5) -0.0015(5) 
C6 0.0182(6) 0.0195(7) 0.0139(6) 0.0015(5) 0.0024(5) -0.0012(5) 
N7 0.0188(5) 0.0252(6) 0.0173(6) -0.0026(5) 0.0001(4) -0.0008(5) 
N8 0.0155(5) 0.0301(7) 0.0170(6) -0.0019(5) 0.0023(4) -0.0048(5) 
C9 0.0238(7) 0.0320(9) 0.0361(9) -0.0049(7) 0.0006(6) 0.0050(6) 
C10 0.0287(7) 0.0246(8) 0.0259(8) 0.0018(6) 0.0001(6) -0.0015(6) 
C11 0.0160(6) 0.0228(7) 0.0174(7) -0.0042(6) 0.0004(5) 0.0026(5) 
C12 0.0209(7) 0.0260(8) 0.0216(7) 0.0023(6) 0.0005(6) -0.0001(6) 
C13 0.0194(7) 0.0260(8) 0.0305(8) -0.0014(6) 0.0004(6) -0.0026(6) 
C14 0.0207(7) 0.0288(8) 0.0268(8) -0.0072(6) -0.0055(6) 0.0024(6) 
C15 0.0296(7) 0.0327(9) 0.0196(7) -0.0017(6) -0.0030(6) 0.0022(6) 
C16 0.0215(7) 0.0270(8) 0.0180(7) -0.0006(6) 0.0028(5) -0.0015(6) 
C17 0.0192(6) 0.0224(7) 0.0165(7) -0.0010(6) 0.0016(5) 0.0016(6) 
C18 0.0240(7) 0.0234(7) 0.0182(7) -0.0019(6) 0.0021(5) -0.0059(6) 
C19 0.0224(7) 0.0322(8) 0.0189(7) -0.0005(6) 0.0033(6) -0.0033(6) 
C20 0.0242(7) 0.0268(8) 0.0176(7) -0.0022(6) 0.0020(6) 0.0020(6) 
C21 0.0369(8) 0.0218(8) 0.0225(7) -0.0035(6) 0.0010(6) 0.0002(6) 
C22 0.0336(8) 0.0238(8) 0.0215(7) -0.0017(6) 0.0035(6) -0.0080(6) 
 
_geom_special_details 
; 
 All esds (except the esd in the dihedral angle between two l.s. planes) 
 are estimated using the full covariance matrix.  The cell esds are taken 
 into account individually in the estimation of esds in distances, angles 
 and torsion angles; correlations between esds in cell parameters are only 
 used when they are defined by crystal symmetry.  An approximate (isotropic) 
 treatment of cell esds is used for estimating esds involving l.s. planes. 
; 
 
loop_ 
 _geom_bond_atom_site_label_1 
 _geom_bond_atom_site_label_2 
 _geom_bond_distance 
 _geom_bond_site_symmetry_2 
 _geom_bond_publ_flag 
N1 C2 1.3591(16) . ? 
N1 C5 1.3926(17) . ? 
N1 C6 1.4472(15) . ? 
C2 N3 1.3136(16) . ? 
C2 H2 0.9500 . ? 
N3 C4 1.3938(17) . ? 
C4 C5 1.3660(18) . ? 
C4 C9 1.4933(19) . ? 
C5 C10 1.4878(18) . ? 
C6 N7 1.2680(15) . ? 
C6 N8 1.3547(15) . ? 
N7 C11 1.4624(15) . ? 
N8 C17 1.4593(15) . ? 
N8 H8 0.8800 . ? 
C9 H9A 0.9800 . ? 
C9 H9B 0.9800 . ? 
C9 H9C 0.9800 . ? 
C10 H10A 0.9800 . ? 
C10 H10B 0.9800 . ? 
C10 H10C 0.9800 . ? 
C11 C16 1.5248(17) . ? 
C11 C12 1.5280(17) . ? 
C11 H11 1.0000 . ? 
C12 C13 1.5250(17) . ? 
C12 H12A 0.9900 . ? 
C12 H12B 0.9900 . ? 
C13 C14 1.5191(18) . ? 
C13 H13A 0.9900 . ? 
C13 H13B 0.9900 . ? 
C14 C15 1.5251(19) . ? 
C14 H14A 0.9900 . ? 
C14 H14B 0.9900 . ? 
C15 C16 1.5298(17) . ? 
C15 H15A 0.9900 . ? 
C15 H15B 0.9900 . ? 
C16 H16A 0.9900 . ? 
C16 H16B 0.9900 . ? 
C17 C22 1.5170(17) . ? 
C17 C18 1.5267(18) . ? 
C17 H17 1.0000 . ? 
C18 C19 1.5305(16) . ? 
C18 H18A 0.9900 . ? 
C18 H18B 0.9900 . ? 
C19 C20 1.5201(17) . ? 
C19 H19A 0.9900 . ? 
C19 H19B 0.9900 . ? 
C20 C21 1.5242(19) . ? 
C20 H20A 0.9900 . ? 
C20 H20B 0.9900 . ? 
C21 C22 1.5283(18) . ? 
C21 H21A 0.9900 . ? 
C21 H21B 0.9900 . ? 
C22 H22A 0.9900 . ? 
C22 H22B 0.9900 . ? 
 
loop_ 
 _geom_angle_atom_site_label_1 
 _geom_angle_atom_site_label_2 
 _geom_angle_atom_site_label_3 
 _geom_angle 
 _geom_angle_site_symmetry_1 
 _geom_angle_site_symmetry_3 
 _geom_angle_publ_flag 
C2 N1 C5 107.19(10) . . ? 
C2 N1 C6 127.97(11) . . ? 
C5 N1 C6 124.74(11) . . ? 
N3 C2 N1 112.10(12) . . ? 
N3 C2 H2 124.0 . . ? 
N1 C2 H2 124.0 . . ? 
C2 N3 C4 105.10(11) . . ? 
C5 C4 N3 110.52(11) . . ? 
C5 C4 C9 128.10(13) . . ? 
N3 C4 C9 121.35(12) . . ? 
C4 C5 N1 105.08(11) . . ? 
C4 C5 C10 133.52(13) . . ? 
N1 C5 C10 121.40(12) . . ? 
N7 C6 N8 123.55(11) . . ? 
N7 C6 N1 124.21(11) . . ? 
N8 C6 N1 112.20(10) . . ? 
C6 N7 C11 121.64(11) . . ? 
C6 N8 C17 121.03(10) . . ? 
C6 N8 H8 119.5 . . ? 
C17 N8 H8 119.5 . . ? 
C4 C9 H9A 109.5 . . ? 
C4 C9 H9B 109.5 . . ? 
H9A C9 H9B 109.5 . . ? 
C4 C9 H9C 109.5 . . ? 
H9A C9 H9C 109.5 . . ? 
H9B C9 H9C 109.5 . . ? 
C5 C10 H10A 109.5 . . ? 
C5 C10 H10B 109.5 . . ? 
H10A C10 H10B 109.5 . . ? 
C5 C10 H10C 109.5 . . ? 
H10A C10 H10C 109.5 . . ? 
H10B C10 H10C 109.5 . . ? 
N7 C11 C16 110.05(11) . . ? 
N7 C11 C12 107.66(10) . . ? 
C16 C11 C12 110.43(10) . . ? 
N7 C11 H11 109.6 . . ? 
C16 C11 H11 109.6 . . ? 
C12 C11 H11 109.6 . . ? 
C13 C12 C11 112.84(10) . . ? 
C13 C12 H12A 109.0 . . ? 
C11 C12 H12A 109.0 . . ? 
C13 C12 H12B 109.0 . . ? 
C11 C12 H12B 109.0 . . ? 
H12A C12 H12B 107.8 . . ? 
C14 C13 C12 111.09(11) . . ? 
C14 C13 H13A 109.4 . . ? 
C12 C13 H13A 109.4 . . ? 
C14 C13 H13B 109.4 . . ? 
C12 C13 H13B 109.4 . . ? 
H13A C13 H13B 108.0 . . ? 
C13 C14 C15 110.83(11) . . ? 
C13 C14 H14A 109.5 . . ? 
C15 C14 H14A 109.5 . . ? 
C13 C14 H14B 109.5 . . ? 
C15 C14 H14B 109.5 . . ? 
H14A C14 H14B 108.1 . . ? 
C14 C15 C16 111.90(11) . . ? 
C14 C15 H15A 109.2 . . ? 
C16 C15 H15A 109.2 . . ? 
C14 C15 H15B 109.2 . . ? 
C16 C15 H15B 109.2 . . ? 
H15A C15 H15B 107.9 . . ? 
C11 C16 C15 111.75(11) . . ? 
C11 C16 H16A 109.3 . . ? 
C15 C16 H16A 109.3 . . ? 
C11 C16 H16B 109.3 . . ? 
C15 C16 H16B 109.3 . . ? 
H16A C16 H16B 107.9 . . ? 
N8 C17 C22 110.49(10) . . ? 
N8 C17 C18 110.37(11) . . ? 
C22 C17 C18 110.67(10) . . ? 
N8 C17 H17 108.4 . . ? 
C22 C17 H17 108.4 . . ? 
C18 C17 H17 108.4 . . ? 
C17 C18 C19 111.87(11) . . ? 
C17 C18 H18A 109.2 . . ? 
C19 C18 H18A 109.2 . . ? 
C17 C18 H18B 109.2 . . ? 
C19 C18 H18B 109.2 . . ? 
H18A C18 H18B 107.9 . . ? 
C20 C19 C18 110.93(10) . . ? 
C20 C19 H19A 109.5 . . ? 
C18 C19 H19A 109.5 . . ? 
C20 C19 H19B 109.5 . . ? 
C18 C19 H19B 109.5 . . ? 
H19A C19 H19B 108.0 . . ? 
C19 C20 C21 110.80(10) . . ? 
C19 C20 H20A 109.5 . . ? 
C21 C20 H20A 109.5 . . ? 
C19 C20 H20B 109.5 . . ? 
C21 C20 H20B 109.5 . . ? 
H20A C20 H20B 108.1 . . ? 
C20 C21 C22 111.75(12) . . ? 
C20 C21 H21A 109.3 . . ? 
C22 C21 H21A 109.3 . . ? 
C20 C21 H21B 109.3 . . ? 
C22 C21 H21B 109.3 . . ? 
H21A C21 H21B 107.9 . . ? 
C17 C22 C21 111.39(11) . . ? 
C17 C22 H22A 109.4 . . ? 
C21 C22 H22A 109.4 . . ? 
C17 C22 H22B 109.4 . . ? 
C21 C22 H22B 109.4 . . ? 
H22A C22 H22B 108.0 . . ? 
 
loop_ 
 _geom_torsion_atom_site_label_1 
 _geom_torsion_atom_site_label_2 
 _geom_torsion_atom_site_label_3 
 _geom_torsion_atom_site_label_4 
 _geom_torsion 
 _geom_torsion_site_symmetry_1 
 _geom_torsion_site_symmetry_2 
 _geom_torsion_site_symmetry_3 
 _geom_torsion_site_symmetry_4 
 _geom_torsion_publ_flag 
C5 N1 C2 N3 0.23(14) . . . . ? 
C6 N1 C2 N3 176.82(10) . . . . ? 
N1 C2 N3 C4 -0.52(14) . . . . ? 
C2 N3 C4 C5 0.63(14) . . . . ? 
C2 N3 C4 C9 -177.41(11) . . . . ? 
N3 C4 C5 N1 -0.49(14) . . . . ? 
C9 C4 C5 N1 177.38(12) . . . . ? 
N3 C4 C5 C10 179.60(13) . . . . ? 
C9 C4 C5 C10 -2.5(2) . . . . ? 
C2 N1 C5 C4 0.17(13) . . . . ? 
C6 N1 C5 C4 -176.55(10) . . . . ? 
C2 N1 C5 C10 -179.91(11) . . . . ? 
C6 N1 C5 C10 3.37(18) . . . . ? 
C2 N1 C6 N7 -95.09(16) . . . . ? 
C5 N1 C6 N7 80.93(17) . . . . ? 
C2 N1 C6 N8 87.02(15) . . . . ? 
C5 N1 C6 N8 -96.95(14) . . . . ? 
N8 C6 N7 C11 178.19(11) . . . . ? 
N1 C6 N7 C11 0.5(2) . . . . ? 
N7 C6 N8 C17 -7.9(2) . . . . ? 
N1 C6 N8 C17 169.98(10) . . . . ? 
C6 N7 C11 C16 100.88(14) . . . . ? 
C6 N7 C11 C12 -138.72(13) . . . . ? 
N7 C11 C12 C13 -174.23(11) . . . . ? 
C16 C11 C12 C13 -54.06(14) . . . . ? 
C11 C12 C13 C14 55.20(14) . . . . ? 
C12 C13 C14 C15 -54.94(14) . . . . ? 
C13 C14 C15 C16 55.46(15) . . . . ? 
N7 C11 C16 C15 172.23(10) . . . . ? 
C12 C11 C16 C15 53.51(14) . . . . ? 
C14 C15 C16 C11 -55.18(14) . . . . ? 
C6 N8 C17 C22 164.67(12) . . . . ? 
C6 N8 C17 C18 -72.60(14) . . . . ? 
N8 C17 C18 C19 -177.99(9) . . . . ? 
C22 C17 C18 C19 -55.37(14) . . . . ? 
C17 C18 C19 C20 55.79(14) . . . . ? 
C18 C19 C20 C21 -55.28(15) . . . . ? 
C19 C20 C21 C22 55.52(15) . . . . ? 
N8 C17 C22 C21 177.42(11) . . . . ? 
C18 C17 C22 C21 54.87(15) . . . . ? 
C20 C21 C22 C17 -55.57(15) . . . . ? 
 
loop_ 
 _geom_hbond_atom_site_label_D 
 _geom_hbond_atom_site_label_H 
 _geom_hbond_atom_site_label_A 
 _geom_hbond_distance_DH 
 _geom_hbond_distance_HA 
 _geom_hbond_distance_DA 
 _geom_hbond_angle_DHA 
 _geom_hbond_site_symmetry_A 
N8 H8 N3  0.88 2.16 3.0232(14) 165.0 3_556 
 
_diffrn_measured_fraction_theta_max     .999 
_diffrn_reflns_theta_full              27.48 
_diffrn_measured_fraction_theta_full    .999 
_refine_diff_density_max     .193 
_refine_diff_density_min    -.226 
_refine_diff_density_rms     .044 
