# Supplementary material for: Inversion symmetry and local vs. dispersive interactions in the nucleation of hydrogen bonded cyclic n-mer and tape of imidazolecarboxamidines
Source: Beilstein J Org Chem. 2008 Jul 7;4:23. doi: 10.3762/bjoc.4.23 (PMC2511023; doi:10.3762/bjoc.4.23)
Supplement: File 4 — Crystallographic Information Files (CIF) for all the compounds reported in this work. File Names: Xy_descriptor.cif. Xy is the compound number and letter designation found in Table I and/or described in the Experimental Section. The descriptor is a short tag indicating hydrogen bond motif or symmetry. [file Beilstein_J_Org_Chem-04-23-s004.zip › 6c_Ci.cif]

 
data_k05202 
 
_audit_creation_method            SHELXL-97 
_chemical_name_systematic 
; 
 ? 
; 
_chemical_name_common             ? 
_chemical_melting_point           ? 
_chemical_formula_moiety          ? 
_chemical_formula_sum 
 'C17 H28 N4' 
_chemical_formula_weight          288.43 
 
loop_ 
 _atom_type_symbol 
 _atom_type_description 
 _atom_type_scat_dispersion_real 
 _atom_type_scat_dispersion_imag 
 _atom_type_scat_source 
 'C'  'C'    .0033    .0016 
 'International Tables Vol C Tables 4.2.6.8 and 6.1.1.4' 
 'H'  'H'    .0000    .0000 
 'International Tables Vol C Tables 4.2.6.8 and 6.1.1.4' 
 'N'  'N'    .0061    .0033 
 'International Tables Vol C Tables 4.2.6.8 and 6.1.1.4' 
 
_symmetry_cell_setting            monoclinic
_symmetry_space_group_name_H-M    'C 2/c'
 
loop_ 
 _symmetry_equiv_pos_as_xyz 
 'x, y, z' 
 '-x, y, -z+1/2' 
 'x+1/2, y+1/2, z' 
 '-x+1/2, y+1/2, -z+1/2' 
 '-x, -y, -z' 
 'x, -y, z-1/2' 
 '-x+1/2, -y+1/2, -z' 
 'x+1/2, -y+1/2, z-1/2' 
 
_cell_length_a                    33.1028(5) 
_cell_length_b                    6.16430(10) 
_cell_length_c                    20.2723(4) 
_cell_angle_alpha                 90.00 
_cell_angle_beta                  125.5810(11) 
_cell_angle_gamma                 90.00 
_cell_volume                      3364.33(10) 
_cell_formula_units_Z             8 
_cell_measurement_temperature     90.0(2) 
_cell_measurement_reflns_used     4186
_cell_measurement_theta_min       1.00
_cell_measurement_theta_max       27.48
 
_exptl_crystal_description        ? 
_exptl_crystal_colour             ? 
_exptl_crystal_size_max           0.40 
_exptl_crystal_size_mid           0.30 
_exptl_crystal_size_min           0.15 
_exptl_crystal_density_meas       ? 
_exptl_crystal_density_diffrn     1.139 
_exptl_crystal_density_method     'not measured' 
_exptl_crystal_F_000              1264 
_exptl_absorpt_coefficient_mu     0.069 
_exptl_absorpt_correction_type    none
_exptl_absorpt_correction_T_min   ? 
_exptl_absorpt_correction_T_max   ? 
_exptl_absorpt_process_details    ? 
 
_exptl_special_details 
; 
 ? 
; 
 
_diffrn_ambient_temperature       90.0(2) 
_diffrn_radiation_wavelength      0.71073 
_diffrn_radiation_type            MoK\a 
_diffrn_radiation_source          'fine-focus sealed tube' 
_diffrn_radiation_monochromator   graphite 
_diffrn_measurement_device_type   'Nonius KappaCCD diffractometer
_diffrn_measurement_method        '\w scans at fixed \c = 55\%'
_diffrn_detector_area_resol_mean  18
_diffrn_standards_number          ? 
_diffrn_standards_interval_count  ? 
_diffrn_standards_interval_time   ? 
_diffrn_standards_decay_%         ? 
_diffrn_reflns_number             5633 
_diffrn_reflns_av_R_equivalents   0.0392 
_diffrn_reflns_av_sigmaI/netI     0.0516 
_diffrn_reflns_limit_h_min        -37 
_diffrn_reflns_limit_h_max        38 
_diffrn_reflns_limit_k_min        -7 
_diffrn_reflns_limit_k_max        7 
_diffrn_reflns_limit_l_min        -24 
_diffrn_reflns_limit_l_max        23 
_diffrn_reflns_theta_min          1.51 
_diffrn_reflns_theta_max          25.00 
_reflns_number_total              2968 
_reflns_number_gt                 1945 
_reflns_threshold_expression      >2\s(I)    
 
_computing_data_collection        'COLLECT (Nonius, 1998)'
_computing_cell_refinement        'SCALEPACK (Otwinowski & Minor, 1997)'
_computing_data_reduction         'DENZO-SMN (Otwinowski & Minor, 1997)'
_computing_structure_solution     'SHELXS-97 (Sheldrick, 1990)' 
_computing_structure_refinement   'SHELXL-97 (Sheldrick, 1997)' 
_computing_molecular_graphics     'XP in SHELXTL (Sheldrick, 1994)'
_computing_publication_material
; 
SHELX97-2 (Sheldrick, 1997) and local procedures 
; 
 
_refine_special_details 
; 
 Refinement of F^2^ against ALL reflections.  The weighted R-factor wR and 
 goodness of fit S are based on F^2^, conventional R-factors R are based 
 on F, with F set to zero for negative F^2^. The threshold expression of 
 F^2^ > 2sigma(F^2^) is used only for calculating R-factors(gt) etc. and is 
 not relevant to the choice of reflections for refinement.  R-factors based 
 on F^2^ are statistically about twice as large as those based on F, and R- 
 factors based on ALL data will be even larger. 
; 
 
_refine_ls_structure_factor_coef  Fsqd  
_refine_ls_matrix_type            full 
_refine_ls_weighting_scheme       calc  
_refine_ls_weighting_details 
 'calc w=1/[\s^2^(Fo^2^)+(0.0841P)^2^] where P=(Fo^2^+2Fc^2^)/3' 
_atom_sites_solution_primary      direct 
_atom_sites_solution_secondary    difmap 
_atom_sites_solution_hydrogens    geom 
_refine_ls_hydrogen_treatment     constr 
_refine_ls_extinction_method      none 
_refine_ls_extinction_coef        ? 
_refine_ls_number_reflns          2968 
_refine_ls_number_parameters      191 
_refine_ls_number_restraints      0 
_refine_ls_R_factor_all           0.0890 
_refine_ls_R_factor_gt            0.0516 
_refine_ls_wR_factor_ref          0.1436 
_refine_ls_wR_factor_gt           0.1242 
_refine_ls_goodness_of_fit_ref    1.028 
_refine_ls_restrained_S_all       1.028 
_refine_ls_shift/su_max           0.002 
_refine_ls_shift/su_mean          0.000 
 
loop_ 
 _atom_site_label 
 _atom_site_type_symbol 
 _atom_site_fract_x 
 _atom_site_fract_y 
 _atom_site_fract_z 
 _atom_site_U_iso_or_equiv 
 _atom_site_adp_type 
 _atom_site_occupancy 
 _atom_site_symmetry_multiplicity 
 _atom_site_calc_flag 
 _atom_site_refinement_flags 
 _atom_site_disorder_assembly 
 _atom_site_disorder_group 
N1 N 0.56905(5) 0.1417(3) 0.53260(8) 0.0234(4) Uani 1 1 d . . . 
C2 C 0.55446(7) -0.0687(3) 0.51360(11) 0.0255(5) Uani 1 1 d . . . 
N3 N 0.52722(6) -0.1006(3) 0.43416(9) 0.0290(4) Uani 1 1 d . . . 
C4 C 0.52569(7) 0.0995(3) 0.40196(11) 0.0315(5) Uani 1 1 d . . . 
H4 H 0.5089 0.1275 0.3457 0.038 Uiso 1 1 calc R . . 
C5 C 0.55112(7) 0.2500(3) 0.46091(11) 0.0276(5) Uani 1 1 d . . . 
H5 H 0.5557 0.3986 0.4544 0.033 Uiso 1 1 calc R . . 
C6 C 0.56950(8) -0.2380(3) 0.57561(12) 0.0339(5) Uani 1 1 d . . . 
H6A H 0.5448 -0.3548 0.5522 0.051 Uiso 1 1 calc R . . 
H6B H 0.5717 -0.1745 0.6220 0.051 Uiso 1 1 calc R . . 
H6C H 0.6019 -0.2969 0.5937 0.051 Uiso 1 1 calc R . . 
C7 C 0.60192(7) 0.2271(3) 0.61434(10) 0.0227(5) Uani 1 1 d . . . 
N8 N 0.64814(6) 0.2578(2) 0.65003(9) 0.0249(4) Uani 1 1 d . . . 
C9 C 0.67224(7) 0.1982(3) 0.61087(11) 0.0246(5) Uani 1 1 d . . . 
H9 H 0.6474 0.1289 0.5573 0.030 Uiso 1 1 calc R . . 
C10 C 0.69343(7) 0.3997(3) 0.59802(11) 0.0282(5) Uani 1 1 d . . . 
H10A H 0.6659 0.4983 0.5597 0.034 Uiso 1 1 calc R . . 
H10B H 0.7152 0.4770 0.6503 0.034 Uiso 1 1 calc R . . 
C11 C 0.72311(7) 0.3431(3) 0.56481(12) 0.0330(5) Uani 1 1 d . . . 
H11A H 0.7006 0.2801 0.5099 0.040 Uiso 1 1 calc R . . 
H11B H 0.7378 0.4769 0.5602 0.040 Uiso 1 1 calc R . . 
C12 C 0.76418(7) 0.1823(3) 0.61947(12) 0.0349(5) Uani 1 1 d . . . 
H12A H 0.7885 0.2509 0.6727 0.042 Uiso 1 1 calc R . . 
H12B H 0.7817 0.1426 0.5949 0.042 Uiso 1 1 calc R . . 
C13 C 0.74351(7) -0.0212(3) 0.63197(12) 0.0317(5) Uani 1 1 d . . . 
H13A H 0.7712 -0.1192 0.6704 0.038 Uiso 1 1 calc R . . 
H13B H 0.7218 -0.0985 0.5797 0.038 Uiso 1 1 calc R . . 
C14 C 0.71377(7) 0.0367(3) 0.66529(11) 0.0281(5) Uani 1 1 d . . . 
H14A H 0.7364 0.0999 0.7202 0.034 Uiso 1 1 calc R . . 
H14B H 0.6992 -0.0970 0.6703 0.034 Uiso 1 1 calc R . . 
N15 N 0.57735(6) 0.2689(2) 0.64780(9) 0.0247(4) Uani 1 1 d . . . 
H15 H 0.5447 0.2668 0.6167 0.030 Uiso 1 1 calc R . . 
C16 C 0.60357(7) 0.3175(3) 0.73420(10) 0.0251(5) Uani 1 1 d . . . 
H16 H 0.6300 0.4270 0.7497 0.030 Uiso 1 1 calc R . . 
C17 C 0.62807(8) 0.1159(3) 0.78579(11) 0.0335(5) Uani 1 1 d . . . 
H17A H 0.6533 0.0617 0.7782 0.040 Uiso 1 1 calc R . . 
H17B H 0.6027 0.0012 0.7675 0.040 Uiso 1 1 calc R . . 
C18 C 0.65287(8) 0.1615(4) 0.87536(11) 0.0384(6) Uani 1 1 d . . . 
H18A H 0.6667 0.0251 0.9066 0.046 Uiso 1 1 calc R . . 
H18B H 0.6807 0.2645 0.8953 0.046 Uiso 1 1 calc R . . 
C19 C 0.61598(8) 0.2563(4) 0.88873(13) 0.0477(7) Uani 1 1 d . . . 
H19A H 0.6332 0.2920 0.9469 0.057 Uiso 1 1 calc R . . 
H19B H 0.5900 0.1474 0.8739 0.057 Uiso 1 1 calc R . . 
C20 C 0.59192(9) 0.4594(4) 0.83827(13) 0.0531(7) Uani 1 1 d . . . 
H20A H 0.6175 0.5736 0.8572 0.064 Uiso 1 1 calc R . . 
H20B H 0.5668 0.5133 0.8460 0.064 Uiso 1 1 calc R . . 
C21 C 0.56714(8) 0.4160(4) 0.74826(12) 0.0401(6) Uani 1 1 d . . . 
H21A H 0.5388 0.3157 0.7276 0.048 Uiso 1 1 calc R . . 
H21B H 0.5540 0.5538 0.7177 0.048 Uiso 1 1 calc R . . 
 
loop_ 
 _atom_site_aniso_label 
 _atom_site_aniso_U_11 
 _atom_site_aniso_U_22 
 _atom_site_aniso_U_33 
 _atom_site_aniso_U_23 
 _atom_site_aniso_U_13 
 _atom_site_aniso_U_12 
N1 0.0254(9) 0.0227(9) 0.0240(9) -0.0007(7) 0.0155(7) -0.0005(7) 
C2 0.0269(11) 0.0237(12) 0.0319(11) -0.0034(9) 0.0206(10) -0.0002(9) 
N3 0.0286(9) 0.0312(10) 0.0299(10) -0.0054(8) 0.0185(8) -0.0014(8) 
C4 0.0328(12) 0.0383(13) 0.0244(11) -0.0014(10) 0.0172(10) 0.0003(10) 
C5 0.0321(12) 0.0257(12) 0.0243(11) 0.0042(9) 0.0161(10) 0.0020(9) 
C6 0.0458(13) 0.0224(12) 0.0400(13) 0.0014(9) 0.0286(11) 0.0013(10) 
C7 0.0281(11) 0.0186(11) 0.0187(10) 0.0004(8) 0.0120(9) 0.0022(9) 
N8 0.0271(9) 0.0263(10) 0.0225(9) -0.0015(7) 0.0151(8) -0.0005(7) 
C9 0.0254(11) 0.0282(11) 0.0209(10) -0.0024(9) 0.0138(9) 0.0002(9) 
C10 0.0345(11) 0.0256(11) 0.0273(11) 0.0035(9) 0.0196(10) 0.0018(9) 
C11 0.0448(13) 0.0280(12) 0.0336(12) -0.0018(10) 0.0270(11) -0.0068(11) 
C12 0.0345(12) 0.0387(13) 0.0401(12) -0.0025(11) 0.0266(11) -0.0014(11) 
C13 0.0319(11) 0.0333(12) 0.0337(11) 0.0015(10) 0.0213(10) 0.0049(10) 
C14 0.0294(11) 0.0267(11) 0.0296(11) 0.0033(9) 0.0181(10) 0.0012(9) 
N15 0.0228(9) 0.0293(10) 0.0233(9) 0.0001(7) 0.0141(8) 0.0022(7) 
C16 0.0266(11) 0.0283(11) 0.0228(10) -0.0041(9) 0.0156(9) -0.0002(9) 
C17 0.0409(12) 0.0344(13) 0.0291(11) 0.0009(10) 0.0226(10) -0.0023(11) 
C18 0.0468(13) 0.0403(14) 0.0287(11) 0.0037(10) 0.0222(11) -0.0025(11) 
C19 0.0444(14) 0.0764(19) 0.0274(12) -0.0122(12) 0.0237(11) -0.0175(13) 
C20 0.0423(14) 0.0812(19) 0.0395(13) -0.0183(14) 0.0260(12) 0.0063(14) 
C21 0.0369(12) 0.0524(15) 0.0333(12) -0.0075(11) 0.0217(11) 0.0044(11) 
 
_geom_special_details 
; 
 All esds (except the esd in the dihedral angle between two l.s. planes) 
 are estimated using the full covariance matrix.  The cell esds are taken 
 into account individually in the estimation of esds in distances, angles 
 and torsion angles; correlations between esds in cell parameters are only 
 used when they are defined by crystal symmetry.  An approximate (isotropic) 
 treatment of cell esds is used for estimating esds involving l.s. planes. 
; 
 
loop_ 
 _geom_bond_atom_site_label_1 
 _geom_bond_atom_site_label_2 
 _geom_bond_distance 
 _geom_bond_site_symmetry_2 
 _geom_bond_publ_flag 
N1 C2 1.359(2) . ? 
N1 C5 1.381(2) . ? 
N1 C7 1.452(2) . ? 
C2 N3 1.325(2) . ? 
C2 C6 1.480(3) . ? 
N3 C4 1.382(2) . ? 
C4 C5 1.352(3) . ? 
C4 H4 0.9500 . ? 
C5 H5 0.9500 . ? 
C6 H6A 0.9800 . ? 
C6 H6B 0.9800 . ? 
C6 H6C 0.9800 . ? 
C7 N8 1.270(2) . ? 
C7 N15 1.353(2) . ? 
N8 C9 1.462(2) . ? 
C9 C10 1.522(3) . ? 
C9 C14 1.527(3) . ? 
C9 H9 1.0000 . ? 
C10 C11 1.520(2) . ? 
C10 H10A 0.9900 . ? 
C10 H10B 0.9900 . ? 
C11 C12 1.519(3) . ? 
C11 H11A 0.9900 . ? 
C11 H11B 0.9900 . ? 
C12 C13 1.519(3) . ? 
C12 H12A 0.9900 . ? 
C12 H12B 0.9900 . ? 
C13 C14 1.526(2) . ? 
C13 H13A 0.9900 . ? 
C13 H13B 0.9900 . ? 
C14 H14A 0.9900 . ? 
C14 H14B 0.9900 . ? 
N15 C16 1.463(2) . ? 
N15 H15 0.8800 . ? 
C16 C21 1.518(3) . ? 
C16 C17 1.519(3) . ? 
C16 H16 1.0000 . ? 
C17 C18 1.522(3) . ? 
C17 H17A 0.9900 . ? 
C17 H17B 0.9900 . ? 
C18 C19 1.514(3) . ? 
C18 H18A 0.9900 . ? 
C18 H18B 0.9900 . ? 
C19 C20 1.517(3) . ? 
C19 H19A 0.9900 . ? 
C19 H19B 0.9900 . ? 
C20 C21 1.527(3) . ? 
C20 H20A 0.9900 . ? 
C20 H20B 0.9900 . ? 
C21 H21A 0.9900 . ? 
C21 H21B 0.9900 . ? 
 
loop_ 
 _geom_angle_atom_site_label_1 
 _geom_angle_atom_site_label_2 
 _geom_angle_atom_site_label_3 
 _geom_angle 
 _geom_angle_site_symmetry_1 
 _geom_angle_site_symmetry_3 
 _geom_angle_publ_flag 
C2 N1 C5 107.40(15) . . ? 
C2 N1 C7 125.19(15) . . ? 
C5 N1 C7 127.10(16) . . ? 
N3 C2 N1 111.38(16) . . ? 
N3 C2 C6 125.63(17) . . ? 
N1 C2 C6 122.95(17) . . ? 
C2 N3 C4 104.68(16) . . ? 
C5 C4 N3 111.23(16) . . ? 
C5 C4 H4 124.4 . . ? 
N3 C4 H4 124.4 . . ? 
C4 C5 N1 105.28(17) . . ? 
C4 C5 H5 127.4 . . ? 
N1 C5 H5 127.4 . . ? 
C2 C6 H6A 109.5 . . ? 
C2 C6 H6B 109.5 . . ? 
H6A C6 H6B 109.5 . . ? 
C2 C6 H6C 109.5 . . ? 
H6A C6 H6C 109.5 . . ? 
H6B C6 H6C 109.5 . . ? 
N8 C7 N15 124.25(17) . . ? 
N8 C7 N1 123.96(16) . . ? 
N15 C7 N1 111.79(15) . . ? 
C7 N8 C9 120.69(16) . . ? 
N8 C9 C10 109.82(15) . . ? 
N8 C9 C14 108.52(14) . . ? 
C10 C9 C14 110.17(16) . . ? 
N8 C9 H9 109.4 . . ? 
C10 C9 H9 109.4 . . ? 
C14 C9 H9 109.4 . . ? 
C11 C10 C9 111.69(16) . . ? 
C11 C10 H10A 109.3 . . ? 
C9 C10 H10A 109.3 . . ? 
C11 C10 H10B 109.3 . . ? 
C9 C10 H10B 109.3 . . ? 
H10A C10 H10B 107.9 . . ? 
C12 C11 C10 111.19(16) . . ? 
C12 C11 H11A 109.4 . . ? 
C10 C11 H11A 109.4 . . ? 
C12 C11 H11B 109.4 . . ? 
C10 C11 H11B 109.4 . . ? 
H11A C11 H11B 108.0 . . ? 
C11 C12 C13 111.23(16) . . ? 
C11 C12 H12A 109.4 . . ? 
C13 C12 H12A 109.4 . . ? 
C11 C12 H12B 109.4 . . ? 
C13 C12 H12B 109.4 . . ? 
H12A C12 H12B 108.0 . . ? 
C12 C13 C14 110.47(16) . . ? 
C12 C13 H13A 109.6 . . ? 
C14 C13 H13A 109.6 . . ? 
C12 C13 H13B 109.6 . . ? 
C14 C13 H13B 109.6 . . ? 
H13A C13 H13B 108.1 . . ? 
C13 C14 C9 111.97(15) . . ? 
C13 C14 H14A 109.2 . . ? 
C9 C14 H14A 109.2 . . ? 
C13 C14 H14B 109.2 . . ? 
C9 C14 H14B 109.2 . . ? 
H14A C14 H14B 107.9 . . ? 
C7 N15 C16 121.88(15) . . ? 
C7 N15 H15 119.1 . . ? 
C16 N15 H15 119.1 . . ? 
N15 C16 C21 108.89(15) . . ? 
N15 C16 C17 111.33(15) . . ? 
C21 C16 C17 111.22(16) . . ? 
N15 C16 H16 108.4 . . ? 
C21 C16 H16 108.4 . . ? 
C17 C16 H16 108.4 . . ? 
C16 C17 C18 111.83(17) . . ? 
C16 C17 H17A 109.3 . . ? 
C18 C17 H17A 109.3 . . ? 
C16 C17 H17B 109.3 . . ? 
C18 C17 H17B 109.3 . . ? 
H17A C17 H17B 107.9 . . ? 
C19 C18 C17 110.71(17) . . ? 
C19 C18 H18A 109.5 . . ? 
C17 C18 H18A 109.5 . . ? 
C19 C18 H18B 109.5 . . ? 
C17 C18 H18B 109.5 . . ? 
H18A C18 H18B 108.1 . . ? 
C18 C19 C20 111.09(17) . . ? 
C18 C19 H19A 109.4 . . ? 
C20 C19 H19A 109.4 . . ? 
C18 C19 H19B 109.4 . . ? 
C20 C19 H19B 109.4 . . ? 
H19A C19 H19B 108.0 . . ? 
C19 C20 C21 111.56(19) . . ? 
C19 C20 H20A 109.3 . . ? 
C21 C20 H20A 109.3 . . ? 
C19 C20 H20B 109.3 . . ? 
C21 C20 H20B 109.3 . . ? 
H20A C20 H20B 108.0 . . ? 
C16 C21 C20 111.18(17) . . ? 
C16 C21 H21A 109.4 . . ? 
C20 C21 H21A 109.4 . . ? 
C16 C21 H21B 109.4 . . ? 
C20 C21 H21B 109.4 . . ? 
H21A C21 H21B 108.0 . . ? 
 
loop_ 
 _geom_torsion_atom_site_label_1 
 _geom_torsion_atom_site_label_2 
 _geom_torsion_atom_site_label_3 
 _geom_torsion_atom_site_label_4 
 _geom_torsion 
 _geom_torsion_site_symmetry_1 
 _geom_torsion_site_symmetry_2 
 _geom_torsion_site_symmetry_3 
 _geom_torsion_site_symmetry_4 
 _geom_torsion_publ_flag 
C5 N1 C2 N3 -1.7(2) . . . . ? 
C7 N1 C2 N3 -175.71(15) . . . . ? 
C5 N1 C2 C6 176.07(16) . . . . ? 
C7 N1 C2 C6 2.0(3) . . . . ? 
N1 C2 N3 C4 1.4(2) . . . . ? 
C6 C2 N3 C4 -176.26(17) . . . . ? 
C2 N3 C4 C5 -0.6(2) . . . . ? 
N3 C4 C5 N1 -0.3(2) . . . . ? 
C2 N1 C5 C4 1.18(19) . . . . ? 
C7 N1 C5 C4 175.06(16) . . . . ? 
C2 N1 C7 N8 97.9(2) . . . . ? 
C5 N1 C7 N8 -74.9(3) . . . . ? 
C2 N1 C7 N15 -81.8(2) . . . . ? 
C5 N1 C7 N15 105.4(2) . . . . ? 
N15 C7 N8 C9 176.95(16) . . . . ? 
N1 C7 N8 C9 -2.7(3) . . . . ? 
C7 N8 C9 C10 117.50(19) . . . . ? 
C7 N8 C9 C14 -122.01(18) . . . . ? 
N8 C9 C10 C11 174.57(15) . . . . ? 
C14 C9 C10 C11 55.1(2) . . . . ? 
C9 C10 C11 C12 -55.9(2) . . . . ? 
C10 C11 C12 C13 56.1(2) . . . . ? 
C11 C12 C13 C14 -55.8(2) . . . . ? 
C12 C13 C14 C9 56.0(2) . . . . ? 
N8 C9 C14 C13 -175.67(16) . . . . ? 
C10 C9 C14 C13 -55.4(2) . . . . ? 
N8 C7 N15 C16 -11.2(3) . . . . ? 
N1 C7 N15 C16 168.50(15) . . . . ? 
C7 N15 C16 C21 164.55(17) . . . . ? 
C7 N15 C16 C17 -72.5(2) . . . . ? 
N15 C16 C17 C18 -176.61(15) . . . . ? 
C21 C16 C17 C18 -55.0(2) . . . . ? 
C16 C17 C18 C19 55.9(2) . . . . ? 
C17 C18 C19 C20 -56.1(2) . . . . ? 
C18 C19 C20 C21 56.0(2) . . . . ? 
N15 C16 C21 C20 177.08(18) . . . . ? 
C17 C16 C21 C20 54.0(2) . . . . ? 
C19 C20 C21 C16 -54.9(3) . . . . ? 
 
_diffrn_measured_fraction_theta_max    1.000 
_diffrn_reflns_theta_full              25.00 
_diffrn_measured_fraction_theta_full   1.000 
_refine_diff_density_max     .245 
_refine_diff_density_min    -.224 
_refine_diff_density_rms     .051 
