# Supplementary material for: Inversion symmetry and local vs. dispersive interactions in the nucleation of hydrogen bonded cyclic n-mer and tape of imidazolecarboxamidines
Source: Beilstein J Org Chem. 2008 Jul 7;4:23. doi: 10.3762/bjoc.4.23 (PMC2511023; doi:10.3762/bjoc.4.23)
Supplement: File 4 — Crystallographic Information Files (CIF) for all the compounds reported in this work. File Names: Xy_descriptor.cif. Xy is the compound number and letter designation found in Table I and/or described in the Experimental Section. The descriptor is a short tag indicating hydrogen bond motif or symmetry. [file Beilstein_J_Org_Chem-04-23-s004.zip › 7a_Ci.cif]

 
data_k05343 
 
_audit_creation_method            SHELXL-97 
_chemical_name_systematic 
; 
 ? 
; 
_chemical_name_common             ? 
_chemical_melting_point           ? 
_chemical_formula_moiety          ? 
_chemical_formula_sum 
 'C13 H24 N4' 
_chemical_formula_weight          236.36 
 
loop_ 
 _atom_type_symbol 
 _atom_type_description 
 _atom_type_scat_dispersion_real 
 _atom_type_scat_dispersion_imag 
 _atom_type_scat_source 
 'C'  'C'    .0033    .0016 
 'International Tables Vol C Tables 4.2.6.8 and 6.1.1.4' 
 'H'  'H'    .0000    .0000 
 'International Tables Vol C Tables 4.2.6.8 and 6.1.1.4' 
 'N'  'N'    .0061    .0033 
 'International Tables Vol C Tables 4.2.6.8 and 6.1.1.4' 
 
_symmetry_cell_setting            triclinic
_symmetry_space_group_name_H-M    'P -1'
 
loop_ 
 _symmetry_equiv_pos_as_xyz 
 'x, y, z' 
 '-x, -y, -z' 
 
_cell_length_a                    8.5317(2) 
_cell_length_b                    8.7993(2) 
_cell_length_c                    11.5447(4) 
_cell_angle_alpha                 81.8531(12) 
_cell_angle_beta                  68.8269(12) 
_cell_angle_gamma                 61.5111(14) 
_cell_volume                      709.83(3) 
_cell_formula_units_Z             2 
_cell_measurement_temperature     90.0(2) 
_cell_measurement_reflns_used     3167
_cell_measurement_theta_min       1.00
_cell_measurement_theta_max       27.48
 
_exptl_crystal_description        block
_exptl_crystal_colour             colourless
_exptl_crystal_size_max           0.40 
_exptl_crystal_size_mid           0.30 
_exptl_crystal_size_min           0.15 
_exptl_crystal_density_meas       ? 
_exptl_crystal_density_diffrn     1.106 
_exptl_crystal_density_method     'not measured' 
_exptl_crystal_F_000              260 
_exptl_absorpt_coefficient_mu     0.068 
_exptl_absorpt_correction_type    multi-scan
_exptl_absorpt_correction_T_min   0.9731 
_exptl_absorpt_correction_T_max   0.9898 
_exptl_absorpt_process_details    'Scalepack (Otwinowski & Minor, 1997)'
 
_exptl_special_details 
; 
 ? 
; 
 
_diffrn_ambient_temperature       90.0(2) 
_diffrn_radiation_wavelength      0.71073 
_diffrn_radiation_type            MoK\a 
_diffrn_radiation_source          'fine-focus sealed tube' 
_diffrn_radiation_monochromator   graphite 
_diffrn_measurement_device_type   'Nonius KappaCCD diffractometer
_diffrn_measurement_method        '\w scans at fixed \c = 55\%'
_diffrn_detector_area_resol_mean  18
_diffrn_standards_number          ? 
_diffrn_standards_interval_count  ? 
_diffrn_standards_interval_time   ? 
_diffrn_standards_decay_%         ? 
_diffrn_reflns_number             6280 
_diffrn_reflns_av_R_equivalents   0.0371 
_diffrn_reflns_av_sigmaI/netI     0.0557 
_diffrn_reflns_limit_h_min        -11 
_diffrn_reflns_limit_h_max        11 
_diffrn_reflns_limit_k_min        -11 
_diffrn_reflns_limit_k_max        11 
_diffrn_reflns_limit_l_min        -14 
_diffrn_reflns_limit_l_max        14 
_diffrn_reflns_theta_min          1.89 
_diffrn_reflns_theta_max          27.40 
_reflns_number_total              3229 
_reflns_number_gt                 2194 
_reflns_threshold_expression      >2\s(I)    
 
_computing_data_collection        'COLLECT (Nonius, 1998)'
_computing_cell_refinement        'SCALEPACK (Otwinowski & Minor, 1997)'
_computing_data_reduction         'DENZO-SMN (Otwinowski & Minor, 1997)'
_computing_structure_solution     'SHELXS-97 (Sheldrick, 1990)' 
_computing_structure_refinement   'SHELXL-97 (Sheldrick, 1997)' 
_computing_molecular_graphics     'XP in SHELXTL (Sheldrick, 1994)'
_computing_publication_material
; 
SHELX97-2 (Sheldrick, 1997) and local procedures 
; 
 
_refine_special_details 
; 
 Refinement of F^2^ against ALL reflections.  The weighted R-factor wR and 
 goodness of fit S are based on F^2^, conventional R-factors R are based 
 on F, with F set to zero for negative F^2^. The threshold expression of 
 F^2^ > 2sigma(F^2^) is used only for calculating R-factors(gt) etc. and is 
 not relevant to the choice of reflections for refinement.  R-factors based 
 on F^2^ are statistically about twice as large as those based on F, and R- 
 factors based on ALL data will be even larger. 
; 
 
_refine_ls_structure_factor_coef  Fsqd  
_refine_ls_matrix_type            full 
_refine_ls_weighting_scheme       calc  
_refine_ls_weighting_details 
 'calc w=1/[\s^2^(Fo^2^)+(0.0765P)^2^+0.0758P] where P=(Fo^2^+2Fc^2^)/3' 
_atom_sites_solution_primary      direct 
_atom_sites_solution_secondary    difmap 
_atom_sites_solution_hydrogens    geom 
_refine_ls_hydrogen_treatment     constr 
_refine_ls_extinction_method      none 
_refine_ls_extinction_coef        ? 
_refine_ls_number_reflns          3229 
_refine_ls_number_parameters      161 
_refine_ls_number_restraints      0 
_refine_ls_R_factor_all           0.0830 
_refine_ls_R_factor_gt            0.0497 
_refine_ls_wR_factor_ref          0.1443 
_refine_ls_wR_factor_gt           0.1262 
_refine_ls_goodness_of_fit_ref    1.046 
_refine_ls_restrained_S_all       1.046 
_refine_ls_shift/su_max           0.000 
_refine_ls_shift/su_mean          0.000 
 
loop_ 
 _atom_site_label 
 _atom_site_type_symbol 
 _atom_site_fract_x 
 _atom_site_fract_y 
 _atom_site_fract_z 
 _atom_site_U_iso_or_equiv 
 _atom_site_adp_type 
 _atom_site_occupancy 
 _atom_site_symmetry_multiplicity 
 _atom_site_calc_flag 
 _atom_site_refinement_flags 
 _atom_site_disorder_assembly 
 _atom_site_disorder_group 
N1 N 0.42457(16) 0.13808(16) 0.66087(11) 0.0185(3) Uani 1 1 d . . . 
N2 N 0.69022(17) 0.07216(16) 0.50177(11) 0.0209(3) Uani 1 1 d . . . 
C2 C 0.5092(2) 0.1837(2) 0.54636(13) 0.0188(3) Uani 1 1 d . . . 
C4 C 0.7248(2) -0.0501(2) 0.59273(14) 0.0208(3) Uani 1 1 d . . . 
C5 C 0.5625(2) -0.0121(2) 0.69120(14) 0.0201(3) Uani 1 1 d . . . 
C6 C 0.2292(2) 0.23150(19) 0.74014(13) 0.0186(3) Uani 1 1 d . . . 
N7 N 0.16386(17) 0.36402(16) 0.80859(12) 0.0211(3) Uani 1 1 d . . . 
N8 N 0.12258(17) 0.15815(17) 0.73642(11) 0.0214(3) Uani 1 1 d . . . 
H8 H 0.1742 0.0674 0.6866 0.026 Uiso 1 1 calc R . . 
C9 C 0.4042(2) 0.3407(2) 0.48478(14) 0.0238(4) Uani 1 1 d . . . 
H9A H 0.3724 0.4444 0.5288 0.036 Uiso 1 1 calc R . . 
H9B H 0.2875 0.3426 0.4867 0.036 Uiso 1 1 calc R . . 
H9C H 0.4836 0.3385 0.3983 0.036 Uiso 1 1 calc R . . 
C10 C 0.9174(2) -0.1972(2) 0.57554(15) 0.0268(4) Uani 1 1 d . . . 
H10A H 0.9179 -0.2590 0.6531 0.040 Uiso 1 1 calc R . . 
H10B H 1.0098 -0.1527 0.5532 0.040 Uiso 1 1 calc R . . 
H10C H 0.9510 -0.2764 0.5090 0.040 Uiso 1 1 calc R . . 
C11 C 0.5190(2) -0.0992(2) 0.81022(14) 0.0272(4) Uani 1 1 d . . . 
H11A H 0.6355 -0.1996 0.8151 0.041 Uiso 1 1 calc R . . 
H11B H 0.4267 -0.1373 0.8137 0.041 Uiso 1 1 calc R . . 
H11C H 0.4663 -0.0179 0.8802 0.041 Uiso 1 1 calc R . . 
C12 C 0.2899(2) 0.4234(2) 0.82282(14) 0.0216(4) Uani 1 1 d . . . 
H12 H 0.4177 0.3656 0.7577 0.026 Uiso 1 1 calc R . . 
C13 C 0.3065(2) 0.3767(2) 0.95167(14) 0.0259(4) Uani 1 1 d . . . 
H13A H 0.1807 0.4330 1.0150 0.039 Uiso 1 1 calc R . . 
H13B H 0.3896 0.4161 0.9635 0.039 Uiso 1 1 calc R . . 
H13C H 0.3598 0.2509 0.9594 0.039 Uiso 1 1 calc R . . 
C14 C 0.2048(2) 0.6181(2) 0.80985(16) 0.0284(4) Uani 1 1 d . . . 
H14A H 0.1976 0.6463 0.7261 0.043 Uiso 1 1 calc R . . 
H14B H 0.2846 0.6602 0.8236 0.043 Uiso 1 1 calc R . . 
H14C H 0.0773 0.6735 0.8714 0.043 Uiso 1 1 calc R . . 
C15 C -0.0768(2) 0.2281(2) 0.81413(14) 0.0223(4) Uani 1 1 d . . . 
H15 H -0.0898 0.2654 0.8964 0.027 Uiso 1 1 calc R . . 
C16 C -0.2024(2) 0.3850(2) 0.75840(16) 0.0288(4) Uani 1 1 d . . . 
H16A H -0.1496 0.4668 0.7350 0.043 Uiso 1 1 calc R . . 
H16B H -0.3301 0.4410 0.8197 0.043 Uiso 1 1 calc R . . 
H16C H -0.2085 0.3484 0.6845 0.043 Uiso 1 1 calc R . . 
C17 C -0.1359(2) 0.0856(2) 0.83623(19) 0.0366(5) Uani 1 1 d . . . 
H17A H -0.1199 0.0437 0.7565 0.055 Uiso 1 1 calc R . . 
H17B H -0.2690 0.1313 0.8895 0.055 Uiso 1 1 calc R . . 
H17C H -0.0567 -0.0101 0.8769 0.055 Uiso 1 1 calc R . . 
 
loop_ 
 _atom_site_aniso_label 
 _atom_site_aniso_U_11 
 _atom_site_aniso_U_22 
 _atom_site_aniso_U_33 
 _atom_site_aniso_U_23 
 _atom_site_aniso_U_13 
 _atom_site_aniso_U_12 
N1 0.0144(6) 0.0198(7) 0.0184(6) -0.0010(5) -0.0043(5) -0.0062(6) 
N2 0.0174(7) 0.0236(7) 0.0208(7) -0.0035(5) -0.0049(5) -0.0086(6) 
C2 0.0161(8) 0.0219(8) 0.0179(8) -0.0027(6) -0.0035(6) -0.0090(7) 
C4 0.0186(8) 0.0214(8) 0.0214(8) -0.0051(6) -0.0056(6) -0.0077(7) 
C5 0.0182(8) 0.0210(8) 0.0194(8) -0.0014(6) -0.0057(6) -0.0077(7) 
C6 0.0125(7) 0.0195(8) 0.0190(8) -0.0013(6) -0.0021(6) -0.0056(6) 
N7 0.0172(7) 0.0222(7) 0.0232(7) -0.0031(6) -0.0037(6) -0.0096(6) 
N8 0.0156(7) 0.0211(7) 0.0244(7) -0.0077(5) -0.0016(6) -0.0075(6) 
C9 0.0219(8) 0.0255(9) 0.0225(8) 0.0017(7) -0.0070(7) -0.0105(7) 
C10 0.0167(8) 0.0289(10) 0.0287(9) -0.0040(7) -0.0062(7) -0.0056(7) 
C11 0.0254(9) 0.0239(9) 0.0252(9) 0.0015(7) -0.0060(7) -0.0080(7) 
C12 0.0158(8) 0.0264(9) 0.0210(8) -0.0046(6) -0.0013(6) -0.0106(7) 
C13 0.0227(9) 0.0279(9) 0.0270(9) -0.0026(7) -0.0078(7) -0.0110(8) 
C14 0.0289(9) 0.0275(10) 0.0334(9) 0.0007(7) -0.0106(8) -0.0162(8) 
C15 0.0161(8) 0.0230(9) 0.0230(8) -0.0063(7) -0.0002(7) -0.0081(7) 
C16 0.0180(8) 0.0303(10) 0.0310(9) -0.0001(7) -0.0057(7) -0.0072(7) 
C17 0.0228(9) 0.0275(10) 0.0525(12) -0.0088(8) 0.0009(8) -0.0132(8) 
 
_geom_special_details 
; 
 All esds (except the esd in the dihedral angle between two l.s. planes) 
 are estimated using the full covariance matrix.  The cell esds are taken 
 into account individually in the estimation of esds in distances, angles 
 and torsion angles; correlations between esds in cell parameters are only 
 used when they are defined by crystal symmetry.  An approximate (isotropic) 
 treatment of cell esds is used for estimating esds involving l.s. planes. 
; 
 
loop_ 
 _geom_bond_atom_site_label_1 
 _geom_bond_atom_site_label_2 
 _geom_bond_distance 
 _geom_bond_site_symmetry_2 
 _geom_bond_publ_flag 
N1 C2 1.3663(18) . ? 
N1 C5 1.3916(19) . ? 
N1 C6 1.4478(18) . ? 
N2 C2 1.3177(18) . ? 
N2 C4 1.396(2) . ? 
C2 C9 1.489(2) . ? 
C4 C5 1.360(2) . ? 
C4 C10 1.491(2) . ? 
C5 C11 1.489(2) . ? 
C6 N7 1.2720(19) . ? 
C6 N8 1.3571(19) . ? 
N7 C12 1.4650(19) . ? 
N8 C15 1.4604(18) . ? 
N8 H8 0.8800 . ? 
C9 H9A 0.9800 . ? 
C9 H9B 0.9800 . ? 
C9 H9C 0.9800 . ? 
C10 H10A 0.9800 . ? 
C10 H10B 0.9800 . ? 
C10 H10C 0.9800 . ? 
C11 H11A 0.9800 . ? 
C11 H11B 0.9800 . ? 
C11 H11C 0.9800 . ? 
C12 C14 1.518(2) . ? 
C12 C13 1.525(2) . ? 
C12 H12 1.0000 . ? 
C13 H13A 0.9800 . ? 
C13 H13B 0.9800 . ? 
C13 H13C 0.9800 . ? 
C14 H14A 0.9800 . ? 
C14 H14B 0.9800 . ? 
C14 H14C 0.9800 . ? 
C15 C16 1.517(2) . ? 
C15 C17 1.520(2) . ? 
C15 H15 1.0000 . ? 
C16 H16A 0.9800 . ? 
C16 H16B 0.9800 . ? 
C16 H16C 0.9800 . ? 
C17 H17A 0.9800 . ? 
C17 H17B 0.9800 . ? 
C17 H17C 0.9800 . ? 
 
loop_ 
 _geom_angle_atom_site_label_1 
 _geom_angle_atom_site_label_2 
 _geom_angle_atom_site_label_3 
 _geom_angle 
 _geom_angle_site_symmetry_1 
 _geom_angle_site_symmetry_3 
 _geom_angle_publ_flag 
C2 N1 C5 107.65(12) . . ? 
C2 N1 C6 126.87(12) . . ? 
C5 N1 C6 125.43(12) . . ? 
C2 N2 C4 105.90(12) . . ? 
N2 C2 N1 110.89(13) . . ? 
N2 C2 C9 126.54(13) . . ? 
N1 C2 C9 122.57(13) . . ? 
C5 C4 N2 110.20(13) . . ? 
C5 C4 C10 128.43(15) . . ? 
N2 C4 C10 121.37(13) . . ? 
C4 C5 N1 105.35(13) . . ? 
C4 C5 C11 132.51(14) . . ? 
N1 C5 C11 122.14(13) . . ? 
N7 C6 N8 123.16(13) . . ? 
N7 C6 N1 124.70(13) . . ? 
N8 C6 N1 112.11(12) . . ? 
C6 N7 C12 120.98(13) . . ? 
C6 N8 C15 120.77(12) . . ? 
C6 N8 H8 119.6 . . ? 
C15 N8 H8 119.6 . . ? 
C2 C9 H9A 109.5 . . ? 
C2 C9 H9B 109.5 . . ? 
H9A C9 H9B 109.5 . . ? 
C2 C9 H9C 109.5 . . ? 
H9A C9 H9C 109.5 . . ? 
H9B C9 H9C 109.5 . . ? 
C4 C10 H10A 109.5 . . ? 
C4 C10 H10B 109.5 . . ? 
H10A C10 H10B 109.5 . . ? 
C4 C10 H10C 109.5 . . ? 
H10A C10 H10C 109.5 . . ? 
H10B C10 H10C 109.5 . . ? 
C5 C11 H11A 109.5 . . ? 
C5 C11 H11B 109.5 . . ? 
H11A C11 H11B 109.5 . . ? 
C5 C11 H11C 109.5 . . ? 
H11A C11 H11C 109.5 . . ? 
H11B C11 H11C 109.5 . . ? 
N7 C12 C14 108.75(13) . . ? 
N7 C12 C13 108.06(12) . . ? 
C14 C12 C13 110.23(13) . . ? 
N7 C12 H12 109.9 . . ? 
C14 C12 H12 109.9 . . ? 
C13 C12 H12 109.9 . . ? 
C12 C13 H13A 109.5 . . ? 
C12 C13 H13B 109.5 . . ? 
H13A C13 H13B 109.5 . . ? 
C12 C13 H13C 109.5 . . ? 
H13A C13 H13C 109.5 . . ? 
H13B C13 H13C 109.5 . . ? 
C12 C14 H14A 109.5 . . ? 
C12 C14 H14B 109.5 . . ? 
H14A C14 H14B 109.5 . . ? 
C12 C14 H14C 109.5 . . ? 
H14A C14 H14C 109.5 . . ? 
H14B C14 H14C 109.5 . . ? 
N8 C15 C16 111.94(13) . . ? 
N8 C15 C17 109.10(13) . . ? 
C16 C15 C17 111.99(14) . . ? 
N8 C15 H15 107.9 . . ? 
C16 C15 H15 107.9 . . ? 
C17 C15 H15 107.9 . . ? 
C15 C16 H16A 109.5 . . ? 
C15 C16 H16B 109.5 . . ? 
H16A C16 H16B 109.5 . . ? 
C15 C16 H16C 109.5 . . ? 
H16A C16 H16C 109.5 . . ? 
H16B C16 H16C 109.5 . . ? 
C15 C17 H17A 109.5 . . ? 
C15 C17 H17B 109.5 . . ? 
H17A C17 H17B 109.5 . . ? 
C15 C17 H17C 109.5 . . ? 
H17A C17 H17C 109.5 . . ? 
H17B C17 H17C 109.5 . . ? 
 
loop_ 
 _geom_torsion_atom_site_label_1 
 _geom_torsion_atom_site_label_2 
 _geom_torsion_atom_site_label_3 
 _geom_torsion_atom_site_label_4 
 _geom_torsion 
 _geom_torsion_site_symmetry_1 
 _geom_torsion_site_symmetry_2 
 _geom_torsion_site_symmetry_3 
 _geom_torsion_site_symmetry_4 
 _geom_torsion_publ_flag 
C4 N2 C2 N1 -0.89(16) . . . . ? 
C4 N2 C2 C9 178.74(14) . . . . ? 
C5 N1 C2 N2 0.61(16) . . . . ? 
C6 N1 C2 N2 178.04(13) . . . . ? 
C5 N1 C2 C9 -179.04(13) . . . . ? 
C6 N1 C2 C9 -1.6(2) . . . . ? 
C2 N2 C4 C5 0.87(17) . . . . ? 
C2 N2 C4 C10 -179.26(13) . . . . ? 
N2 C4 C5 N1 -0.50(17) . . . . ? 
C10 C4 C5 N1 179.64(14) . . . . ? 
N2 C4 C5 C11 178.92(15) . . . . ? 
C10 C4 C5 C11 -0.9(3) . . . . ? 
C2 N1 C5 C4 -0.05(16) . . . . ? 
C6 N1 C5 C4 -177.53(13) . . . . ? 
C2 N1 C5 C11 -179.54(14) . . . . ? 
C6 N1 C5 C11 3.0(2) . . . . ? 
C2 N1 C6 N7 -79.5(2) . . . . ? 
C5 N1 C6 N7 97.49(19) . . . . ? 
C2 N1 C6 N8 102.41(16) . . . . ? 
C5 N1 C6 N8 -80.59(17) . . . . ? 
N8 C6 N7 C12 171.17(13) . . . . ? 
N1 C6 N7 C12 -6.7(2) . . . . ? 
N7 C6 N8 C15 -0.9(2) . . . . ? 
N1 C6 N8 C15 177.23(12) . . . . ? 
C6 N7 C12 C14 134.33(15) . . . . ? 
C6 N7 C12 C13 -106.02(16) . . . . ? 
C6 N8 C15 C16 80.42(17) . . . . ? 
C6 N8 C15 C17 -155.07(15) . . . . ? 
 
loop_ 
 _geom_hbond_atom_site_label_D 
 _geom_hbond_atom_site_label_H 
 _geom_hbond_atom_site_label_A 
 _geom_hbond_distance_DH 
 _geom_hbond_distance_HA 
 _geom_hbond_distance_DA 
 _geom_hbond_angle_DHA 
 _geom_hbond_site_symmetry_A 
N8 H8 N2  0.88 2.27 3.0885(18) 154.4 2_656 
 
_diffrn_measured_fraction_theta_max     .998 
_diffrn_reflns_theta_full              27.40 
_diffrn_measured_fraction_theta_full    .998 
_refine_diff_density_max     .233 
_refine_diff_density_min    -.255 
_refine_diff_density_rms     .051 
