# Supplementary material for: Inversion symmetry and local vs. dispersive interactions in the nucleation of hydrogen bonded cyclic n-mer and tape of imidazolecarboxamidines
Source: Beilstein J Org Chem. 2008 Jul 7;4:23. doi: 10.3762/bjoc.4.23 (PMC2511023; doi:10.3762/bjoc.4.23)
Supplement: File 4 — Crystallographic Information Files (CIF) for all the compounds reported in this work. File Names: Xy_descriptor.cif. Xy is the compound number and letter designation found in Table I and/or described in the Experimental Section. The descriptor is a short tag indicating hydrogen bond motif or symmetry. [file Beilstein_J_Org_Chem-04-23-s004.zip › 7c_C1.cif]

 
data_k05364 
 
_audit_creation_method            SHELXL-97 
_chemical_name_systematic 
; 
 ? 
; 
_chemical_name_common             ? 
_chemical_melting_point           ? 
_chemical_formula_moiety          ? 
_chemical_formula_sum 
 'C19 H32 N4' 
_chemical_formula_weight          316.49 
 
loop_ 
 _atom_type_symbol 
 _atom_type_description 
 _atom_type_scat_dispersion_real 
 _atom_type_scat_dispersion_imag 
 _atom_type_scat_source 
 'C'  'C'    .0033    .0016 
 'International Tables Vol C Tables 4.2.6.8 and 6.1.1.4' 
 'H'  'H'    .0000    .0000 
 'International Tables Vol C Tables 4.2.6.8 and 6.1.1.4' 
 'N'  'N'    .0061    .0033 
 'International Tables Vol C Tables 4.2.6.8 and 6.1.1.4' 
 
_symmetry_cell_setting            monoclinic
_symmetry_space_group_name_H-M    'P 21/c'
 
loop_ 
 _symmetry_equiv_pos_as_xyz 
 'x, y, z' 
 '-x, y+1/2, -z+1/2' 
 '-x, -y, -z' 
 'x, -y-1/2, z-1/2' 
 
_cell_length_a                    11.5364(2) 
_cell_length_b                    10.5199(2) 
_cell_length_c                    31.4132(6) 
_cell_angle_alpha                 90.00 
_cell_angle_beta                  97.9299(7) 
_cell_angle_gamma                 90.00 
_cell_volume                      3775.91(12) 
_cell_formula_units_Z             8 
_cell_measurement_temperature     150.0(2) 
_cell_measurement_reflns_used     8985
_cell_measurement_theta_min       1.00
_cell_measurement_theta_max       27.48
 
_exptl_crystal_description        block
_exptl_crystal_colour             'pale yellow'
_exptl_crystal_size_max           0.28 
_exptl_crystal_size_mid           0.25 
_exptl_crystal_size_min           0.25 
_exptl_crystal_density_meas       ? 
_exptl_crystal_density_diffrn     1.113 
_exptl_crystal_density_method     'not measured' 
_exptl_crystal_F_000              1392 
_exptl_absorpt_coefficient_mu     0.067 
_exptl_absorpt_correction_type    multi-scan
_exptl_absorpt_correction_T_min   0.9814 
_exptl_absorpt_correction_T_max   0.9834 
_exptl_absorpt_process_details    'Scalepack (Otwinowski & Minor, 1997)'
 
_exptl_special_details 
; 
The crystals shatter on cooling to 90K or 120K but were ok at 150K.
; 
 
_diffrn_ambient_temperature       150.0(2) 
_diffrn_radiation_wavelength      0.71073 
_diffrn_radiation_type            MoK\a 
_diffrn_radiation_source          'fine-focus sealed tube' 
_diffrn_radiation_monochromator   graphite 
_diffrn_measurement_device_type   'Nonius KappaCCD diffractometer'
_diffrn_measurement_method        '\w scans at fixed \c = 55\%'
_diffrn_detector_area_resol_mean  18
_diffrn_standards_number          ? 
_diffrn_standards_interval_count  ? 
_diffrn_standards_interval_time   ? 
_diffrn_standards_decay_%         ? 
_diffrn_reflns_number             12797 
_diffrn_reflns_av_R_equivalents   0.0525 
_diffrn_reflns_av_sigmaI/netI     0.0683 
_diffrn_reflns_limit_h_min        -13 
_diffrn_reflns_limit_h_max        13 
_diffrn_reflns_limit_k_min        -12 
_diffrn_reflns_limit_k_max        12 
_diffrn_reflns_limit_l_min        -37 
_diffrn_reflns_limit_l_max        37 
_diffrn_reflns_theta_min          1.31 
_diffrn_reflns_theta_max          25.00 
_reflns_number_total              6644 
_reflns_number_gt                 3624 
_reflns_threshold_expression      >2\s(I)    
 
_computing_data_collection        'COLLECT (Nonius, 1998)'
_computing_cell_refinement        'SCALEPACK (Otwinowski & Minor, 1997)'
_computing_data_reduction         'DENZO-SMN (Otwinowski & Minor, 1997)'
_computing_structure_solution     'SHELXS-97 (Sheldrick, 1990)' 
_computing_structure_refinement   'SHELXL-97 (Sheldrick, 1997)' 
_computing_molecular_graphics     'XP in SHELXTL (Sheldrick, 1994)'
_computing_publication_material
; 
SHELX97-2 (Sheldrick, 1997) and local procedures 
; 
 
_refine_special_details 
; 
 Refinement of F^2^ against ALL reflections.  The weighted R-factor wR and 
 goodness of fit S are based on F^2^, conventional R-factors R are based 
 on F, with F set to zero for negative F^2^. The threshold expression of 
 F^2^ > 2sigma(F^2^) is used only for calculating R-factors(gt) etc. and is 
 not relevant to the choice of reflections for refinement.  R-factors based 
 on F^2^ are statistically about twice as large as those based on F, and R- 
 factors based on ALL data will be even larger. 
; 
 
_refine_ls_structure_factor_coef  Fsqd  
_refine_ls_matrix_type            full 
_refine_ls_weighting_scheme       calc  
_refine_ls_weighting_details 
 'calc w=1/[\s^2^(Fo^2^)+(0.0831P)^2^] where P=(Fo^2^+2Fc^2^)/3' 
_atom_sites_solution_primary      direct 
_atom_sites_solution_secondary    difmap 
_atom_sites_solution_hydrogens    geom 
_refine_ls_hydrogen_treatment     constr 
_refine_ls_extinction_method      none 
_refine_ls_extinction_coef        ? 
_refine_ls_number_reflns          6644 
_refine_ls_number_parameters      421 
_refine_ls_number_restraints      0 
_refine_ls_R_factor_all           0.1119 
_refine_ls_R_factor_gt            0.0521 
_refine_ls_wR_factor_ref          0.1549 
_refine_ls_wR_factor_gt           0.1281 
_refine_ls_goodness_of_fit_ref    0.988 
_refine_ls_restrained_S_all       0.988 
_refine_ls_shift/su_max           0.008 
_refine_ls_shift/su_mean          0.000 
 
loop_ 
 _atom_site_label 
 _atom_site_type_symbol 
 _atom_site_fract_x 
 _atom_site_fract_y 
 _atom_site_fract_z 
 _atom_site_U_iso_or_equiv 
 _atom_site_adp_type 
 _atom_site_occupancy 
 _atom_site_symmetry_multiplicity 
 _atom_site_calc_flag 
 _atom_site_refinement_flags 
 _atom_site_disorder_assembly 
 _atom_site_disorder_group 
N1A N 0.12036(14) -0.35073(16) 0.69910(5) 0.0299(4) Uani 1 1 d . . . 
C2A C 0.18886(17) -0.2759(2) 0.72805(7) 0.0308(5) Uani 1 1 d . . . 
N3A N 0.14872(15) -0.27419(17) 0.76514(5) 0.0353(5) Uani 1 1 d . . . 
C4A C 0.04879(19) -0.3501(2) 0.75984(6) 0.0356(6) Uani 1 1 d . . . 
C5A C 0.02975(18) -0.3980(2) 0.71955(7) 0.0343(5) Uani 1 1 d . . . 
C6A C 0.13819(17) -0.3806(2) 0.65556(6) 0.0301(5) Uani 1 1 d . . . 
N7A N 0.10057(15) -0.31443(16) 0.62268(5) 0.0355(5) Uani 1 1 d . . . 
N8A N 0.19414(15) -0.49327(16) 0.65309(5) 0.0359(5) Uani 1 1 d . . . 
H8A H 0.2226 -0.5323 0.6771 0.043 Uiso 1 1 calc R . . 
C9A C 0.29211(18) -0.2046(2) 0.71688(7) 0.0439(6) Uani 1 1 d . . . 
H9A1 H 0.2668 -0.1214 0.7050 0.066 Uiso 1 1 calc R . . 
H9A2 H 0.3285 -0.2527 0.6955 0.066 Uiso 1 1 calc R . . 
H9A3 H 0.3489 -0.1928 0.7428 0.066 Uiso 1 1 calc R . . 
C10A C -0.0234(2) -0.3696(3) 0.79539(7) 0.0577(8) Uani 1 1 d . . . 
H10A H -0.0936 -0.4185 0.7846 0.087 Uiso 1 1 calc R . . 
H10B H -0.0463 -0.2868 0.8059 0.087 Uiso 1 1 calc R . . 
H10C H 0.0226 -0.4162 0.8189 0.087 Uiso 1 1 calc R . . 
C11A C -0.0625(2) -0.4826(2) 0.69708(7) 0.0477(7) Uani 1 1 d . . . 
H11A H -0.0985 -0.5316 0.7183 0.072 Uiso 1 1 calc R . . 
H11B H -0.0273 -0.5410 0.6782 0.072 Uiso 1 1 calc R . . 
H11C H -0.1224 -0.4310 0.6799 0.072 Uiso 1 1 calc R . . 
C12A C 0.02600(18) -0.2033(2) 0.62601(7) 0.0353(6) Uani 1 1 d . . . 
H12A H 0.0204 -0.1855 0.6569 0.042 Uiso 1 1 calc R . . 
C13A C -0.09644(18) -0.2330(2) 0.60202(7) 0.0406(6) Uani 1 1 d . . . 
H13A H -0.1269 -0.3109 0.6142 0.049 Uiso 1 1 calc R . . 
H13B H -0.1501 -0.1622 0.6064 0.049 Uiso 1 1 calc R . . 
C14A C -0.09453(18) -0.2519(2) 0.55400(7) 0.0403(6) Uani 1 1 d . . . 
H14A H -0.0473 -0.3279 0.5493 0.048 Uiso 1 1 calc R . . 
H14B H -0.1752 -0.2662 0.5395 0.048 Uiso 1 1 calc R . . 
C15A C -0.04282(17) -0.1362(2) 0.53491(7) 0.0379(6) Uani 1 1 d . . . 
H15A H -0.0943 -0.0620 0.5372 0.045 Uiso 1 1 calc R . . 
H15B H -0.0387 -0.1514 0.5041 0.045 Uiso 1 1 calc R . . 
C16A C 0.07905(17) -0.1073(2) 0.55794(6) 0.0346(5) Uani 1 1 d . . . 
H16A H 0.1092 -0.0292 0.5457 0.042 Uiso 1 1 calc R . . 
H16B H 0.1324 -0.1782 0.5534 0.042 Uiso 1 1 calc R . . 
C17A C 0.07720(18) -0.0889(2) 0.60596(6) 0.0341(5) Uani 1 1 d . . . 
H17A H 0.1580 -0.0743 0.6203 0.041 Uiso 1 1 calc R . . 
H17B H 0.0302 -0.0126 0.6106 0.041 Uiso 1 1 calc R . . 
C18A C 0.20870(18) -0.55159(19) 0.61240(6) 0.0311(5) Uani 1 1 d . . . 
H18A H 0.1413 -0.5247 0.5908 0.037 Uiso 1 1 calc R . . 
C19A C 0.2037(2) -0.6944(2) 0.61663(7) 0.0415(6) Uani 1 1 d . . . 
H19A H 0.1262 -0.7193 0.6241 0.050 Uiso 1 1 calc R . . 
H19B H 0.2641 -0.7225 0.6402 0.050 Uiso 1 1 calc R . . 
C20A C 0.2236(2) -0.7604(2) 0.57503(7) 0.0521(7) Uani 1 1 d . . . 
H20A H 0.2258 -0.8535 0.5797 0.062 Uiso 1 1 calc R . . 
H20B H 0.1571 -0.7415 0.5525 0.062 Uiso 1 1 calc R . . 
C21A C 0.3355(2) -0.7194(2) 0.55963(8) 0.0520(7) Uani 1 1 d . . . 
H21A H 0.3421 -0.7604 0.5317 0.062 Uiso 1 1 calc R . . 
H21B H 0.4030 -0.7467 0.5805 0.062 Uiso 1 1 calc R . . 
C22A C 0.3379(2) -0.5770(2) 0.55455(8) 0.0593(8) Uani 1 1 d . . . 
H22A H 0.2756 -0.5508 0.5313 0.071 Uiso 1 1 calc R . . 
H22B H 0.4141 -0.5510 0.5462 0.071 Uiso 1 1 calc R . . 
C23A C 0.3197(2) -0.5102(2) 0.59618(8) 0.0512(7) Uani 1 1 d . . . 
H23A H 0.3871 -0.5284 0.6184 0.061 Uiso 1 1 calc R . . 
H23B H 0.3169 -0.4172 0.5913 0.061 Uiso 1 1 calc R . . 
N1B N 0.38563(14) -0.48579(16) 0.80376(5) 0.0300(4) Uani 1 1 d . . . 
C2B C 0.31545(17) -0.5599(2) 0.77519(7) 0.0312(5) Uani 1 1 d . . . 
N3B N 0.35330(15) -0.56221(17) 0.73776(5) 0.0368(5) Uani 1 1 d . . . 
C4B C 0.45370(19) -0.4867(2) 0.74224(7) 0.0353(5) Uani 1 1 d . . . 
C5B C 0.47455(18) -0.4388(2) 0.78248(7) 0.0339(5) Uani 1 1 d . . . 
C6B C 0.36853(17) -0.4538(2) 0.84738(6) 0.0305(5) Uani 1 1 d . . . 
N7B N 0.40288(15) -0.51952(17) 0.88028(5) 0.0343(5) Uani 1 1 d . . . 
N8B N 0.31528(14) -0.33825(16) 0.84906(5) 0.0344(5) Uani 1 1 d . . . 
H8B H 0.2923 -0.2971 0.8250 0.041 Uiso 1 1 calc R . . 
C9B C 0.21237(18) -0.6304(2) 0.78695(7) 0.0451(6) Uani 1 1 d . . . 
H9B1 H 0.1559 -0.6448 0.7611 0.068 Uiso 1 1 calc R . . 
H9B2 H 0.1753 -0.5803 0.8077 0.068 Uiso 1 1 calc R . . 
H9B3 H 0.2380 -0.7123 0.7998 0.068 Uiso 1 1 calc R . . 
C10B C 0.5230(2) -0.4666(3) 0.70583(7) 0.0526(7) Uani 1 1 d . . . 
H10D H 0.5942 -0.4185 0.7161 0.079 Uiso 1 1 calc R . . 
H10E H 0.4758 -0.4190 0.6828 0.079 Uiso 1 1 calc R . . 
H10F H 0.5445 -0.5492 0.6948 0.079 Uiso 1 1 calc R . . 
C11B C 0.5684(2) -0.3554(2) 0.80435(7) 0.0454(6) Uani 1 1 d . . . 
H11D H 0.6278 -0.4076 0.8215 0.068 Uiso 1 1 calc R . . 
H11E H 0.5347 -0.2956 0.8232 0.068 Uiso 1 1 calc R . . 
H11F H 0.6046 -0.3080 0.7828 0.068 Uiso 1 1 calc R . . 
C12B C 0.47762(17) -0.6315(2) 0.87785(7) 0.0352(6) Uani 1 1 d . . . 
H12B H 0.4843 -0.6510 0.8471 0.042 Uiso 1 1 calc R . . 
C13B C 0.59883(18) -0.6022(2) 0.90232(7) 0.0408(6) Uani 1 1 d . . . 
H13C H 0.6524 -0.6734 0.8984 0.049 Uiso 1 1 calc R . . 
H13D H 0.6301 -0.5247 0.8901 0.049 Uiso 1 1 calc R . . 
C14B C 0.59603(19) -0.5821(2) 0.95006(7) 0.0421(6) Uani 1 1 d . . . 
H14C H 0.6765 -0.5669 0.9647 0.050 Uiso 1 1 calc R . . 
H14D H 0.5482 -0.5063 0.9544 0.050 Uiso 1 1 calc R . . 
C15B C 0.54491(18) -0.6974(2) 0.96953(7) 0.0394(6) Uani 1 1 d . . . 
H15C H 0.5404 -0.6812 1.0003 0.047 Uiso 1 1 calc R . . 
H15D H 0.5968 -0.7715 0.9676 0.047 Uiso 1 1 calc R . . 
C16B C 0.42291(18) -0.7274(2) 0.94635(7) 0.0379(6) Uani 1 1 d . . . 
H16C H 0.3934 -0.8060 0.9584 0.045 Uiso 1 1 calc R . . 
H16D H 0.3689 -0.6572 0.9510 0.045 Uiso 1 1 calc R . . 
C17B C 0.42502(19) -0.7448(2) 0.89845(7) 0.0375(6) Uani 1 1 d . . . 
H17C H 0.3441 -0.7583 0.8841 0.045 Uiso 1 1 calc R . . 
H17D H 0.4710 -0.8218 0.8938 0.045 Uiso 1 1 calc R . . 
C18B C 0.29588(17) -0.28202(19) 0.88959(6) 0.0299(5) Uani 1 1 d . . . 
H18B H 0.3615 -0.3091 0.9119 0.036 Uiso 1 1 calc R . . 
C19B C 0.29857(19) -0.1380(2) 0.88667(7) 0.0393(6) Uani 1 1 d . . . 
H19C H 0.2392 -0.1094 0.8628 0.047 Uiso 1 1 calc R . . 
H19D H 0.3763 -0.1105 0.8802 0.047 Uiso 1 1 calc R . . 
C20B C 0.2742(2) -0.0760(2) 0.92846(7) 0.0488(7) Uani 1 1 d . . . 
H20C H 0.3392 -0.0956 0.9515 0.059 Uiso 1 1 calc R . . 
H20D H 0.2709 0.0174 0.9247 0.059 Uiso 1 1 calc R . . 
C21B C 0.1598(2) -0.1220(3) 0.94192(8) 0.0547(7) Uani 1 1 d . . . 
H21C H 0.1496 -0.0841 0.9700 0.066 Uiso 1 1 calc R . . 
H21D H 0.0936 -0.0943 0.9205 0.066 Uiso 1 1 calc R . . 
C22B C 0.1595(2) -0.2658(3) 0.94548(8) 0.0534(7) Uani 1 1 d . . . 
H22C H 0.2207 -0.2929 0.9690 0.064 Uiso 1 1 calc R . . 
H22D H 0.0829 -0.2945 0.9527 0.064 Uiso 1 1 calc R . . 
C23B C 0.18199(18) -0.3272(2) 0.90371(7) 0.0429(6) Uani 1 1 d . . . 
H23C H 0.1163 -0.3071 0.8810 0.051 Uiso 1 1 calc R . . 
H23D H 0.1849 -0.4207 0.9074 0.051 Uiso 1 1 calc R . . 
 
loop_ 
 _atom_site_aniso_label 
 _atom_site_aniso_U_11 
 _atom_site_aniso_U_22 
 _atom_site_aniso_U_33 
 _atom_site_aniso_U_23 
 _atom_site_aniso_U_13 
 _atom_site_aniso_U_12 
N1A 0.0352(10) 0.0284(10) 0.0257(9) 0.0004(8) 0.0027(8) 0.0031(8) 
C2A 0.0314(12) 0.0278(13) 0.0318(12) -0.0016(10) -0.0006(10) 0.0039(10) 
N3A 0.0376(11) 0.0353(11) 0.0315(11) -0.0032(9) 0.0002(8) 0.0037(9) 
C4A 0.0409(13) 0.0382(14) 0.0273(12) 0.0005(11) 0.0036(10) 0.0035(11) 
C5A 0.0374(13) 0.0326(13) 0.0328(13) 0.0062(11) 0.0050(10) 0.0002(11) 
C6A 0.0339(12) 0.0281(13) 0.0277(12) -0.0016(10) 0.0022(9) 0.0020(10) 
N7A 0.0431(11) 0.0315(11) 0.0321(11) 0.0032(9) 0.0058(9) 0.0106(9) 
N8A 0.0516(12) 0.0293(11) 0.0251(10) 0.0002(8) -0.0010(8) 0.0149(9) 
C9A 0.0385(14) 0.0427(15) 0.0482(15) 0.0017(12) -0.0020(11) -0.0051(12) 
C10A 0.0561(16) 0.082(2) 0.0372(14) 0.0006(14) 0.0124(12) -0.0042(15) 
C11A 0.0552(16) 0.0436(15) 0.0433(14) 0.0003(12) 0.0029(12) -0.0170(13) 
C12A 0.0419(14) 0.0348(14) 0.0305(12) 0.0015(10) 0.0094(10) 0.0151(11) 
C13A 0.0356(13) 0.0360(14) 0.0530(15) 0.0125(12) 0.0164(11) 0.0065(11) 
C14A 0.0302(13) 0.0382(14) 0.0511(15) -0.0019(12) 0.0008(11) -0.0012(11) 
C15A 0.0360(13) 0.0413(15) 0.0350(13) 0.0031(11) 0.0001(10) 0.0068(11) 
C16A 0.0347(13) 0.0329(13) 0.0365(13) 0.0052(11) 0.0059(10) 0.0024(10) 
C17A 0.0306(12) 0.0316(13) 0.0387(13) -0.0008(11) 0.0001(10) 0.0058(10) 
C18A 0.0334(12) 0.0283(13) 0.0300(12) -0.0004(10) -0.0009(9) 0.0067(10) 
C19A 0.0503(15) 0.0301(14) 0.0454(14) -0.0021(11) 0.0116(11) -0.0027(12) 
C20A 0.0717(19) 0.0337(15) 0.0521(16) -0.0098(13) 0.0135(14) -0.0035(13) 
C21A 0.0618(18) 0.0538(18) 0.0418(15) -0.0087(13) 0.0116(12) 0.0183(14) 
C22A 0.0639(18) 0.059(2) 0.0618(18) -0.0051(15) 0.0331(14) -0.0046(15) 
C23A 0.0605(17) 0.0411(16) 0.0554(16) -0.0087(13) 0.0203(13) -0.0151(13) 
N1B 0.0344(10) 0.0283(10) 0.0269(10) -0.0008(8) 0.0028(8) 0.0030(8) 
C2B 0.0305(12) 0.0304(13) 0.0309(12) -0.0008(10) -0.0020(10) 0.0042(10) 
N3B 0.0401(11) 0.0369(12) 0.0324(11) -0.0020(9) 0.0010(9) 0.0069(9) 
C4B 0.0378(13) 0.0366(14) 0.0313(13) 0.0010(11) 0.0040(10) 0.0040(11) 
C5B 0.0351(12) 0.0333(14) 0.0330(13) 0.0056(11) 0.0038(10) -0.0006(10) 
C6B 0.0295(12) 0.0324(13) 0.0297(12) 0.0011(11) 0.0047(9) 0.0021(10) 
N7B 0.0400(11) 0.0321(11) 0.0311(10) 0.0034(9) 0.0060(8) 0.0113(9) 
N8B 0.0432(11) 0.0291(11) 0.0302(10) 0.0024(9) 0.0020(8) 0.0110(9) 
C9B 0.0386(14) 0.0476(16) 0.0469(14) 0.0014(12) -0.0022(11) -0.0052(12) 
C10B 0.0530(16) 0.0685(19) 0.0374(14) 0.0002(13) 0.0108(12) 0.0025(14) 
C11B 0.0505(15) 0.0460(16) 0.0396(14) 0.0022(12) 0.0058(11) -0.0128(12) 
C12B 0.0388(13) 0.0346(14) 0.0330(12) 0.0022(11) 0.0075(10) 0.0144(11) 
C13B 0.0326(13) 0.0357(14) 0.0562(15) 0.0085(12) 0.0138(11) 0.0062(11) 
C14B 0.0307(13) 0.0404(15) 0.0535(15) 0.0032(12) 0.0000(11) -0.0004(11) 
C15B 0.0387(14) 0.0409(15) 0.0381(13) 0.0069(11) 0.0030(11) 0.0068(11) 
C16B 0.0353(13) 0.0354(14) 0.0435(14) 0.0044(11) 0.0071(11) 0.0024(11) 
C17B 0.0332(13) 0.0335(14) 0.0449(14) -0.0005(11) 0.0025(11) 0.0064(11) 
C18B 0.0311(12) 0.0301(13) 0.0276(12) 0.0000(10) 0.0006(9) 0.0042(10) 
C19B 0.0429(14) 0.0310(14) 0.0443(14) 0.0017(11) 0.0069(11) 0.0001(11) 
C20B 0.0633(17) 0.0321(14) 0.0507(16) -0.0081(12) 0.0066(13) -0.0003(13) 
C21B 0.0550(17) 0.0610(19) 0.0487(16) -0.0141(14) 0.0095(13) 0.0136(14) 
C22B 0.0484(16) 0.0624(19) 0.0529(16) -0.0058(14) 0.0192(13) -0.0075(13) 
C23B 0.0402(14) 0.0389(15) 0.0500(15) -0.0075(12) 0.0079(11) -0.0084(12) 
 
_geom_special_details 
; 
 All esds (except the esd in the dihedral angle between two l.s. planes) 
 are estimated using the full covariance matrix.  The cell esds are taken 
 into account individually in the estimation of esds in distances, angles 
 and torsion angles; correlations between esds in cell parameters are only 
 used when they are defined by crystal symmetry.  An approximate (isotropic) 
 treatment of cell esds is used for estimating esds involving l.s. planes. 
; 
 
loop_ 
 _geom_bond_atom_site_label_1 
 _geom_bond_atom_site_label_2 
 _geom_bond_distance 
 _geom_bond_site_symmetry_2 
 _geom_bond_publ_flag 
N1A C2A 1.369(3) . ? 
N1A C5A 1.392(3) . ? 
N1A C6A 1.446(2) . ? 
C2A N3A 1.312(3) . ? 
C2A C9A 1.490(3) . ? 
N3A C4A 1.394(3) . ? 
C4A C5A 1.352(3) . ? 
C4A C10A 1.496(3) . ? 
C5A C11A 1.489(3) . ? 
C6A N7A 1.272(2) . ? 
C6A N8A 1.357(2) . ? 
N7A C12A 1.464(2) . ? 
N8A C18A 1.449(2) . ? 
N8A H8A 0.8800 . ? 
C9A H9A1 0.9800 . ? 
C9A H9A2 0.9800 . ? 
C9A H9A3 0.9800 . ? 
C10A H10A 0.9800 . ? 
C10A H10B 0.9800 . ? 
C10A H10C 0.9800 . ? 
C11A H11A 0.9800 . ? 
C11A H11B 0.9800 . ? 
C11A H11C 0.9800 . ? 
C12A C17A 1.515(3) . ? 
C12A C13A 1.538(3) . ? 
C12A H12A 1.0000 . ? 
C13A C14A 1.525(3) . ? 
C13A H13A 0.9900 . ? 
C13A H13B 0.9900 . ? 
C14A C15A 1.515(3) . ? 
C14A H14A 0.9900 . ? 
C14A H14B 0.9900 . ? 
C15A C16A 1.521(3) . ? 
C15A H15A 0.9900 . ? 
C15A H15B 0.9900 . ? 
C16A C17A 1.524(3) . ? 
C16A H16A 0.9900 . ? 
C16A H16B 0.9900 . ? 
C17A H17A 0.9900 . ? 
C17A H17B 0.9900 . ? 
C18A C23A 1.506(3) . ? 
C18A C19A 1.510(3) . ? 
C18A H18A 1.0000 . ? 
C19A C20A 1.525(3) . ? 
C19A H19A 0.9900 . ? 
C19A H19B 0.9900 . ? 
C20A C21A 1.502(3) . ? 
C20A H20A 0.9900 . ? 
C20A H20B 0.9900 . ? 
C21A C22A 1.507(3) . ? 
C21A H21A 0.9900 . ? 
C21A H21B 0.9900 . ? 
C22A C23A 1.525(3) . ? 
C22A H22A 0.9900 . ? 
C22A H22B 0.9900 . ? 
C23A H23A 0.9900 . ? 
C23A H23B 0.9900 . ? 
N1B C2B 1.367(2) . ? 
N1B C5B 1.390(3) . ? 
N1B C6B 1.451(2) . ? 
C2B N3B 1.310(3) . ? 
C2B C9B 1.490(3) . ? 
N3B C4B 1.396(3) . ? 
C4B C5B 1.351(3) . ? 
C4B C10B 1.498(3) . ? 
C5B C11B 1.486(3) . ? 
C6B N7B 1.261(2) . ? 
C6B N8B 1.366(2) . ? 
N7B C12B 1.468(3) . ? 
N8B C18B 1.449(2) . ? 
N8B H8B 0.8800 . ? 
C9B H9B1 0.9800 . ? 
C9B H9B2 0.9800 . ? 
C9B H9B3 0.9800 . ? 
C10B H10D 0.9800 . ? 
C10B H10E 0.9800 . ? 
C10B H10F 0.9800 . ? 
C11B H11D 0.9800 . ? 
C11B H11E 0.9800 . ? 
C11B H11F 0.9800 . ? 
C12B C17B 1.521(3) . ? 
C12B C13B 1.531(3) . ? 
C12B H12B 1.0000 . ? 
C13B C14B 1.519(3) . ? 
C13B H13C 0.9900 . ? 
C13B H13D 0.9900 . ? 
C14B C15B 1.514(3) . ? 
C14B H14C 0.9900 . ? 
C14B H14D 0.9900 . ? 
C15B C16B 1.526(3) . ? 
C15B H15C 0.9900 . ? 
C15B H15D 0.9900 . ? 
C16B C17B 1.519(3) . ? 
C16B H16C 0.9900 . ? 
C16B H16D 0.9900 . ? 
C17B H17C 0.9900 . ? 
C17B H17D 0.9900 . ? 
C18B C19B 1.518(3) . ? 
C18B C23B 1.520(3) . ? 
C18B H18B 1.0000 . ? 
C19B C20B 1.526(3) . ? 
C19B H19C 0.9900 . ? 
C19B H19D 0.9900 . ? 
C20B C21B 1.519(3) . ? 
C20B H20C 0.9900 . ? 
C20B H20D 0.9900 . ? 
C21B C22B 1.517(4) . ? 
C21B H21C 0.9900 . ? 
C21B H21D 0.9900 . ? 
C22B C23B 1.517(3) . ? 
C22B H22C 0.9900 . ? 
C22B H22D 0.9900 . ? 
C23B H23C 0.9900 . ? 
C23B H23D 0.9900 . ? 
 
loop_ 
 _geom_angle_atom_site_label_1 
 _geom_angle_atom_site_label_2 
 _geom_angle_atom_site_label_3 
 _geom_angle 
 _geom_angle_site_symmetry_1 
 _geom_angle_site_symmetry_3 
 _geom_angle_publ_flag 
C2A N1A C5A 107.48(16) . . ? 
C2A N1A C6A 127.55(18) . . ? 
C5A N1A C6A 124.94(17) . . ? 
N3A C2A N1A 110.84(19) . . ? 
N3A C2A C9A 126.4(2) . . ? 
N1A C2A C9A 122.70(19) . . ? 
C2A N3A C4A 105.88(17) . . ? 
C5A C4A N3A 110.51(19) . . ? 
C5A C4A C10A 127.8(2) . . ? 
N3A C4A C10A 121.70(19) . . ? 
C4A C5A N1A 105.29(18) . . ? 
C4A C5A C11A 132.8(2) . . ? 
N1A C5A C11A 121.86(18) . . ? 
N7A C6A N8A 122.95(19) . . ? 
N7A C6A N1A 124.90(19) . . ? 
N8A C6A N1A 112.03(17) . . ? 
C6A N7A C12A 121.18(18) . . ? 
C6A N8A C18A 122.30(17) . . ? 
C6A N8A H8A 118.9 . . ? 
C18A N8A H8A 118.9 . . ? 
C2A C9A H9A1 109.5 . . ? 
C2A C9A H9A2 109.5 . . ? 
H9A1 C9A H9A2 109.5 . . ? 
C2A C9A H9A3 109.5 . . ? 
H9A1 C9A H9A3 109.5 . . ? 
H9A2 C9A H9A3 109.5 . . ? 
C4A C10A H10A 109.5 . . ? 
C4A C10A H10B 109.5 . . ? 
H10A C10A H10B 109.5 . . ? 
C4A C10A H10C 109.5 . . ? 
H10A C10A H10C 109.5 . . ? 
H10B C10A H10C 109.5 . . ? 
C5A C11A H11A 109.5 . . ? 
C5A C11A H11B 109.5 . . ? 
H11A C11A H11B 109.5 . . ? 
C5A C11A H11C 109.5 . . ? 
H11A C11A H11C 109.5 . . ? 
H11B C11A H11C 109.5 . . ? 
N7A C12A C17A 109.76(17) . . ? 
N7A C12A C13A 108.16(17) . . ? 
C17A C12A C13A 109.99(17) . . ? 
N7A C12A H12A 109.6 . . ? 
C17A C12A H12A 109.6 . . ? 
C13A C12A H12A 109.6 . . ? 
C14A C13A C12A 111.93(17) . . ? 
C14A C13A H13A 109.2 . . ? 
C12A C13A H13A 109.2 . . ? 
C14A C13A H13B 109.2 . . ? 
C12A C13A H13B 109.2 . . ? 
H13A C13A H13B 107.9 . . ? 
C15A C14A C13A 110.27(18) . . ? 
C15A C14A H14A 109.6 . . ? 
C13A C14A H14A 109.6 . . ? 
C15A C14A H14B 109.6 . . ? 
C13A C14A H14B 109.6 . . ? 
H14A C14A H14B 108.1 . . ? 
C14A C15A C16A 111.17(17) . . ? 
C14A C15A H15A 109.4 . . ? 
C16A C15A H15A 109.4 . . ? 
C14A C15A H15B 109.4 . . ? 
C16A C15A H15B 109.4 . . ? 
H15A C15A H15B 108.0 . . ? 
C15A C16A C17A 110.98(17) . . ? 
C15A C16A H16A 109.4 . . ? 
C17A C16A H16A 109.4 . . ? 
C15A C16A H16B 109.4 . . ? 
C17A C16A H16B 109.4 . . ? 
H16A C16A H16B 108.0 . . ? 
C12A C17A C16A 111.72(18) . . ? 
C12A C17A H17A 109.3 . . ? 
C16A C17A H17A 109.3 . . ? 
C12A C17A H17B 109.3 . . ? 
C16A C17A H17B 109.3 . . ? 
H17A C17A H17B 107.9 . . ? 
N8A C18A C23A 112.55(18) . . ? 
N8A C18A C19A 109.46(17) . . ? 
C23A C18A C19A 111.25(19) . . ? 
N8A C18A H18A 107.8 . . ? 
C23A C18A H18A 107.8 . . ? 
C19A C18A H18A 107.8 . . ? 
C18A C19A C20A 111.43(19) . . ? 
C18A C19A H19A 109.3 . . ? 
C20A C19A H19A 109.3 . . ? 
C18A C19A H19B 109.3 . . ? 
C20A C19A H19B 109.3 . . ? 
H19A C19A H19B 108.0 . . ? 
C21A C20A C19A 112.5(2) . . ? 
C21A C20A H20A 109.1 . . ? 
C19A C20A H20A 109.1 . . ? 
C21A C20A H20B 109.1 . . ? 
C19A C20A H20B 109.1 . . ? 
H20A C20A H20B 107.8 . . ? 
C20A C21A C22A 110.4(2) . . ? 
C20A C21A H21A 109.6 . . ? 
C22A C21A H21A 109.6 . . ? 
C20A C21A H21B 109.6 . . ? 
C22A C21A H21B 109.6 . . ? 
H21A C21A H21B 108.1 . . ? 
C21A C22A C23A 111.1(2) . . ? 
C21A C22A H22A 109.4 . . ? 
C23A C22A H22A 109.4 . . ? 
C21A C22A H22B 109.4 . . ? 
C23A C22A H22B 109.4 . . ? 
H22A C22A H22B 108.0 . . ? 
C18A C23A C22A 112.4(2) . . ? 
C18A C23A H23A 109.1 . . ? 
C22A C23A H23A 109.1 . . ? 
C18A C23A H23B 109.1 . . ? 
C22A C23A H23B 109.1 . . ? 
H23A C23A H23B 107.9 . . ? 
C2B N1B C5B 107.27(17) . . ? 
C2B N1B C6B 127.37(18) . . ? 
C5B N1B C6B 125.25(17) . . ? 
N3B C2B N1B 111.04(18) . . ? 
N3B C2B C9B 126.1(2) . . ? 
N1B C2B C9B 122.80(19) . . ? 
C2B N3B C4B 105.90(17) . . ? 
C5B C4B N3B 110.16(19) . . ? 
C5B C4B C10B 128.1(2) . . ? 
N3B C4B C10B 121.74(19) . . ? 
C4B C5B N1B 105.62(19) . . ? 
C4B C5B C11B 132.6(2) . . ? 
N1B C5B C11B 121.77(18) . . ? 
N7B C6B N8B 123.24(19) . . ? 
N7B C6B N1B 125.37(19) . . ? 
N8B C6B N1B 111.30(17) . . ? 
C6B N7B C12B 121.17(18) . . ? 
C6B N8B C18B 121.47(17) . . ? 
C6B N8B H8B 119.3 . . ? 
C18B N8B H8B 119.3 . . ? 
C2B C9B H9B1 109.5 . . ? 
C2B C9B H9B2 109.5 . . ? 
H9B1 C9B H9B2 109.5 . . ? 
C2B C9B H9B3 109.5 . . ? 
H9B1 C9B H9B3 109.5 . . ? 
H9B2 C9B H9B3 109.5 . . ? 
C4B C10B H10D 109.5 . . ? 
C4B C10B H10E 109.5 . . ? 
H10D C10B H10E 109.5 . . ? 
C4B C10B H10F 109.5 . . ? 
H10D C10B H10F 109.5 . . ? 
H10E C10B H10F 109.5 . . ? 
C5B C11B H11D 109.5 . . ? 
C5B C11B H11E 109.5 . . ? 
H11D C11B H11E 109.5 . . ? 
C5B C11B H11F 109.5 . . ? 
H11D C11B H11F 109.5 . . ? 
H11E C11B H11F 109.5 . . ? 
N7B C12B C17B 109.55(17) . . ? 
N7B C12B C13B 108.31(18) . . ? 
C17B C12B C13B 109.54(17) . . ? 
N7B C12B H12B 109.8 . . ? 
C17B C12B H12B 109.8 . . ? 
C13B C12B H12B 109.8 . . ? 
C14B C13B C12B 112.41(18) . . ? 
C14B C13B H13C 109.1 . . ? 
C12B C13B H13C 109.1 . . ? 
C14B C13B H13D 109.1 . . ? 
C12B C13B H13D 109.1 . . ? 
H13C C13B H13D 107.9 . . ? 
C15B C14B C13B 110.51(19) . . ? 
C15B C14B H14C 109.5 . . ? 
C13B C14B H14C 109.5 . . ? 
C15B C14B H14D 109.5 . . ? 
C13B C14B H14D 109.5 . . ? 
H14C C14B H14D 108.1 . . ? 
C14B C15B C16B 110.99(17) . . ? 
C14B C15B H15C 109.4 . . ? 
C16B C15B H15C 109.4 . . ? 
C14B C15B H15D 109.4 . . ? 
C16B C15B H15D 109.4 . . ? 
H15C C15B H15D 108.0 . . ? 
C17B C16B C15B 110.96(17) . . ? 
C17B C16B H16C 109.4 . . ? 
C15B C16B H16C 109.4 . . ? 
C17B C16B H16D 109.4 . . ? 
C15B C16B H16D 109.4 . . ? 
H16C C16B H16D 108.0 . . ? 
C16B C17B C12B 112.89(18) . . ? 
C16B C17B H17C 109.0 . . ? 
C12B C17B H17C 109.0 . . ? 
C16B C17B H17D 109.0 . . ? 
C12B C17B H17D 109.0 . . ? 
H17C C17B H17D 107.8 . . ? 
N8B C18B C19B 110.34(17) . . ? 
N8B C18B C23B 111.93(17) . . ? 
C19B C18B C23B 110.82(18) . . ? 
N8B C18B H18B 107.9 . . ? 
C19B C18B H18B 107.9 . . ? 
C23B C18B H18B 107.9 . . ? 
C18B C19B C20B 111.53(18) . . ? 
C18B C19B H19C 109.3 . . ? 
C20B C19B H19C 109.3 . . ? 
C18B C19B H19D 109.3 . . ? 
C20B C19B H19D 109.3 . . ? 
H19C C19B H19D 108.0 . . ? 
C21B C20B C19B 111.9(2) . . ? 
C21B C20B H20C 109.2 . . ? 
C19B C20B H20C 109.2 . . ? 
C21B C20B H20D 109.2 . . ? 
C19B C20B H20D 109.2 . . ? 
H20C C20B H20D 107.9 . . ? 
C22B C21B C20B 110.5(2) . . ? 
C22B C21B H21C 109.6 . . ? 
C20B C21B H21C 109.6 . . ? 
C22B C21B H21D 109.6 . . ? 
C20B C21B H21D 109.6 . . ? 
H21C C21B H21D 108.1 . . ? 
C23B C22B C21B 111.0(2) . . ? 
C23B C22B H22C 109.4 . . ? 
C21B C22B H22C 109.4 . . ? 
C23B C22B H22D 109.4 . . ? 
C21B C22B H22D 109.4 . . ? 
H22C C22B H22D 108.0 . . ? 
C22B C23B C18B 112.16(18) . . ? 
C22B C23B H23C 109.2 . . ? 
C18B C23B H23C 109.2 . . ? 
C22B C23B H23D 109.2 . . ? 
C18B C23B H23D 109.2 . . ? 
H23C C23B H23D 107.9 . . ? 
 
loop_ 
 _geom_torsion_atom_site_label_1 
 _geom_torsion_atom_site_label_2 
 _geom_torsion_atom_site_label_3 
 _geom_torsion_atom_site_label_4 
 _geom_torsion 
 _geom_torsion_site_symmetry_1 
 _geom_torsion_site_symmetry_2 
 _geom_torsion_site_symmetry_3 
 _geom_torsion_site_symmetry_4 
 _geom_torsion_publ_flag 
C5A N1A C2A N3A 0.8(2) . . . . ? 
C6A N1A C2A N3A -177.35(18) . . . . ? 
C5A N1A C2A C9A -177.42(19) . . . . ? 
C6A N1A C2A C9A 4.4(3) . . . . ? 
N1A C2A N3A C4A -0.8(2) . . . . ? 
C9A C2A N3A C4A 177.4(2) . . . . ? 
C2A N3A C4A C5A 0.4(2) . . . . ? 
C2A N3A C4A C10A -178.8(2) . . . . ? 
N3A C4A C5A N1A 0.1(2) . . . . ? 
C10A C4A C5A N1A 179.3(2) . . . . ? 
N3A C4A C5A C11A -179.8(2) . . . . ? 
C10A C4A C5A C11A -0.6(4) . . . . ? 
C2A N1A C5A C4A -0.5(2) . . . . ? 
C6A N1A C5A C4A 177.71(18) . . . . ? 
C2A N1A C5A C11A 179.4(2) . . . . ? 
C6A N1A C5A C11A -2.4(3) . . . . ? 
C2A N1A C6A N7A -88.0(3) . . . . ? 
C5A N1A C6A N7A 94.2(3) . . . . ? 
C2A N1A C6A N8A 95.9(2) . . . . ? 
C5A N1A C6A N8A -81.9(2) . . . . ? 
N8A C6A N7A C12A 170.98(19) . . . . ? 
N1A C6A N7A C12A -4.7(3) . . . . ? 
N7A C6A N8A C18A -4.2(3) . . . . ? 
N1A C6A N8A C18A 171.93(17) . . . . ? 
C6A N7A C12A C17A 127.4(2) . . . . ? 
C6A N7A C12A C13A -112.6(2) . . . . ? 
N7A C12A C13A C14A -64.4(2) . . . . ? 
C17A C12A C13A C14A 55.4(2) . . . . ? 
C12A C13A C14A C15A -56.2(2) . . . . ? 
C13A C14A C15A C16A 56.5(2) . . . . ? 
C14A C15A C16A C17A -56.6(2) . . . . ? 
N7A C12A C17A C16A 63.8(2) . . . . ? 
C13A C12A C17A C16A -55.1(2) . . . . ? 
C15A C16A C17A C12A 56.3(2) . . . . ? 
C6A N8A C18A C23A 89.6(2) . . . . ? 
C6A N8A C18A C19A -146.1(2) . . . . ? 
N8A C18A C19A C20A -177.66(18) . . . . ? 
C23A C18A C19A C20A -52.6(3) . . . . ? 
C18A C19A C20A C21A 54.5(3) . . . . ? 
C19A C20A C21A C22A -55.7(3) . . . . ? 
C20A C21A C22A C23A 55.4(3) . . . . ? 
N8A C18A C23A C22A 177.00(19) . . . . ? 
C19A C18A C23A C22A 53.7(3) . . . . ? 
C21A C22A C23A C18A -55.4(3) . . . . ? 
C5B N1B C2B N3B -0.3(2) . . . . ? 
C6B N1B C2B N3B 176.01(18) . . . . ? 
C5B N1B C2B C9B 177.92(19) . . . . ? 
C6B N1B C2B C9B -5.7(3) . . . . ? 
N1B C2B N3B C4B 0.5(2) . . . . ? 
C9B C2B N3B C4B -177.7(2) . . . . ? 
C2B N3B C4B C5B -0.5(2) . . . . ? 
C2B N3B C4B C10B 179.6(2) . . . . ? 
N3B C4B C5B N1B 0.3(2) . . . . ? 
C10B C4B C5B N1B -179.8(2) . . . . ? 
N3B C4B C5B C11B 179.2(2) . . . . ? 
C10B C4B C5B C11B -0.9(4) . . . . ? 
C2B N1B C5B C4B 0.0(2) . . . . ? 
C6B N1B C5B C4B -176.42(18) . . . . ? 
C2B N1B C5B C11B -179.06(19) . . . . ? 
C6B N1B C5B C11B 4.5(3) . . . . ? 
C2B N1B C6B N7B 86.9(3) . . . . ? 
C5B N1B C6B N7B -97.4(3) . . . . ? 
C2B N1B C6B N8B -96.5(2) . . . . ? 
C5B N1B C6B N8B 79.2(2) . . . . ? 
N8B C6B N7B C12B -169.07(19) . . . . ? 
N1B C6B N7B C12B 7.2(3) . . . . ? 
N7B C6B N8B C18B 0.8(3) . . . . ? 
N1B C6B N8B C18B -175.89(16) . . . . ? 
C6B N7B C12B C17B -128.9(2) . . . . ? 
C6B N7B C12B C13B 111.7(2) . . . . ? 
N7B C12B C13B C14B 64.7(2) . . . . ? 
C17B C12B C13B C14B -54.8(2) . . . . ? 
C12B C13B C14B C15B 57.0(2) . . . . ? 
C13B C14B C15B C16B -56.6(2) . . . . ? 
C14B C15B C16B C17B 55.6(2) . . . . ? 
C15B C16B C17B C12B -54.9(2) . . . . ? 
N7B C12B C17B C16B -64.9(2) . . . . ? 
C13B C12B C17B C16B 53.8(2) . . . . ? 
C6B N8B C18B C19B 149.76(19) . . . . ? 
C6B N8B C18B C23B -86.3(2) . . . . ? 
N8B C18B C19B C20B 178.05(17) . . . . ? 
C23B C18B C19B C20B 53.5(2) . . . . ? 
C18B C19B C20B C21B -54.8(3) . . . . ? 
C19B C20B C21B C22B 55.6(3) . . . . ? 
C20B C21B C22B C23B -56.0(3) . . . . ? 
C21B C22B C23B C18B 56.3(3) . . . . ? 
N8B C18B C23B C22B -178.38(18) . . . . ? 
C19B C18B C23B C22B -54.7(3) . . . . ? 
 
_diffrn_measured_fraction_theta_max     .999 
_diffrn_reflns_theta_full              25.00 
_diffrn_measured_fraction_theta_full    .999 
_refine_diff_density_max     .206 
_refine_diff_density_min    -.187 
_refine_diff_density_rms     .041 
