# Supplementary material for: Inversion symmetry and local vs. dispersive interactions in the nucleation of hydrogen bonded cyclic n-mer and tape of imidazolecarboxamidines
Source: Beilstein J Org Chem. 2008 Jul 7;4:23. doi: 10.3762/bjoc.4.23 (PMC2511023; doi:10.3762/bjoc.4.23)
Supplement: File 4 — Crystallographic Information Files (CIF) for all the compounds reported in this work. File Names: Xy_descriptor.cif. Xy is the compound number and letter designation found in Table I and/or described in the Experimental Section. The descriptor is a short tag indicating hydrogen bond motif or symmetry. [file Beilstein_J_Org_Chem-04-23-s004.zip › 8a_C1.cif]

 
data_k05222 
 
_audit_creation_method            SHELXL-97 
_chemical_name_systematic 
; 
 ? 
; 
_chemical_name_common             ? 
_chemical_melting_point           ? 
_chemical_formula_moiety          ? 
_chemical_formula_sum 
 'C22 H26 N4' 
_chemical_formula_weight          346.47 
 
loop_ 
 _atom_type_symbol 
 _atom_type_description 
 _atom_type_scat_dispersion_real 
 _atom_type_scat_dispersion_imag 
 _atom_type_scat_source 
 'C'  'C'    .0033    .0016 
 'International Tables Vol C Tables 4.2.6.8 and 6.1.1.4' 
 'H'  'H'    .0000    .0000 
 'International Tables Vol C Tables 4.2.6.8 and 6.1.1.4' 
 'N'  'N'    .0061    .0033 
 'International Tables Vol C Tables 4.2.6.8 and 6.1.1.4' 
 
_symmetry_cell_setting            triclinic
_symmetry_space_group_name_H-M    'P -1'
 
loop_ 
 _symmetry_equiv_pos_as_xyz 
 'x, y, z' 
 '-x, -y, -z' 
 
_cell_length_a                    10.7318(2) 
_cell_length_b                    11.9553(2) 
_cell_length_c                    17.3861(3) 
_cell_angle_alpha                 106.3484(7) 
_cell_angle_beta                  91.1499(7) 
_cell_angle_gamma                 111.0528(7) 
_cell_volume                      1979.23(6) 
_cell_formula_units_Z             4 
_cell_measurement_temperature     90.0(2) 
_cell_measurement_reflns_used     9020
_cell_measurement_theta_min       1.00
_cell_measurement_theta_max       27.48
 
_exptl_crystal_description        'block cut from slab'
_exptl_crystal_colour             colourless
_exptl_crystal_size_max           0.20 
_exptl_crystal_size_mid           0.20 
_exptl_crystal_size_min           0.15 
_exptl_crystal_density_meas       ? 
_exptl_crystal_density_diffrn     1.163 
_exptl_crystal_density_method     'not measured' 
_exptl_crystal_F_000              744 
_exptl_absorpt_coefficient_mu     0.070 
_exptl_absorpt_correction_type    none
_exptl_absorpt_correction_T_min   ?
_exptl_absorpt_correction_T_max   ?
_exptl_absorpt_process_details    ? 
 
_exptl_special_details 
; 
 ? 
; 
 
_diffrn_ambient_temperature       90.0(2) 
_diffrn_radiation_wavelength      0.71073 
_diffrn_radiation_type            MoK\a 
_diffrn_radiation_source          'fine-focus sealed tube' 
_diffrn_radiation_monochromator   graphite 
_diffrn_measurement_device_type   'Nonius KappaCCD diffractometer
_diffrn_measurement_method        '\w scans at fixed \c = 55\%'
_diffrn_detector_area_resol_mean  18
_diffrn_standards_number          ? 
_diffrn_standards_interval_count  ? 
_diffrn_standards_interval_time   ? 
_diffrn_standards_decay_%         ? 
_diffrn_reflns_number             18009 
_diffrn_reflns_av_R_equivalents   0.0631 
_diffrn_reflns_av_sigmaI/netI     0.0974 
_diffrn_reflns_limit_h_min        -13 
_diffrn_reflns_limit_h_max        13 
_diffrn_reflns_limit_k_min        -15 
_diffrn_reflns_limit_k_max        15 
_diffrn_reflns_limit_l_min        -22 
_diffrn_reflns_limit_l_max        22 
_diffrn_reflns_theta_min          1.23 
_diffrn_reflns_theta_max          27.48 
_reflns_number_total              9081 
_reflns_number_gt                 5005 
_reflns_threshold_expression      >2\s(I)    
 
_computing_data_collection        'COLLECT (Nonius, 1998)'
_computing_cell_refinement        'SCALEPACK (Otwinowski & Minor, 1997)'
_computing_data_reduction         'DENZO-SMN (Otwinowski & Minor, 1997)'
_computing_structure_solution     'SHELXS-97 (Sheldrick, 1990)' 
_computing_structure_refinement   'SHELXL-97 (Sheldrick, 1997)' 
_computing_molecular_graphics     'XP in SHELXTL (Sheldrick, 1994)'
_computing_publication_material
; 
SHELX97-2 (Sheldrick, 1997) and local procedures 
; 
 
_refine_special_details 
; 
 Refinement of F^2^ against ALL reflections.  The weighted R-factor wR and 
 goodness of fit S are based on F^2^, conventional R-factors R are based 
 on F, with F set to zero for negative F^2^. The threshold expression of 
 F^2^ > 2sigma(F^2^) is used only for calculating R-factors(gt) etc. and is 
 not relevant to the choice of reflections for refinement.  R-factors based 
 on F^2^ are statistically about twice as large as those based on F, and R- 
 factors based on ALL data will be even larger. 
; 
 
_refine_ls_structure_factor_coef  Fsqd  
_refine_ls_matrix_type            full 
_refine_ls_weighting_scheme       calc  
_refine_ls_weighting_details 
 'calc w=1/[\s^2^(Fo^2^)+(0.0666P)^2^] where P=(Fo^2^+2Fc^2^)/3' 
_atom_sites_solution_primary      direct 
_atom_sites_solution_secondary    difmap 
_atom_sites_solution_hydrogens    geom 
_refine_ls_hydrogen_treatment     constr 
_refine_ls_extinction_method      SHELXL 
_refine_ls_extinction_coef        0.0052(10) 
_refine_ls_extinction_expression 
 'Fc^*^=kFc[1+0.001xFc^2^\l^3^/sin(2\q)]^-1/4^' 
_refine_ls_number_reflns          9081 
_refine_ls_number_parameters      478 
_refine_ls_number_restraints      0 
_refine_ls_R_factor_all           0.1196 
_refine_ls_R_factor_gt            0.0527 
_refine_ls_wR_factor_ref          0.1394 
_refine_ls_wR_factor_gt           0.1149 
_refine_ls_goodness_of_fit_ref    0.971 
_refine_ls_restrained_S_all       0.971 
_refine_ls_shift/su_max           0.001 
_refine_ls_shift/su_mean          0.000 
 
loop_ 
 _atom_site_label 
 _atom_site_type_symbol 
 _atom_site_fract_x 
 _atom_site_fract_y 
 _atom_site_fract_z 
 _atom_site_U_iso_or_equiv 
 _atom_site_adp_type 
 _atom_site_occupancy 
 _atom_site_symmetry_multiplicity 
 _atom_site_calc_flag 
 _atom_site_refinement_flags 
 _atom_site_disorder_assembly 
 _atom_site_disorder_group 
N1A N 0.86769(14) 0.13897(13) 0.72397(8) 0.0196(4) Uani 1 1 d . . . 
C2A C 0.78613(17) 0.05314(17) 0.65591(11) 0.0223(4) Uani 1 1 d . . . 
H2A H 0.7787 0.0703 0.6063 0.027 Uiso 1 1 calc R . . 
N3A N 0.71880(14) -0.05620(14) 0.66646(9) 0.0221(4) Uani 1 1 d . . . 
C4A C 0.75896(17) -0.04104(17) 0.74654(11) 0.0202(4) Uani 1 1 d . . . 
C5A C 0.85177(18) 0.07890(17) 0.78289(10) 0.0202(4) Uani 1 1 d . . . 
C7A C 0.95168(18) 0.26847(17) 0.72984(10) 0.0210(4) Uani 1 1 d . . . 
N8A N 0.87524(15) 0.33099(14) 0.71529(9) 0.0239(4) Uani 1 1 d . . . 
H8A H 0.7869 0.2954 0.7107 0.029 Uiso 1 1 calc R . . 
C9A C 0.93755(18) 0.45636(17) 0.70713(11) 0.0230(4) Uani 1 1 d . . . 
H9A H 1.0158 0.5064 0.7509 0.028 Uiso 1 1 calc R . . 
C10A C 0.83635(19) 0.51985(18) 0.72013(12) 0.0303(5) Uani 1 1 d . . . 
H10A H 0.7590 0.4729 0.6774 0.045 Uiso 1 1 calc R . . 
H10B H 0.8791 0.6064 0.7184 0.045 Uiso 1 1 calc R . . 
H10C H 0.8057 0.5211 0.7730 0.045 Uiso 1 1 calc R . . 
C11A C 0.9904(2) 0.45091(18) 0.62608(11) 0.0300(5) Uani 1 1 d . . . 
H11A H 1.0563 0.4108 0.6211 0.045 Uiso 1 1 calc R . . 
H11B H 1.0336 0.5366 0.6228 0.045 Uiso 1 1 calc R . . 
H11C H 0.9153 0.4018 0.5821 0.045 Uiso 1 1 calc R . . 
N12A N 1.07912(15) 0.31849(14) 0.74515(9) 0.0233(4) Uani 1 1 d . . . 
C13A C 1.16246(18) 0.24652(18) 0.74935(11) 0.0235(4) Uani 1 1 d . . . 
H13A H 1.1040 0.1580 0.7456 0.028 Uiso 1 1 calc R . . 
C14A C 1.24325(19) 0.24697(19) 0.67847(12) 0.0319(5) Uani 1 1 d . . . 
H14A H 1.1816 0.2043 0.6276 0.048 Uiso 1 1 calc R . . 
H14B H 1.3036 0.2027 0.6811 0.048 Uiso 1 1 calc R . . 
H14C H 1.2966 0.3341 0.6810 0.048 Uiso 1 1 calc R . . 
C15A C 1.25659(18) 0.30916(18) 0.82904(11) 0.0281(5) Uani 1 1 d . . . 
H15A H 1.3136 0.3958 0.8323 0.042 Uiso 1 1 calc R . . 
H15B H 1.3135 0.2618 0.8320 0.042 Uiso 1 1 calc R . . 
H15C H 1.2033 0.3103 0.8742 0.042 Uiso 1 1 calc R . . 
C16A C 0.69836(17) -0.14449(17) 0.78068(11) 0.0209(4) Uani 1 1 d . . . 
C17A C 0.64735(18) -0.26937(18) 0.73064(12) 0.0257(5) Uani 1 1 d . . . 
H17A H 0.6557 -0.2870 0.6746 0.031 Uiso 1 1 calc R . . 
C18A C 0.58489(19) -0.36786(18) 0.76100(13) 0.0296(5) Uani 1 1 d . . . 
H18A H 0.5495 -0.4521 0.7257 0.036 Uiso 1 1 calc R . . 
C19A C 0.57385(19) -0.34400(19) 0.84261(12) 0.0295(5) Uani 1 1 d . . . 
H19A H 0.5318 -0.4116 0.8637 0.035 Uiso 1 1 calc R . . 
C20A C 0.62444(18) -0.22101(18) 0.89319(12) 0.0270(5) Uani 1 1 d . . . 
H20A H 0.6171 -0.2042 0.9493 0.032 Uiso 1 1 calc R . . 
C21A C 0.68546(17) -0.12245(18) 0.86295(11) 0.0233(4) Uani 1 1 d . . . 
H21A H 0.7192 -0.0384 0.8985 0.028 Uiso 1 1 calc R . . 
C22A C 0.92828(17) 0.14327(17) 0.86495(10) 0.0195(4) Uani 1 1 d . . . 
C23A C 0.99795(18) 0.08504(17) 0.89740(11) 0.0237(4) Uani 1 1 d . . . 
H23A H 0.9965 0.0051 0.8664 0.028 Uiso 1 1 calc R . . 
C24A C 1.06959(18) 0.14285(18) 0.97475(11) 0.0262(5) Uani 1 1 d . . . 
H24A H 1.1162 0.1022 0.9966 0.031 Uiso 1 1 calc R . . 
C25A C 1.07296(19) 0.25983(19) 1.02001(11) 0.0282(5) Uani 1 1 d . . . 
H25A H 1.1223 0.2997 1.0728 0.034 Uiso 1 1 calc R . . 
C26A C 1.00432(18) 0.31845(18) 0.98813(11) 0.0261(5) Uani 1 1 d . . . 
H26A H 1.0066 0.3987 1.0192 0.031 Uiso 1 1 calc R . . 
C27A C 0.93226(17) 0.26075(17) 0.91119(11) 0.0223(4) Uani 1 1 d . . . 
H27A H 0.8852 0.3016 0.8898 0.027 Uiso 1 1 calc R . . 
N1B N 0.42898(14) -0.00890(13) 0.64875(8) 0.0189(4) Uani 1 1 d . . . 
C2B C 0.51232(17) 0.09664(17) 0.63403(11) 0.0203(4) Uani 1 1 d . . . 
H2B H 0.5267 0.1023 0.5813 0.024 Uiso 1 1 calc R . . 
N3B N 0.57111(14) 0.19026(14) 0.70074(9) 0.0217(4) Uani 1 1 d . . . 
C4B C 0.52321(17) 0.14180(17) 0.76297(10) 0.0192(4) Uani 1 1 d . . . 
C5B C 0.43430(17) 0.01931(17) 0.73258(10) 0.0193(4) Uani 1 1 d . . . 
C7B C 0.35619(18) -0.12959(16) 0.58774(10) 0.0197(4) Uani 1 1 d . . . 
N8B N 0.44466(14) -0.18182(14) 0.55455(9) 0.0219(4) Uani 1 1 d . . . 
H8B H 0.5318 -0.1377 0.5675 0.026 Uiso 1 1 calc R . . 
C9B C 0.39705(18) -0.30969(17) 0.49802(11) 0.0242(4) Uani 1 1 d . . . 
H9B H 0.3331 -0.3154 0.4531 0.029 Uiso 1 1 calc R . . 
C10B C 0.3236(2) -0.40899(18) 0.53728(12) 0.0334(5) Uani 1 1 d . . . 
H10D H 0.3864 -0.4090 0.5790 0.050 Uiso 1 1 calc R . . 
H10E H 0.2876 -0.4921 0.4962 0.050 Uiso 1 1 calc R . . 
H10F H 0.2494 -0.3900 0.5621 0.050 Uiso 1 1 calc R . . 
C11B C 0.5176(2) -0.33148(19) 0.46223(12) 0.0338(5) Uani 1 1 d . . . 
H11D H 0.5600 -0.2686 0.4350 0.051 Uiso 1 1 calc R . . 
H11E H 0.4875 -0.4161 0.4231 0.051 Uiso 1 1 calc R . . 
H11F H 0.5829 -0.3237 0.5056 0.051 Uiso 1 1 calc R . . 
N12B N 0.23000(15) -0.17883(14) 0.56633(8) 0.0220(4) Uani 1 1 d . . . 
C13B C 0.14208(18) -0.11411(17) 0.60365(11) 0.0225(4) Uani 1 1 d . . . 
H13B H 0.1963 -0.0365 0.6489 0.027 Uiso 1 1 calc R . . 
C14B C 0.0800(2) -0.07833(19) 0.53975(12) 0.0318(5) Uani 1 1 d . . . 
H14D H 0.1510 -0.0159 0.5222 0.048 Uiso 1 1 calc R . . 
H14E H 0.0148 -0.0424 0.5625 0.048 Uiso 1 1 calc R . . 
H14F H 0.0340 -0.1535 0.4933 0.048 Uiso 1 1 calc R . . 
C15B C 0.03320(18) -0.20366(18) 0.63630(12) 0.0291(5) Uani 1 1 d . . . 
H15D H -0.0193 -0.2797 0.5919 0.044 Uiso 1 1 calc R . . 
H15E H -0.0264 -0.1623 0.6613 0.044 Uiso 1 1 calc R . . 
H15F H 0.0750 -0.2268 0.6768 0.044 Uiso 1 1 calc R . . 
C16B C 0.57359(17) 0.21868(17) 0.84797(11) 0.0214(4) Uani 1 1 d . . . 
C17B C 0.61449(18) 0.34946(17) 0.87106(11) 0.0246(5) Uani 1 1 d . . . 
H17B H 0.6089 0.3892 0.8316 0.030 Uiso 1 1 calc R . . 
C18B C 0.66305(18) 0.42189(18) 0.95078(12) 0.0298(5) Uani 1 1 d . . . 
H18B H 0.6901 0.5109 0.9658 0.036 Uiso 1 1 calc R . . 
C19B C 0.67240(19) 0.36550(19) 1.00863(12) 0.0310(5) Uani 1 1 d . . . 
H19B H 0.7066 0.4154 1.0633 0.037 Uiso 1 1 calc R . . 
C20B C 0.63163(18) 0.23578(19) 0.98668(11) 0.0286(5) Uani 1 1 d . . . 
H20B H 0.6370 0.1965 1.0264 0.034 Uiso 1 1 calc R . . 
C21B C 0.58312(18) 0.16327(18) 0.90711(11) 0.0241(5) Uani 1 1 d . . . 
H21B H 0.5559 0.0743 0.8926 0.029 Uiso 1 1 calc R . . 
C22B C 0.35108(17) -0.07329(17) 0.77052(10) 0.0185(4) Uani 1 1 d . . . 
C23B C 0.27101(18) -0.03964(17) 0.82784(10) 0.0223(4) Uani 1 1 d . . . 
H23B H 0.2708 0.0431 0.8429 0.027 Uiso 1 1 calc R . . 
C24B C 0.19209(18) -0.12672(18) 0.86261(11) 0.0246(5) Uani 1 1 d . . . 
H24B H 0.1390 -0.1030 0.9023 0.030 Uiso 1 1 calc R . . 
C25B C 0.18962(18) -0.24809(18) 0.84017(11) 0.0238(4) Uani 1 1 d . . . 
H25B H 0.1337 -0.3079 0.8636 0.029 Uiso 1 1 calc R . . 
C26B C 0.26862(18) -0.28229(17) 0.78368(10) 0.0220(4) Uani 1 1 d . . . 
H26B H 0.2673 -0.3656 0.7684 0.026 Uiso 1 1 calc R . . 
C27B C 0.34978(17) -0.19517(17) 0.74937(10) 0.0207(4) Uani 1 1 d . . . 
H27B H 0.4050 -0.2187 0.7111 0.025 Uiso 1 1 calc R . . 
 
loop_ 
 _atom_site_aniso_label 
 _atom_site_aniso_U_11 
 _atom_site_aniso_U_22 
 _atom_site_aniso_U_33 
 _atom_site_aniso_U_23 
 _atom_site_aniso_U_13 
 _atom_site_aniso_U_12 
N1A 0.0170(8) 0.0185(9) 0.0221(8) 0.0067(7) 0.0030(7) 0.0051(7) 
C2A 0.0192(10) 0.0231(11) 0.0217(10) 0.0048(9) 0.0004(8) 0.0066(9) 
N3A 0.0193(8) 0.0224(9) 0.0233(9) 0.0070(7) 0.0022(7) 0.0065(7) 
C4A 0.0172(10) 0.0209(11) 0.0228(10) 0.0072(8) 0.0026(8) 0.0074(8) 
C5A 0.0183(10) 0.0236(11) 0.0221(10) 0.0095(9) 0.0042(8) 0.0100(9) 
C7A 0.0200(10) 0.0204(11) 0.0215(10) 0.0076(8) 0.0033(8) 0.0056(9) 
N8A 0.0143(8) 0.0229(9) 0.0353(10) 0.0130(8) 0.0020(7) 0.0050(7) 
C9A 0.0198(10) 0.0178(10) 0.0299(11) 0.0086(9) 0.0023(8) 0.0047(8) 
C10A 0.0279(12) 0.0230(11) 0.0396(12) 0.0091(10) 0.0070(9) 0.0097(9) 
C11A 0.0289(12) 0.0287(12) 0.0369(12) 0.0154(10) 0.0092(9) 0.0120(10) 
N12A 0.0188(9) 0.0234(9) 0.0280(9) 0.0084(7) 0.0029(7) 0.0081(7) 
C13A 0.0166(10) 0.0209(11) 0.0326(11) 0.0079(9) 0.0042(8) 0.0072(8) 
C14A 0.0260(12) 0.0323(12) 0.0369(12) 0.0090(10) 0.0088(9) 0.0117(10) 
C15A 0.0200(10) 0.0284(12) 0.0360(12) 0.0110(10) 0.0014(9) 0.0086(9) 
C16A 0.0126(9) 0.0206(11) 0.0297(11) 0.0086(9) 0.0017(8) 0.0060(8) 
C17A 0.0212(10) 0.0242(11) 0.0321(11) 0.0081(9) 0.0061(9) 0.0093(9) 
C18A 0.0236(11) 0.0206(11) 0.0440(13) 0.0097(10) 0.0047(9) 0.0078(9) 
C19A 0.0211(11) 0.0270(12) 0.0457(13) 0.0198(10) 0.0069(9) 0.0085(9) 
C20A 0.0175(10) 0.0308(12) 0.0329(11) 0.0137(10) 0.0017(9) 0.0064(9) 
C21A 0.0171(10) 0.0210(11) 0.0290(11) 0.0076(9) 0.0007(8) 0.0041(8) 
C22A 0.0145(9) 0.0206(10) 0.0210(10) 0.0073(8) 0.0025(8) 0.0033(8) 
C23A 0.0213(10) 0.0207(11) 0.0279(11) 0.0068(9) 0.0036(8) 0.0071(9) 
C24A 0.0192(10) 0.0294(12) 0.0310(11) 0.0150(10) 0.0007(9) 0.0063(9) 
C25A 0.0207(11) 0.0348(13) 0.0236(11) 0.0106(10) 0.0010(8) 0.0032(9) 
C26A 0.0227(11) 0.0236(11) 0.0264(11) 0.0038(9) 0.0045(9) 0.0052(9) 
C27A 0.0173(10) 0.0236(11) 0.0257(11) 0.0090(9) 0.0032(8) 0.0064(8) 
N1B 0.0172(8) 0.0194(9) 0.0186(8) 0.0061(7) 0.0024(6) 0.0051(7) 
C2B 0.0159(10) 0.0219(11) 0.0233(10) 0.0075(9) 0.0050(8) 0.0067(8) 
N3B 0.0181(8) 0.0220(9) 0.0242(9) 0.0069(7) 0.0031(7) 0.0066(7) 
C4B 0.0157(10) 0.0204(11) 0.0222(10) 0.0068(8) 0.0030(8) 0.0075(8) 
C5B 0.0175(10) 0.0246(11) 0.0180(10) 0.0068(8) 0.0037(8) 0.0103(9) 
C7B 0.0230(10) 0.0178(10) 0.0182(10) 0.0068(8) 0.0028(8) 0.0068(9) 
N8B 0.0143(8) 0.0222(9) 0.0255(9) 0.0029(7) 0.0042(7) 0.0059(7) 
C9B 0.0250(11) 0.0234(11) 0.0215(10) 0.0025(9) 0.0009(8) 0.0096(9) 
C10B 0.0330(12) 0.0264(12) 0.0388(13) 0.0071(10) 0.0081(10) 0.0109(10) 
C11B 0.0402(13) 0.0340(13) 0.0320(12) 0.0082(10) 0.0123(10) 0.0208(11) 
N12B 0.0187(9) 0.0237(9) 0.0225(9) 0.0062(7) 0.0002(7) 0.0077(7) 
C13B 0.0208(10) 0.0231(11) 0.0235(10) 0.0056(9) 0.0010(8) 0.0094(9) 
C14B 0.0327(12) 0.0357(13) 0.0317(12) 0.0121(10) 0.0040(9) 0.0170(10) 
C15B 0.0224(11) 0.0304(12) 0.0353(12) 0.0126(10) 0.0054(9) 0.0091(9) 
C16B 0.0138(9) 0.0222(11) 0.0250(11) 0.0039(9) 0.0032(8) 0.0056(8) 
C17B 0.0185(10) 0.0243(11) 0.0281(11) 0.0055(9) 0.0020(8) 0.0067(9) 
C18B 0.0239(11) 0.0226(11) 0.0329(12) -0.0013(10) 0.0032(9) 0.0050(9) 
C19B 0.0247(11) 0.0329(13) 0.0228(11) -0.0036(10) -0.0003(9) 0.0061(10) 
C20B 0.0231(11) 0.0385(14) 0.0233(11) 0.0082(10) 0.0028(9) 0.0116(10) 
C21B 0.0195(10) 0.0255(11) 0.0244(11) 0.0043(9) 0.0021(8) 0.0077(9) 
C22B 0.0164(10) 0.0199(10) 0.0171(9) 0.0059(8) -0.0014(7) 0.0045(8) 
C23B 0.0229(10) 0.0192(11) 0.0233(10) 0.0042(8) 0.0031(8) 0.0082(9) 
C24B 0.0233(11) 0.0280(12) 0.0209(10) 0.0062(9) 0.0056(8) 0.0088(9) 
C25B 0.0204(10) 0.0241(11) 0.0229(10) 0.0090(9) 0.0006(8) 0.0027(9) 
C26B 0.0230(10) 0.0192(11) 0.0223(10) 0.0055(8) -0.0015(8) 0.0072(9) 
C27B 0.0200(10) 0.0234(11) 0.0189(10) 0.0059(8) 0.0016(8) 0.0089(9) 
 
_geom_special_details 
; 
 All esds (except the esd in the dihedral angle between two l.s. planes) 
 are estimated using the full covariance matrix.  The cell esds are taken 
 into account individually in the estimation of esds in distances, angles 
 and torsion angles; correlations between esds in cell parameters are only 
 used when they are defined by crystal symmetry.  An approximate (isotropic) 
 treatment of cell esds is used for estimating esds involving l.s. planes. 
; 
 
loop_ 
 _geom_bond_atom_site_label_1 
 _geom_bond_atom_site_label_2 
 _geom_bond_distance 
 _geom_bond_site_symmetry_2 
 _geom_bond_publ_flag 
N1A C2A 1.360(2) . ? 
N1A C5A 1.388(2) . ? 
N1A C7A 1.458(2) . ? 
C2A N3A 1.314(2) . ? 
C2A H2A 0.9500 . ? 
N3A C4A 1.391(2) . ? 
C4A C5A 1.373(2) . ? 
C4A C16A 1.468(2) . ? 
C5A C22A 1.477(2) . ? 
C7A N12A 1.268(2) . ? 
C7A N8A 1.354(2) . ? 
N8A C9A 1.455(2) . ? 
N8A H8A 0.8800 . ? 
C9A C10A 1.521(2) . ? 
C9A C11A 1.523(2) . ? 
C9A H9A 1.0000 . ? 
C10A H10A 0.9800 . ? 
C10A H10B 0.9800 . ? 
C10A H10C 0.9800 . ? 
C11A H11A 0.9800 . ? 
C11A H11B 0.9800 . ? 
C11A H11C 0.9800 . ? 
N12A C13A 1.460(2) . ? 
C13A C14A 1.521(2) . ? 
C13A C15A 1.522(2) . ? 
C13A H13A 1.0000 . ? 
C14A H14A 0.9800 . ? 
C14A H14B 0.9800 . ? 
C14A H14C 0.9800 . ? 
C15A H15A 0.9800 . ? 
C15A H15B 0.9800 . ? 
C15A H15C 0.9800 . ? 
C16A C17A 1.396(2) . ? 
C16A C21A 1.399(2) . ? 
C17A C18A 1.383(3) . ? 
C17A H17A 0.9500 . ? 
C18A C19A 1.383(3) . ? 
C18A H18A 0.9500 . ? 
C19A C20A 1.382(3) . ? 
C19A H19A 0.9500 . ? 
C20A C21A 1.379(2) . ? 
C20A H20A 0.9500 . ? 
C21A H21A 0.9500 . ? 
C22A C23A 1.393(2) . ? 
C22A C27A 1.393(2) . ? 
C23A C24A 1.390(2) . ? 
C23A H23A 0.9500 . ? 
C24A C25A 1.385(3) . ? 
C24A H24A 0.9500 . ? 
C25A C26A 1.383(3) . ? 
C25A H25A 0.9500 . ? 
C26A C27A 1.385(2) . ? 
C26A H26A 0.9500 . ? 
C27A H27A 0.9500 . ? 
N1B C2B 1.356(2) . ? 
N1B C5B 1.395(2) . ? 
N1B C7B 1.454(2) . ? 
C2B N3B 1.315(2) . ? 
C2B H2B 0.9500 . ? 
N3B C4B 1.390(2) . ? 
C4B C5B 1.369(2) . ? 
C4B C16B 1.472(2) . ? 
C5B C22B 1.477(2) . ? 
C7B N12B 1.266(2) . ? 
C7B N8B 1.367(2) . ? 
N8B C9B 1.462(2) . ? 
N8B H8B 0.8800 . ? 
C9B C10B 1.517(3) . ? 
C9B C11B 1.520(2) . ? 
C9B H9B 1.0000 . ? 
C10B H10D 0.9800 . ? 
C10B H10E 0.9800 . ? 
C10B H10F 0.9800 . ? 
C11B H11D 0.9800 . ? 
C11B H11E 0.9800 . ? 
C11B H11F 0.9800 . ? 
N12B C13B 1.475(2) . ? 
C13B C15B 1.518(3) . ? 
C13B C14B 1.518(2) . ? 
C13B H13B 1.0000 . ? 
C14B H14D 0.9800 . ? 
C14B H14E 0.9800 . ? 
C14B H14F 0.9800 . ? 
C15B H15D 0.9800 . ? 
C15B H15E 0.9800 . ? 
C15B H15F 0.9800 . ? 
C16B C21B 1.391(3) . ? 
C16B C17B 1.395(2) . ? 
C17B C18B 1.383(2) . ? 
C17B H17B 0.9500 . ? 
C18B C19B 1.379(3) . ? 
C18B H18B 0.9500 . ? 
C19B C20B 1.384(3) . ? 
C19B H19B 0.9500 . ? 
C20B C21B 1.381(2) . ? 
C20B H20B 0.9500 . ? 
C21B H21B 0.9500 . ? 
C22B C27B 1.394(2) . ? 
C22B C23B 1.397(2) . ? 
C23B C24B 1.381(2) . ? 
C23B H23B 0.9500 . ? 
C24B C25B 1.383(2) . ? 
C24B H24B 0.9500 . ? 
C25B C26B 1.381(2) . ? 
C25B H25B 0.9500 . ? 
C26B C27B 1.385(2) . ? 
C26B H26B 0.9500 . ? 
C27B H27B 0.9500 . ? 
 
loop_ 
 _geom_angle_atom_site_label_1 
 _geom_angle_atom_site_label_2 
 _geom_angle_atom_site_label_3 
 _geom_angle 
 _geom_angle_site_symmetry_1 
 _geom_angle_site_symmetry_3 
 _geom_angle_publ_flag 
C2A N1A C5A 106.74(15) . . ? 
C2A N1A C7A 124.10(15) . . ? 
C5A N1A C7A 129.15(14) . . ? 
N3A C2A N1A 112.48(16) . . ? 
N3A C2A H2A 123.8 . . ? 
N1A C2A H2A 123.8 . . ? 
C2A N3A C4A 105.16(15) . . ? 
C5A C4A N3A 110.04(16) . . ? 
C5A C4A C16A 129.84(17) . . ? 
N3A C4A C16A 120.07(16) . . ? 
C4A C5A N1A 105.56(15) . . ? 
C4A C5A C22A 132.58(17) . . ? 
N1A C5A C22A 121.85(16) . . ? 
N12A C7A N8A 123.01(17) . . ? 
N12A C7A N1A 126.18(16) . . ? 
N8A C7A N1A 110.80(15) . . ? 
C7A N8A C9A 120.75(15) . . ? 
C7A N8A H8A 119.6 . . ? 
C9A N8A H8A 119.6 . . ? 
N8A C9A C10A 108.74(15) . . ? 
N8A C9A C11A 111.28(15) . . ? 
C10A C9A C11A 112.66(15) . . ? 
N8A C9A H9A 108.0 . . ? 
C10A C9A H9A 108.0 . . ? 
C11A C9A H9A 108.0 . . ? 
C9A C10A H10A 109.5 . . ? 
C9A C10A H10B 109.5 . . ? 
H10A C10A H10B 109.5 . . ? 
C9A C10A H10C 109.5 . . ? 
H10A C10A H10C 109.5 . . ? 
H10B C10A H10C 109.5 . . ? 
C9A C11A H11A 109.5 . . ? 
C9A C11A H11B 109.5 . . ? 
H11A C11A H11B 109.5 . . ? 
C9A C11A H11C 109.5 . . ? 
H11A C11A H11C 109.5 . . ? 
H11B C11A H11C 109.5 . . ? 
C7A N12A C13A 122.85(16) . . ? 
N12A C13A C14A 107.54(15) . . ? 
N12A C13A C15A 109.07(15) . . ? 
C14A C13A C15A 110.32(15) . . ? 
N12A C13A H13A 110.0 . . ? 
C14A C13A H13A 110.0 . . ? 
C15A C13A H13A 110.0 . . ? 
C13A C14A H14A 109.5 . . ? 
C13A C14A H14B 109.5 . . ? 
H14A C14A H14B 109.5 . . ? 
C13A C14A H14C 109.5 . . ? 
H14A C14A H14C 109.5 . . ? 
H14B C14A H14C 109.5 . . ? 
C13A C15A H15A 109.5 . . ? 
C13A C15A H15B 109.5 . . ? 
H15A C15A H15B 109.5 . . ? 
C13A C15A H15C 109.5 . . ? 
H15A C15A H15C 109.5 . . ? 
H15B C15A H15C 109.5 . . ? 
C17A C16A C21A 117.64(17) . . ? 
C17A C16A C4A 120.36(17) . . ? 
C21A C16A C4A 121.97(16) . . ? 
C18A C17A C16A 121.29(18) . . ? 
C18A C17A H17A 119.4 . . ? 
C16A C17A H17A 119.4 . . ? 
C17A C18A C19A 120.12(19) . . ? 
C17A C18A H18A 119.9 . . ? 
C19A C18A H18A 119.9 . . ? 
C20A C19A C18A 119.43(19) . . ? 
C20A C19A H19A 120.3 . . ? 
C18A C19A H19A 120.3 . . ? 
C21A C20A C19A 120.60(19) . . ? 
C21A C20A H20A 119.7 . . ? 
C19A C20A H20A 119.7 . . ? 
C20A C21A C16A 120.92(18) . . ? 
C20A C21A H21A 119.5 . . ? 
C16A C21A H21A 119.5 . . ? 
C23A C22A C27A 118.87(16) . . ? 
C23A C22A C5A 119.34(16) . . ? 
C27A C22A C5A 121.78(16) . . ? 
C24A C23A C22A 120.55(17) . . ? 
C24A C23A H23A 119.7 . . ? 
C22A C23A H23A 119.7 . . ? 
C25A C24A C23A 119.97(18) . . ? 
C25A C24A H24A 120.0 . . ? 
C23A C24A H24A 120.0 . . ? 
C26A C25A C24A 119.83(18) . . ? 
C26A C25A H25A 120.1 . . ? 
C24A C25A H25A 120.1 . . ? 
C25A C26A C27A 120.33(18) . . ? 
C25A C26A H26A 119.8 . . ? 
C27A C26A H26A 119.8 . . ? 
C26A C27A C22A 120.44(17) . . ? 
C26A C27A H27A 119.8 . . ? 
C22A C27A H27A 119.8 . . ? 
C2B N1B C5B 106.90(14) . . ? 
C2B N1B C7B 125.43(14) . . ? 
C5B N1B C7B 127.56(15) . . ? 
N3B C2B N1B 112.62(16) . . ? 
N3B C2B H2B 123.7 . . ? 
N1B C2B H2B 123.7 . . ? 
C2B N3B C4B 104.79(15) . . ? 
C5B C4B N3B 110.72(15) . . ? 
C5B C4B C16B 128.81(16) . . ? 
N3B C4B C16B 120.40(16) . . ? 
C4B C5B N1B 104.97(15) . . ? 
C4B C5B C22B 133.25(16) . . ? 
N1B C5B C22B 121.75(16) . . ? 
N12B C7B N8B 124.32(16) . . ? 
N12B C7B N1B 125.69(16) . . ? 
N8B C7B N1B 109.97(15) . . ? 
C7B N8B C9B 121.19(14) . . ? 
C7B N8B H8B 119.4 . . ? 
C9B N8B H8B 119.4 . . ? 
N8B C9B C10B 112.61(15) . . ? 
N8B C9B C11B 108.11(15) . . ? 
C10B C9B C11B 111.43(16) . . ? 
N8B C9B H9B 108.2 . . ? 
C10B C9B H9B 108.2 . . ? 
C11B C9B H9B 108.2 . . ? 
C9B C10B H10D 109.5 . . ? 
C9B C10B H10E 109.5 . . ? 
H10D C10B H10E 109.5 . . ? 
C9B C10B H10F 109.5 . . ? 
H10D C10B H10F 109.5 . . ? 
H10E C10B H10F 109.5 . . ? 
C9B C11B H11D 109.5 . . ? 
C9B C11B H11E 109.5 . . ? 
H11D C11B H11E 109.5 . . ? 
C9B C11B H11F 109.5 . . ? 
H11D C11B H11F 109.5 . . ? 
H11E C11B H11F 109.5 . . ? 
C7B N12B C13B 120.82(15) . . ? 
N12B C13B C15B 108.28(15) . . ? 
N12B C13B C14B 108.78(15) . . ? 
C15B C13B C14B 110.54(16) . . ? 
N12B C13B H13B 109.7 . . ? 
C15B C13B H13B 109.7 . . ? 
C14B C13B H13B 109.7 . . ? 
C13B C14B H14D 109.5 . . ? 
C13B C14B H14E 109.5 . . ? 
H14D C14B H14E 109.5 . . ? 
C13B C14B H14F 109.5 . . ? 
H14D C14B H14F 109.5 . . ? 
H14E C14B H14F 109.5 . . ? 
C13B C15B H15D 109.5 . . ? 
C13B C15B H15E 109.5 . . ? 
H15D C15B H15E 109.5 . . ? 
C13B C15B H15F 109.5 . . ? 
H15D C15B H15F 109.5 . . ? 
H15E C15B H15F 109.5 . . ? 
C21B C16B C17B 118.27(17) . . ? 
C21B C16B C4B 121.05(17) . . ? 
C17B C16B C4B 120.67(17) . . ? 
C18B C17B C16B 120.71(19) . . ? 
C18B C17B H17B 119.6 . . ? 
C16B C17B H17B 119.6 . . ? 
C19B C18B C17B 120.28(19) . . ? 
C19B C18B H18B 119.9 . . ? 
C17B C18B H18B 119.9 . . ? 
C18B C19B C20B 119.64(18) . . ? 
C18B C19B H19B 120.2 . . ? 
C20B C19B H19B 120.2 . . ? 
C21B C20B C19B 120.17(19) . . ? 
C21B C20B H20B 119.9 . . ? 
C19B C20B H20B 119.9 . . ? 
C20B C21B C16B 120.91(18) . . ? 
C20B C21B H21B 119.5 . . ? 
C16B C21B H21B 119.5 . . ? 
C27B C22B C23B 119.02(16) . . ? 
C27B C22B C5B 120.98(16) . . ? 
C23B C22B C5B 120.00(16) . . ? 
C24B C23B C22B 119.96(17) . . ? 
C24B C23B H23B 120.0 . . ? 
C22B C23B H23B 120.0 . . ? 
C23B C24B C25B 120.59(17) . . ? 
C23B C24B H24B 119.7 . . ? 
C25B C24B H24B 119.7 . . ? 
C26B C25B C24B 119.92(17) . . ? 
C26B C25B H25B 120.0 . . ? 
C24B C25B H25B 120.0 . . ? 
C25B C26B C27B 119.98(17) . . ? 
C25B C26B H26B 120.0 . . ? 
C27B C26B H26B 120.0 . . ? 
C26B C27B C22B 120.51(17) . . ? 
C26B C27B H27B 119.7 . . ? 
C22B C27B H27B 119.7 . . ? 
 
loop_ 
 _geom_torsion_atom_site_label_1 
 _geom_torsion_atom_site_label_2 
 _geom_torsion_atom_site_label_3 
 _geom_torsion_atom_site_label_4 
 _geom_torsion 
 _geom_torsion_site_symmetry_1 
 _geom_torsion_site_symmetry_2 
 _geom_torsion_site_symmetry_3 
 _geom_torsion_site_symmetry_4 
 _geom_torsion_publ_flag 
C5A N1A C2A N3A 0.5(2) . . . . ? 
C7A N1A C2A N3A -178.74(15) . . . . ? 
N1A C2A N3A C4A -0.1(2) . . . . ? 
C2A N3A C4A C5A -0.4(2) . . . . ? 
C2A N3A C4A C16A 177.28(16) . . . . ? 
N3A C4A C5A N1A 0.65(19) . . . . ? 
C16A C4A C5A N1A -176.71(17) . . . . ? 
N3A C4A C5A C22A -178.35(17) . . . . ? 
C16A C4A C5A C22A 4.3(3) . . . . ? 
C2A N1A C5A C4A -0.67(19) . . . . ? 
C7A N1A C5A C4A 178.49(16) . . . . ? 
C2A N1A C5A C22A 178.46(16) . . . . ? 
C7A N1A C5A C22A -2.4(3) . . . . ? 
C2A N1A C7A N12A -118.5(2) . . . . ? 
C5A N1A C7A N12A 62.5(3) . . . . ? 
C2A N1A C7A N8A 60.5(2) . . . . ? 
C5A N1A C7A N8A -118.51(18) . . . . ? 
N12A C7A N8A C9A 7.3(3) . . . . ? 
N1A C7A N8A C9A -171.76(14) . . . . ? 
C7A N8A C9A C10A -160.79(16) . . . . ? 
C7A N8A C9A C11A 74.5(2) . . . . ? 
N8A C7A N12A C13A -170.97(16) . . . . ? 
N1A C7A N12A C13A 7.9(3) . . . . ? 
C7A N12A C13A C14A 112.58(19) . . . . ? 
C7A N12A C13A C15A -127.77(18) . . . . ? 
C5A C4A C16A C17A -155.76(19) . . . . ? 
N3A C4A C16A C17A 27.1(2) . . . . ? 
C5A C4A C16A C21A 26.3(3) . . . . ? 
N3A C4A C16A C21A -150.80(17) . . . . ? 
C21A C16A C17A C18A 0.7(3) . . . . ? 
C4A C16A C17A C18A -177.29(17) . . . . ? 
C16A C17A C18A C19A -1.1(3) . . . . ? 
C17A C18A C19A C20A 0.7(3) . . . . ? 
C18A C19A C20A C21A 0.0(3) . . . . ? 
C19A C20A C21A C16A -0.4(3) . . . . ? 
C17A C16A C21A C20A 0.0(3) . . . . ? 
C4A C16A C21A C20A 177.99(17) . . . . ? 
C4A C5A C22A C23A 49.8(3) . . . . ? 
N1A C5A C22A C23A -129.02(18) . . . . ? 
C4A C5A C22A C27A -129.9(2) . . . . ? 
N1A C5A C22A C27A 51.3(2) . . . . ? 
C27A C22A C23A C24A 0.4(3) . . . . ? 
C5A C22A C23A C24A -179.34(16) . . . . ? 
C22A C23A C24A C25A -0.5(3) . . . . ? 
C23A C24A C25A C26A 0.3(3) . . . . ? 
C24A C25A C26A C27A 0.0(3) . . . . ? 
C25A C26A C27A C22A -0.1(3) . . . . ? 
C23A C22A C27A C26A 0.0(3) . . . . ? 
C5A C22A C27A C26A 179.65(16) . . . . ? 
C5B N1B C2B N3B 0.1(2) . . . . ? 
C7B N1B C2B N3B -176.20(15) . . . . ? 
N1B C2B N3B C4B 0.39(19) . . . . ? 
C2B N3B C4B C5B -0.78(19) . . . . ? 
C2B N3B C4B C16B 176.54(16) . . . . ? 
N3B C4B C5B N1B 0.85(19) . . . . ? 
C16B C4B C5B N1B -176.18(16) . . . . ? 
N3B C4B C5B C22B -177.00(18) . . . . ? 
C16B C4B C5B C22B 6.0(3) . . . . ? 
C2B N1B C5B C4B -0.59(18) . . . . ? 
C7B N1B C5B C4B 175.64(16) . . . . ? 
C2B N1B C5B C22B 177.57(15) . . . . ? 
C7B N1B C5B C22B -6.2(3) . . . . ? 
C2B N1B C7B N12B -109.9(2) . . . . ? 
C5B N1B C7B N12B 74.6(2) . . . . ? 
C2B N1B C7B N8B 68.4(2) . . . . ? 
C5B N1B C7B N8B -107.12(19) . . . . ? 
N12B C7B N8B C9B -8.5(3) . . . . ? 
N1B C7B N8B C9B 173.11(15) . . . . ? 
C7B N8B C9B C10B -65.4(2) . . . . ? 
C7B N8B C9B C11B 171.02(16) . . . . ? 
N8B C7B N12B C13B -178.09(15) . . . . ? 
N1B C7B N12B C13B 0.0(3) . . . . ? 
C7B N12B C13B C15B -125.65(18) . . . . ? 
C7B N12B C13B C14B 114.18(19) . . . . ? 
C5B C4B C16B C21B 28.4(3) . . . . ? 
N3B C4B C16B C21B -148.35(17) . . . . ? 
C5B C4B C16B C17B -152.29(18) . . . . ? 
N3B C4B C16B C17B 30.9(2) . . . . ? 
C21B C16B C17B C18B -0.1(3) . . . . ? 
C4B C16B C17B C18B -179.38(16) . . . . ? 
C16B C17B C18B C19B 0.4(3) . . . . ? 
C17B C18B C19B C20B -0.7(3) . . . . ? 
C18B C19B C20B C21B 0.7(3) . . . . ? 
C19B C20B C21B C16B -0.4(3) . . . . ? 
C17B C16B C21B C20B 0.1(3) . . . . ? 
C4B C16B C21B C20B 179.38(16) . . . . ? 
C4B C5B C22B C27B -131.3(2) . . . . ? 
N1B C5B C22B C27B 51.1(2) . . . . ? 
C4B C5B C22B C23B 49.4(3) . . . . ? 
N1B C5B C22B C23B -128.14(18) . . . . ? 
C27B C22B C23B C24B 0.0(3) . . . . ? 
C5B C22B C23B C24B 179.28(16) . . . . ? 
C22B C23B C24B C25B -1.2(3) . . . . ? 
C23B C24B C25B C26B 1.3(3) . . . . ? 
C24B C25B C26B C27B -0.2(3) . . . . ? 
C25B C26B C27B C22B -0.9(3) . . . . ? 
C23B C22B C27B C26B 1.1(3) . . . . ? 
C5B C22B C27B C26B -178.24(16) . . . . ? 
 
loop_ 
 _geom_hbond_atom_site_label_D 
 _geom_hbond_atom_site_label_H 
 _geom_hbond_atom_site_label_A 
 _geom_hbond_distance_DH 
 _geom_hbond_distance_HA 
 _geom_hbond_distance_DA 
 _geom_hbond_angle_DHA 
 _geom_hbond_site_symmetry_A 
N8A H8A N3B  0.88 2.18 3.054(2) 174.1 . 
N8B H8B N3A  0.88 2.33 3.106(2) 146.4 . 
 
_diffrn_measured_fraction_theta_max     .999 
_diffrn_reflns_theta_full              27.48 
_diffrn_measured_fraction_theta_full    .999 
_refine_diff_density_max     .426 
_refine_diff_density_min    -.445 
_refine_diff_density_rms     .054 
