# Supplementary material for: Inversion symmetry and local vs. dispersive interactions in the nucleation of hydrogen bonded cyclic n-mer and tape of imidazolecarboxamidines
Source: Beilstein J Org Chem. 2008 Jul 7;4:23. doi: 10.3762/bjoc.4.23 (PMC2511023; doi:10.3762/bjoc.4.23)
Supplement: File 4 — Crystallographic Information Files (CIF) for all the compounds reported in this work. File Names: Xy_descriptor.cif. Xy is the compound number and letter designation found in Table I and/or described in the Experimental Section. The descriptor is a short tag indicating hydrogen bond motif or symmetry. [file Beilstein_J_Org_Chem-04-23-s004.zip › 8b_C1.cif]

 
data_k05291 
 
_audit_creation_method            SHELXL-97 
_chemical_name_systematic 
; 
 ? 
; 
_chemical_name_common             ? 
_chemical_melting_point           ? 
_chemical_formula_moiety          ? 
_chemical_formula_sum 
 'C30 H26 N4' 
_chemical_formula_weight          442.55 
 
loop_ 
 _atom_type_symbol 
 _atom_type_description 
 _atom_type_scat_dispersion_real 
 _atom_type_scat_dispersion_imag 
 _atom_type_scat_source 
 'C'  'C'    .0033    .0016 
 'International Tables Vol C Tables 4.2.6.8 and 6.1.1.4' 
 'H'  'H'    .0000    .0000 
 'International Tables Vol C Tables 4.2.6.8 and 6.1.1.4' 
 'N'  'N'    .0061    .0033 
 'International Tables Vol C Tables 4.2.6.8 and 6.1.1.4' 
 
_symmetry_cell_setting            monoclinic
_symmetry_space_group_name_H-M    'P 21/n'
 
loop_ 
 _symmetry_equiv_pos_as_xyz 
 'x, y, z' 
 '-x+1/2, y+1/2, -z+1/2' 
 '-x, -y, -z' 
 'x-1/2, -y-1/2, z-1/2' 
 
_cell_length_a                    11.9380(2) 
_cell_length_b                    16.4303(3) 
_cell_length_c                    25.0589(5) 
_cell_angle_alpha                 90.00 
_cell_angle_beta                  95.0346(7) 
_cell_angle_gamma                 90.00 
_cell_volume                      4896.21(16) 
_cell_formula_units_Z             8 
_cell_measurement_temperature     90.0(2) 
_cell_measurement_reflns_used     11647 
_cell_measurement_theta_min       1.00
_cell_measurement_theta_max       27.48
 
_exptl_crystal_description        'cut block'
_exptl_crystal_colour             'very pale yellow'
_exptl_crystal_size_max           0.30 
_exptl_crystal_size_mid           0.25 
_exptl_crystal_size_min           0.20 
_exptl_crystal_density_meas       ? 
_exptl_crystal_density_diffrn     1.201 
_exptl_crystal_density_method     'not measured' 
_exptl_crystal_F_000              1872 
_exptl_absorpt_coefficient_mu     0.072 
_exptl_absorpt_correction_type    multi-scan 
_exptl_absorpt_correction_T_min   0.9788 
_exptl_absorpt_correction_T_max   0.9858 
_exptl_absorpt_process_details    'Scalepack (Otwinowski & Minor, 1997)' 
 
_exptl_special_details 
; 
 ? 
; 
 
_diffrn_ambient_temperature       90.0(2) 
_diffrn_radiation_wavelength      0.71073 
_diffrn_radiation_type            MoK\a 
_diffrn_radiation_source          'fine-focus sealed tube' 
_diffrn_radiation_monochromator   graphite 
_diffrn_measurement_device_type   'Nonius KappaCCD diffractometer'
_diffrn_measurement_method        '\w scans at fixed \c = 55\%'
_diffrn_detector_area_resol_mean  18
_diffrn_standards_number          ? 
_diffrn_standards_interval_count  ? 
_diffrn_standards_interval_time   ? 
_diffrn_standards_decay_%         ? 
_diffrn_reflns_number             16925 
_diffrn_reflns_av_R_equivalents   0.0554 
_diffrn_reflns_av_sigmaI/netI     0.0772 
_diffrn_reflns_limit_h_min        -14 
_diffrn_reflns_limit_h_max        14 
_diffrn_reflns_limit_k_min        -19 
_diffrn_reflns_limit_k_max        19 
_diffrn_reflns_limit_l_min        -29 
_diffrn_reflns_limit_l_max        29 
_diffrn_reflns_theta_min          1.48 
_diffrn_reflns_theta_max          25.00 
_reflns_number_total              8628 
_reflns_number_gt                 5067 
_reflns_threshold_expression      >2\s(I)    
 
_computing_data_collection        'COLLECT (Nonius, 1998)'
_computing_cell_refinement        'SCALEPACK (Otwinowski & Minor, 1997)'
_computing_data_reduction         'DENZO-SMN (Otwinowski & Minor, 1997)'
_computing_structure_solution     'SHELXS-97 (Sheldrick, 1990)' 
_computing_structure_refinement   'SHELXL-97 (Sheldrick, 1997)' 
_computing_molecular_graphics     'XP in SHELXTL (Sheldrick, 1994)'
_computing_publication_material
; 
SHELX97-2 (Sheldrick, 1997) and local procedures 
; 
 
_refine_special_details 
; 
 Refinement of F^2^ against ALL reflections.  The weighted R-factor wR and 
 goodness of fit S are based on F^2^, conventional R-factors R are based 
 on F, with F set to zero for negative F^2^. The threshold expression of 
 F^2^ > 2sigma(F^2^) is used only for calculating R-factors(gt) etc. and is 
 not relevant to the choice of reflections for refinement.  R-factors based 
 on F^2^ are statistically about twice as large as those based on F, and R- 
 factors based on ALL data will be even larger. 
; 
 
_refine_ls_structure_factor_coef  Fsqd  
_refine_ls_matrix_type            full 
_refine_ls_weighting_scheme       calc  
_refine_ls_weighting_details 
 'calc w=1/[\s^2^(Fo^2^)+(0.0599P)^2^] where P=(Fo^2^+2Fc^2^)/3' 
_atom_sites_solution_primary      direct 
_atom_sites_solution_secondary    difmap 
_atom_sites_solution_hydrogens    geom 
_refine_ls_hydrogen_treatment     constr 
_refine_ls_extinction_method      SHELXL 
_refine_ls_extinction_coef        0.0008(2) 
_refine_ls_extinction_expression 
 'Fc^*^=kFc[1+0.001xFc^2^\l^3^/sin(2\q)]^-1/4^' 
_refine_ls_number_reflns          8628 
_refine_ls_number_parameters      618 
_refine_ls_number_restraints      0 
_refine_ls_R_factor_all           0.1016 
_refine_ls_R_factor_gt            0.0458 
_refine_ls_wR_factor_ref          0.1201 
_refine_ls_wR_factor_gt           0.1006 
_refine_ls_goodness_of_fit_ref    0.970 
_refine_ls_restrained_S_all       0.970 
_refine_ls_shift/su_max           0.008 
_refine_ls_shift/su_mean          0.000 
 
loop_ 
 _atom_site_label 
 _atom_site_type_symbol 
 _atom_site_fract_x 
 _atom_site_fract_y 
 _atom_site_fract_z 
 _atom_site_U_iso_or_equiv 
 _atom_site_adp_type 
 _atom_site_occupancy 
 _atom_site_symmetry_multiplicity 
 _atom_site_calc_flag 
 _atom_site_refinement_flags 
 _atom_site_disorder_assembly 
 _atom_site_disorder_group 
N1A N 0.48705(13) 0.18074(10) 0.31533(6) 0.0215(4) Uani 1 1 d . . . 
C2A C 0.55622(16) 0.12168(13) 0.33694(8) 0.0241(5) Uani 1 1 d . . . 
H2A H 0.5441 0.0651 0.3310 0.029 Uiso 1 1 calc R . . 
N3A N 0.64199(14) 0.15173(10) 0.36701(7) 0.0240(4) Uani 1 1 d . . . 
C4A C 0.62835(16) 0.23584(13) 0.36480(8) 0.0220(5) Uani 1 1 d . . . 
C5A C 0.53236(16) 0.25535(13) 0.33284(8) 0.0222(5) Uani 1 1 d . . . 
C6A C 0.37736(17) 0.16419(13) 0.28778(9) 0.0240(5) Uani 1 1 d . . . 
N7A N 0.36175(14) 0.14097(11) 0.23954(7) 0.0288(5) Uani 1 1 d . . . 
N8A N 0.29601(13) 0.17227(10) 0.32180(7) 0.0249(4) Uani 1 1 d . . . 
H8A H 0.3173 0.1784 0.3561 0.030 Uiso 1 1 calc R . . 
C9A C 0.70975(17) 0.28912(13) 0.39513(8) 0.0238(5) Uani 1 1 d . . . 
C10A C 0.81760(17) 0.26136(14) 0.41050(8) 0.0301(6) Uani 1 1 d . . . 
H10A H 0.8389 0.2081 0.4006 0.036 Uiso 1 1 calc R . . 
C11A C 0.89490(18) 0.31041(15) 0.44012(9) 0.0354(6) Uani 1 1 d . . . 
H11A H 0.9684 0.2904 0.4503 0.042 Uiso 1 1 calc R . . 
C12A C 0.86587(19) 0.38777(15) 0.45487(9) 0.0375(6) Uani 1 1 d . . . 
H12A H 0.9189 0.4213 0.4750 0.045 Uiso 1 1 calc R . . 
C13A C 0.75854(19) 0.41619(14) 0.44004(9) 0.0350(6) Uani 1 1 d . . . 
H13A H 0.7378 0.4695 0.4502 0.042 Uiso 1 1 calc R . . 
C14A C 0.68087(18) 0.36753(13) 0.41051(8) 0.0289(5) Uani 1 1 d . . . 
H14A H 0.6074 0.3877 0.4007 0.035 Uiso 1 1 calc R . . 
C15A C 0.48911(17) 0.33419(12) 0.31174(8) 0.0232(5) Uani 1 1 d . . . 
C16A C 0.56084(18) 0.38316(13) 0.28464(8) 0.0323(6) Uani 1 1 d . . . 
H16A H 0.6353 0.3653 0.2806 0.039 Uiso 1 1 calc R . . 
C17A C 0.52488(19) 0.45739(14) 0.26363(9) 0.0372(6) Uani 1 1 d . . . 
H17A H 0.5747 0.4902 0.2453 0.045 Uiso 1 1 calc R . . 
C18A C 0.4172(2) 0.48407(14) 0.26911(9) 0.0352(6) Uani 1 1 d . . . 
H18A H 0.3926 0.5350 0.2545 0.042 Uiso 1 1 calc R . . 
C19A C 0.34516(18) 0.43652(13) 0.29600(9) 0.0320(6) Uani 1 1 d . . . 
H19A H 0.2709 0.4549 0.3000 0.038 Uiso 1 1 calc R . . 
C20A C 0.38101(17) 0.36192(13) 0.31729(8) 0.0267(5) Uani 1 1 d . . . 
H20A H 0.3310 0.3296 0.3358 0.032 Uiso 1 1 calc R . . 
C21A C 0.44868(17) 0.14409(14) 0.20456(8) 0.0264(5) Uani 1 1 d . . . 
C22A C 0.47814(18) 0.07369(14) 0.17850(9) 0.0342(6) Uani 1 1 d . . . 
H22A H 0.4445 0.0233 0.1867 0.041 Uiso 1 1 calc R . . 
C23A C 0.55599(19) 0.07614(16) 0.14075(10) 0.0426(7) Uani 1 1 d . . . 
H23A H 0.5750 0.0273 0.1233 0.051 Uiso 1 1 calc R . . 
C24A C 0.60692(19) 0.14887(16) 0.12783(9) 0.0391(6) Uani 1 1 d . . . 
C25A C 0.57709(18) 0.21859(16) 0.15400(9) 0.0368(6) Uani 1 1 d . . . 
H25A H 0.6110 0.2689 0.1460 0.044 Uiso 1 1 calc R . . 
C26A C 0.49876(17) 0.21670(15) 0.19171(8) 0.0315(6) Uani 1 1 d . . . 
H26A H 0.4793 0.2656 0.2089 0.038 Uiso 1 1 calc R . . 
C27A C 0.6906(2) 0.15155(18) 0.08584(11) 0.0636(9) Uani 1 1 d . . . 
H27A H 0.7126 0.2081 0.0800 0.095 Uiso 1 1 calc R . . 
H27B H 0.6561 0.1286 0.0522 0.095 Uiso 1 1 calc R . . 
H27C H 0.7573 0.1197 0.0981 0.095 Uiso 1 1 calc R . . 
C28A C 0.17866(16) 0.17156(12) 0.30615(8) 0.0236(5) Uani 1 1 d . . . 
C29A C 0.13403(17) 0.20904(12) 0.25947(8) 0.0245(5) Uani 1 1 d . . . 
H29A H 0.1819 0.2356 0.2366 0.029 Uiso 1 1 calc R . . 
C30A C 0.01882(17) 0.20734(13) 0.24660(9) 0.0280(5) Uani 1 1 d . . . 
H30A H -0.0112 0.2331 0.2145 0.034 Uiso 1 1 calc R . . 
C31A C -0.05417(17) 0.16955(13) 0.27867(9) 0.0280(5) Uani 1 1 d . . . 
C32A C -0.00758(17) 0.13419(13) 0.32546(8) 0.0282(5) Uani 1 1 d . . . 
H32A H -0.0557 0.1090 0.3488 0.034 Uiso 1 1 calc R . . 
C33A C 0.10717(17) 0.13439(12) 0.33926(8) 0.0264(5) Uani 1 1 d . . . 
H33A H 0.1369 0.1090 0.3715 0.032 Uiso 1 1 calc R . . 
C34A C -0.17893(17) 0.16712(15) 0.26296(10) 0.0435(7) Uani 1 1 d . . . 
H34A H -0.2142 0.2161 0.2763 0.065 Uiso 1 1 calc R . . 
H34B H -0.2114 0.1188 0.2786 0.065 Uiso 1 1 calc R . . 
H34C H -0.1924 0.1649 0.2238 0.065 Uiso 1 1 calc R . . 
N1B N 0.53782(13) 0.14430(10) 0.48738(6) 0.0217(4) Uani 1 1 d . . . 
C2B C 0.45953(16) 0.11800(13) 0.44830(8) 0.0230(5) Uani 1 1 d . . . 
H2B H 0.4598 0.0653 0.4328 0.028 Uiso 1 1 calc R . . 
N3B N 0.38393(13) 0.17374(10) 0.43461(6) 0.0218(4) Uani 1 1 d . . . 
C4B C 0.41418(16) 0.24111(12) 0.46652(8) 0.0205(5) Uani 1 1 d . . . 
C5B C 0.50839(16) 0.22403(12) 0.50017(8) 0.0210(5) Uani 1 1 d . . . 
C6B C 0.62976(16) 0.09343(12) 0.50986(9) 0.0223(5) Uani 1 1 d . . . 
N7B N 0.64849(13) 0.07198(10) 0.55873(7) 0.0233(4) Uani 1 1 d . . . 
N8B N 0.69369(13) 0.07119(10) 0.47006(6) 0.0232(4) Uani 1 1 d . . . 
H8B H 0.6785 0.0971 0.4395 0.028 Uiso 1 1 calc R . . 
C9B C 0.34954(16) 0.31690(13) 0.45737(8) 0.0215(5) Uani 1 1 d . . . 
C10B C 0.23774(16) 0.31344(13) 0.43644(8) 0.0243(5) Uani 1 1 d . . . 
H10B H 0.2022 0.2621 0.4307 0.029 Uiso 1 1 calc R . . 
C11B C 0.17764(18) 0.38426(13) 0.42389(8) 0.0283(5) Uani 1 1 d . . . 
H11B H 0.1014 0.3811 0.4095 0.034 Uiso 1 1 calc R . . 
C12B C 0.22785(17) 0.45889(14) 0.43219(8) 0.0306(6) Uani 1 1 d . . . 
H12B H 0.1867 0.5073 0.4236 0.037 Uiso 1 1 calc R . . 
C13B C 0.33905(18) 0.46302(13) 0.45318(8) 0.0289(5) Uani 1 1 d . . . 
H13B H 0.3741 0.5145 0.4591 0.035 Uiso 1 1 calc R . . 
C14B C 0.39895(17) 0.39319(13) 0.46554(8) 0.0241(5) Uani 1 1 d . . . 
H14B H 0.4751 0.3970 0.4799 0.029 Uiso 1 1 calc R . . 
C15B C 0.57118(16) 0.27082(12) 0.54306(8) 0.0208(5) Uani 1 1 d . . . 
C16B C 0.51198(17) 0.31267(12) 0.57993(8) 0.0252(5) Uani 1 1 d . . . 
H16B H 0.4321 0.3110 0.5769 0.030 Uiso 1 1 calc R . . 
C17B C 0.56849(17) 0.35655(13) 0.62081(8) 0.0264(5) Uani 1 1 d . . . 
H17B H 0.5274 0.3860 0.6453 0.032 Uiso 1 1 calc R . . 
C18B C 0.68422(18) 0.35781(13) 0.62622(8) 0.0288(5) Uani 1 1 d . . . 
H18B H 0.7228 0.3869 0.6550 0.035 Uiso 1 1 calc R . . 
C19B C 0.74447(17) 0.31687(12) 0.58991(8) 0.0264(5) Uani 1 1 d . . . 
H19B H 0.8243 0.3179 0.5937 0.032 Uiso 1 1 calc R . . 
C20B C 0.68790(16) 0.27442(12) 0.54811(8) 0.0240(5) Uani 1 1 d . . . 
H20B H 0.7293 0.2475 0.5226 0.029 Uiso 1 1 calc R . . 
C21B C 0.57614(17) 0.08641(12) 0.59948(8) 0.0233(5) Uani 1 1 d . . . 
C22B C 0.62683(18) 0.08612(13) 0.65187(8) 0.0285(5) Uani 1 1 d . . . 
H22B H 0.7063 0.0814 0.6578 0.034 Uiso 1 1 calc R . . 
C23B C 0.56343(19) 0.09251(13) 0.69525(9) 0.0333(6) Uani 1 1 d . . . 
H23B H 0.6004 0.0925 0.7304 0.040 Uiso 1 1 calc R . . 
C24B C 0.44745(18) 0.09895(13) 0.68876(9) 0.0298(5) Uani 1 1 d . . . 
C25B C 0.39696(18) 0.09950(13) 0.63669(9) 0.0301(6) Uani 1 1 d . . . 
H25B H 0.3175 0.1046 0.6311 0.036 Uiso 1 1 calc R . . 
C26B C 0.45907(16) 0.09285(12) 0.59267(8) 0.0251(5) Uani 1 1 d . . . 
H26B H 0.4217 0.0927 0.5576 0.030 Uiso 1 1 calc R . . 
C27B C 0.3774(2) 0.10209(15) 0.73601(9) 0.0441(7) Uani 1 1 d . . . 
H27D H 0.3644 0.0467 0.7485 0.066 Uiso 1 1 calc R . . 
H27E H 0.3051 0.1282 0.7252 0.066 Uiso 1 1 calc R . . 
H27F H 0.4173 0.1335 0.7650 0.066 Uiso 1 1 calc R . . 
C28B C 0.78046(16) 0.01324(12) 0.46999(8) 0.0219(5) Uani 1 1 d . . . 
C29B C 0.81609(16) -0.03740(12) 0.51247(8) 0.0258(5) Uani 1 1 d . . . 
H29B H 0.7818 -0.0344 0.5452 0.031 Uiso 1 1 calc R . . 
C30B C 0.90267(16) -0.09270(13) 0.50653(9) 0.0278(5) Uani 1 1 d . . . 
H30B H 0.9258 -0.1276 0.5357 0.033 Uiso 1 1 calc R . . 
C31B C 0.95630(16) -0.09891(13) 0.45995(8) 0.0252(5) Uani 1 1 d . . . 
C32B C 0.91860(17) -0.04824(13) 0.41783(9) 0.0279(5) Uani 1 1 d . . . 
H32B H 0.9527 -0.0515 0.3850 0.034 Uiso 1 1 calc R . . 
C33B C 0.83269(16) 0.00682(13) 0.42257(8) 0.0251(5) Uani 1 1 d . . . 
H33B H 0.8088 0.0408 0.3931 0.030 Uiso 1 1 calc R . . 
C34B C 1.05210(17) -0.15741(13) 0.45526(9) 0.0325(6) Uani 1 1 d . . . 
H34D H 1.1000 -0.1585 0.4891 0.049 Uiso 1 1 calc R . . 
H34E H 1.0965 -0.1398 0.4263 0.049 Uiso 1 1 calc R . . 
H34F H 1.0221 -0.2120 0.4474 0.049 Uiso 1 1 calc R . . 
 
loop_ 
 _atom_site_aniso_label 
 _atom_site_aniso_U_11 
 _atom_site_aniso_U_22 
 _atom_site_aniso_U_33 
 _atom_site_aniso_U_23 
 _atom_site_aniso_U_13 
 _atom_site_aniso_U_12 
N1A 0.0214(10) 0.0212(11) 0.0211(10) 0.0002(8) -0.0021(8) -0.0003(8) 
C2A 0.0261(12) 0.0206(13) 0.0254(12) 0.0005(10) 0.0006(10) 0.0020(10) 
N3A 0.0262(10) 0.0200(11) 0.0255(10) -0.0005(8) 0.0010(8) 0.0014(8) 
C4A 0.0212(12) 0.0237(13) 0.0212(12) -0.0012(10) 0.0016(10) 0.0000(10) 
C5A 0.0240(12) 0.0217(13) 0.0212(12) -0.0008(10) 0.0033(10) -0.0003(10) 
C6A 0.0234(12) 0.0245(13) 0.0238(13) 0.0032(10) 0.0004(10) -0.0019(10) 
N7A 0.0286(11) 0.0374(12) 0.0204(11) -0.0021(9) 0.0023(8) -0.0006(9) 
N8A 0.0250(10) 0.0303(11) 0.0189(10) -0.0017(8) -0.0013(8) -0.0013(8) 
C9A 0.0240(12) 0.0261(13) 0.0215(12) 0.0023(10) 0.0044(10) -0.0014(10) 
C10A 0.0290(13) 0.0287(14) 0.0331(13) 0.0020(11) 0.0052(11) -0.0028(11) 
C11A 0.0284(14) 0.0411(17) 0.0358(14) 0.0044(12) -0.0021(11) -0.0082(12) 
C12A 0.0356(15) 0.0409(17) 0.0345(14) 0.0013(12) -0.0039(11) -0.0151(13) 
C13A 0.0441(15) 0.0294(14) 0.0321(14) -0.0045(11) 0.0061(12) -0.0042(12) 
C14A 0.0299(13) 0.0299(14) 0.0267(13) -0.0006(11) 0.0013(10) 0.0003(11) 
C15A 0.0290(13) 0.0212(13) 0.0190(12) 0.0004(10) -0.0002(10) 0.0031(10) 
C16A 0.0321(13) 0.0308(14) 0.0351(14) 0.0065(11) 0.0091(11) 0.0056(11) 
C17A 0.0457(16) 0.0290(15) 0.0379(15) 0.0109(12) 0.0094(12) 0.0012(12) 
C18A 0.0451(15) 0.0245(14) 0.0354(15) 0.0061(11) -0.0004(12) 0.0086(12) 
C19A 0.0288(13) 0.0320(15) 0.0340(14) -0.0035(11) -0.0036(11) 0.0077(11) 
C20A 0.0272(13) 0.0250(14) 0.0277(13) -0.0002(10) 0.0010(10) 0.0032(11) 
C21A 0.0211(12) 0.0359(15) 0.0216(12) -0.0013(11) -0.0016(10) 0.0012(11) 
C22A 0.0352(14) 0.0365(16) 0.0316(14) -0.0013(11) 0.0074(11) 0.0021(12) 
C23A 0.0393(15) 0.0453(17) 0.0455(16) -0.0065(13) 0.0164(13) 0.0036(13) 
C24A 0.0304(14) 0.0546(18) 0.0332(14) 0.0001(13) 0.0080(11) 0.0011(13) 
C25A 0.0304(14) 0.0499(18) 0.0297(14) 0.0031(12) 0.0013(11) -0.0044(12) 
C26A 0.0286(13) 0.0400(16) 0.0253(13) -0.0022(11) -0.0007(11) 0.0008(12) 
C27A 0.0561(18) 0.074(2) 0.066(2) -0.0018(17) 0.0311(16) -0.0036(16) 
C28A 0.0231(12) 0.0239(13) 0.0233(12) -0.0062(10) -0.0005(10) -0.0002(10) 
C29A 0.0238(13) 0.0238(13) 0.0261(13) -0.0015(10) 0.0028(10) -0.0012(10) 
C30A 0.0290(13) 0.0288(14) 0.0262(13) 0.0003(10) 0.0021(10) 0.0063(11) 
C31A 0.0260(13) 0.0278(14) 0.0304(14) -0.0054(11) 0.0030(11) 0.0012(11) 
C32A 0.0273(13) 0.0291(14) 0.0295(13) -0.0011(11) 0.0101(11) -0.0007(11) 
C33A 0.0332(14) 0.0251(13) 0.0214(12) 0.0021(10) 0.0055(10) 0.0001(11) 
C34A 0.0293(14) 0.0519(18) 0.0495(16) 0.0001(13) 0.0044(12) 0.0031(12) 
N1B 0.0234(10) 0.0196(10) 0.0218(10) -0.0011(8) -0.0007(8) 0.0024(8) 
C2B 0.0270(12) 0.0195(13) 0.0224(12) -0.0049(10) 0.0010(10) -0.0020(10) 
N3B 0.0214(10) 0.0209(10) 0.0231(10) -0.0010(8) 0.0016(8) 0.0019(8) 
C4B 0.0217(12) 0.0193(12) 0.0205(12) -0.0010(10) 0.0015(9) 0.0000(10) 
C5B 0.0209(11) 0.0181(13) 0.0239(12) -0.0009(9) 0.0018(9) 0.0011(10) 
C6B 0.0189(12) 0.0192(12) 0.0283(13) -0.0026(10) -0.0002(10) -0.0007(10) 
N7B 0.0240(10) 0.0241(11) 0.0217(10) -0.0034(8) 0.0022(8) -0.0002(8) 
N8B 0.0260(10) 0.0233(11) 0.0198(10) 0.0019(8) -0.0003(8) 0.0053(8) 
C9B 0.0218(12) 0.0250(13) 0.0179(11) 0.0012(10) 0.0027(9) 0.0025(10) 
C10B 0.0248(13) 0.0228(13) 0.0253(12) -0.0011(10) 0.0027(10) -0.0004(10) 
C11B 0.0216(12) 0.0332(15) 0.0297(13) 0.0043(11) 0.0001(10) 0.0020(11) 
C12B 0.0301(14) 0.0266(14) 0.0354(14) 0.0053(11) 0.0044(11) 0.0055(11) 
C13B 0.0344(14) 0.0220(13) 0.0303(13) -0.0005(11) 0.0025(11) 0.0010(11) 
C14B 0.0225(12) 0.0269(14) 0.0224(12) -0.0006(10) -0.0008(9) 0.0014(10) 
C15B 0.0256(12) 0.0176(12) 0.0186(12) -0.0002(9) -0.0012(10) -0.0002(10) 
C16B 0.0227(12) 0.0276(13) 0.0251(12) 0.0002(10) 0.0014(10) 0.0031(10) 
C17B 0.0307(13) 0.0284(13) 0.0199(12) -0.0022(10) 0.0017(10) 0.0030(11) 
C18B 0.0356(14) 0.0240(13) 0.0252(13) -0.0029(10) -0.0052(11) 0.0004(11) 
C19B 0.0227(12) 0.0235(13) 0.0313(13) 0.0021(11) -0.0067(10) 0.0008(10) 
C20B 0.0239(12) 0.0230(13) 0.0251(12) 0.0008(10) 0.0018(10) 0.0027(10) 
C21B 0.0292(13) 0.0156(12) 0.0250(13) 0.0012(10) 0.0016(10) 0.0017(10) 
C22B 0.0249(12) 0.0301(14) 0.0303(14) -0.0012(11) 0.0010(11) -0.0006(10) 
C23B 0.0416(15) 0.0349(15) 0.0238(13) -0.0005(11) 0.0056(11) 0.0003(12) 
C24B 0.0333(14) 0.0242(13) 0.0328(14) -0.0018(11) 0.0086(11) -0.0010(11) 
C25B 0.0252(12) 0.0270(14) 0.0391(15) 0.0004(11) 0.0080(11) -0.0003(10) 
C26B 0.0260(13) 0.0210(13) 0.0282(13) 0.0016(10) 0.0012(10) 0.0004(10) 
C27B 0.0492(16) 0.0430(16) 0.0429(16) -0.0007(13) 0.0194(13) -0.0008(13) 
C28B 0.0196(11) 0.0201(12) 0.0253(13) -0.0014(10) -0.0025(10) 0.0009(10) 
C29B 0.0254(12) 0.0272(13) 0.0250(13) -0.0001(11) 0.0047(10) 0.0016(11) 
C30B 0.0267(13) 0.0266(13) 0.0293(13) 0.0033(11) -0.0025(11) 0.0053(11) 
C31B 0.0210(12) 0.0238(13) 0.0303(13) -0.0032(10) -0.0016(10) 0.0010(10) 
C32B 0.0254(12) 0.0314(14) 0.0274(13) -0.0017(11) 0.0037(10) 0.0015(11) 
C33B 0.0257(12) 0.0256(13) 0.0239(13) 0.0023(10) 0.0020(10) 0.0022(10) 
C34B 0.0324(13) 0.0326(14) 0.0324(13) -0.0020(11) 0.0022(11) 0.0066(11) 
 
_geom_special_details 
; 
 All esds (except the esd in the dihedral angle between two l.s. planes) 
 are estimated using the full covariance matrix.  The cell esds are taken 
 into account individually in the estimation of esds in distances, angles 
 and torsion angles; correlations between esds in cell parameters are only 
 used when they are defined by crystal symmetry.  An approximate (isotropic) 
 treatment of cell esds is used for estimating esds involving l.s. planes. 
; 
 
loop_ 
 _geom_bond_atom_site_label_1 
 _geom_bond_atom_site_label_2 
 _geom_bond_distance 
 _geom_bond_site_symmetry_2 
 _geom_bond_publ_flag 
N1A C2A 1.356(2) . ? 
N1A C5A 1.395(2) . ? 
N1A C6A 1.451(2) . ? 
C2A N3A 1.313(2) . ? 
C2A H2A 0.9500 . ? 
N3A C4A 1.392(3) . ? 
C4A C5A 1.377(3) . ? 
C4A C9A 1.469(3) . ? 
C5A C15A 1.475(3) . ? 
C6A N7A 1.266(2) . ? 
C6A N8A 1.354(2) . ? 
N7A C21A 1.417(2) . ? 
N8A C28A 1.421(2) . ? 
N8A H8A 0.8800 . ? 
C9A C10A 1.388(3) . ? 
C9A C14A 1.397(3) . ? 
C10A C11A 1.390(3) . ? 
C10A H10A 0.9500 . ? 
C11A C12A 1.377(3) . ? 
C11A H11A 0.9500 . ? 
C12A C13A 1.384(3) . ? 
C12A H12A 0.9500 . ? 
C13A C14A 1.388(3) . ? 
C13A H13A 0.9500 . ? 
C14A H14A 0.9500 . ? 
C15A C20A 1.387(3) . ? 
C15A C16A 1.394(3) . ? 
C16A C17A 1.382(3) . ? 
C16A H16A 0.9500 . ? 
C17A C18A 1.376(3) . ? 
C17A H17A 0.9500 . ? 
C18A C19A 1.381(3) . ? 
C18A H18A 0.9500 . ? 
C19A C20A 1.389(3) . ? 
C19A H19A 0.9500 . ? 
C20A H20A 0.9500 . ? 
C21A C26A 1.385(3) . ? 
C21A C22A 1.389(3) . ? 
C22A C23A 1.384(3) . ? 
C22A H22A 0.9500 . ? 
C23A C24A 1.392(3) . ? 
C23A H23A 0.9500 . ? 
C24A C25A 1.382(3) . ? 
C24A C27A 1.514(3) . ? 
C25A C26A 1.387(3) . ? 
C25A H25A 0.9500 . ? 
C26A H26A 0.9500 . ? 
C27A H27A 0.9800 . ? 
C27A H27B 0.9800 . ? 
C27A H27C 0.9800 . ? 
C28A C33A 1.383(3) . ? 
C28A C29A 1.386(3) . ? 
C29A C30A 1.385(3) . ? 
C29A H29A 0.9500 . ? 
C30A C31A 1.383(3) . ? 
C30A H30A 0.9500 . ? 
C31A C32A 1.381(3) . ? 
C31A C34A 1.507(3) . ? 
C32A C33A 1.383(3) . ? 
C32A H32A 0.9500 . ? 
C33A H33A 0.9500 . ? 
C34A H34A 0.9800 . ? 
C34A H34B 0.9800 . ? 
C34A H34C 0.9800 . ? 
N1B C2B 1.363(2) . ? 
N1B C5B 1.401(2) . ? 
N1B C6B 1.453(2) . ? 
C2B N3B 1.310(2) . ? 
C2B H2B 0.9500 . ? 
N3B C4B 1.394(2) . ? 
C4B C5B 1.374(3) . ? 
C4B C9B 1.472(3) . ? 
C5B C15B 1.472(3) . ? 
C6B N7B 1.275(2) . ? 
C6B N8B 1.358(2) . ? 
N7B C21B 1.414(2) . ? 
N8B C28B 1.407(2) . ? 
N8B H8B 0.8800 . ? 
C9B C10B 1.392(3) . ? 
C9B C14B 1.393(3) . ? 
C10B C11B 1.389(3) . ? 
C10B H10B 0.9500 . ? 
C11B C12B 1.373(3) . ? 
C11B H11B 0.9500 . ? 
C12B C13B 1.386(3) . ? 
C12B H12B 0.9500 . ? 
C13B C14B 1.373(3) . ? 
C13B H13B 0.9500 . ? 
C14B H14B 0.9500 . ? 
C15B C20B 1.389(3) . ? 
C15B C16B 1.393(3) . ? 
C16B C17B 1.380(3) . ? 
C16B H16B 0.9500 . ? 
C17B C18B 1.376(3) . ? 
C17B H17B 0.9500 . ? 
C18B C19B 1.383(3) . ? 
C18B H18B 0.9500 . ? 
C19B C20B 1.384(3) . ? 
C19B H19B 0.9500 . ? 
C20B H20B 0.9500 . ? 
C21B C22B 1.396(3) . ? 
C21B C26B 1.397(3) . ? 
C22B C23B 1.382(3) . ? 
C22B H22B 0.9500 . ? 
C23B C24B 1.384(3) . ? 
C23B H23B 0.9500 . ? 
C24B C25B 1.388(3) . ? 
C24B C27B 1.509(3) . ? 
C25B C26B 1.386(3) . ? 
C25B H25B 0.9500 . ? 
C26B H26B 0.9500 . ? 
C27B H27D 0.9800 . ? 
C27B H27E 0.9800 . ? 
C27B H27F 0.9800 . ? 
C28B C29B 1.388(3) . ? 
C28B C33B 1.393(3) . ? 
C29B C30B 1.394(3) . ? 
C29B H29B 0.9500 . ? 
C30B C31B 1.383(3) . ? 
C30B H30B 0.9500 . ? 
C31B C32B 1.388(3) . ? 
C31B C34B 1.506(3) . ? 
C32B C33B 1.381(3) . ? 
C32B H32B 0.9500 . ? 
C33B H33B 0.9500 . ? 
C34B H34D 0.9800 . ? 
C34B H34E 0.9800 . ? 
C34B H34F 0.9800 . ? 
 
loop_ 
 _geom_angle_atom_site_label_1 
 _geom_angle_atom_site_label_2 
 _geom_angle_atom_site_label_3 
 _geom_angle 
 _geom_angle_site_symmetry_1 
 _geom_angle_site_symmetry_3 
 _geom_angle_publ_flag 
C2A N1A C5A 107.31(16) . . ? 
C2A N1A C6A 123.25(17) . . ? 
C5A N1A C6A 128.53(17) . . ? 
N3A C2A N1A 112.15(18) . . ? 
N3A C2A H2A 123.9 . . ? 
N1A C2A H2A 123.9 . . ? 
C2A N3A C4A 105.54(17) . . ? 
C5A C4A N3A 110.04(17) . . ? 
C5A C4A C9A 129.87(19) . . ? 
N3A C4A C9A 120.08(17) . . ? 
C4A C5A N1A 104.96(17) . . ? 
C4A C5A C15A 131.31(19) . . ? 
N1A C5A C15A 123.03(17) . . ? 
N7A C6A N8A 125.27(19) . . ? 
N7A C6A N1A 124.18(19) . . ? 
N8A C6A N1A 110.43(17) . . ? 
C6A N7A C21A 121.71(18) . . ? 
C6A N8A C28A 124.71(17) . . ? 
C6A N8A H8A 117.6 . . ? 
C28A N8A H8A 117.6 . . ? 
C10A C9A C14A 118.15(19) . . ? 
C10A C9A C4A 120.20(19) . . ? 
C14A C9A C4A 121.63(19) . . ? 
C9A C10A C11A 120.9(2) . . ? 
C9A C10A H10A 119.5 . . ? 
C11A C10A H10A 119.5 . . ? 
C12A C11A C10A 120.5(2) . . ? 
C12A C11A H11A 119.7 . . ? 
C10A C11A H11A 119.7 . . ? 
C11A C12A C13A 119.2(2) . . ? 
C11A C12A H12A 120.4 . . ? 
C13A C12A H12A 120.4 . . ? 
C12A C13A C14A 120.6(2) . . ? 
C12A C13A H13A 119.7 . . ? 
C14A C13A H13A 119.7 . . ? 
C13A C14A C9A 120.6(2) . . ? 
C13A C14A H14A 119.7 . . ? 
C9A C14A H14A 119.7 . . ? 
C20A C15A C16A 118.42(19) . . ? 
C20A C15A C5A 123.51(19) . . ? 
C16A C15A C5A 118.07(18) . . ? 
C17A C16A C15A 120.8(2) . . ? 
C17A C16A H16A 119.6 . . ? 
C15A C16A H16A 119.6 . . ? 
C18A C17A C16A 120.3(2) . . ? 
C18A C17A H17A 119.8 . . ? 
C16A C17A H17A 119.8 . . ? 
C17A C18A C19A 119.7(2) . . ? 
C17A C18A H18A 120.1 . . ? 
C19A C18A H18A 120.1 . . ? 
C18A C19A C20A 120.2(2) . . ? 
C18A C19A H19A 119.9 . . ? 
C20A C19A H19A 119.9 . . ? 
C15A C20A C19A 120.6(2) . . ? 
C15A C20A H20A 119.7 . . ? 
C19A C20A H20A 119.7 . . ? 
C26A C21A C22A 118.4(2) . . ? 
C26A C21A N7A 122.0(2) . . ? 
C22A C21A N7A 119.4(2) . . ? 
C23A C22A C21A 120.7(2) . . ? 
C23A C22A H22A 119.7 . . ? 
C21A C22A H22A 119.7 . . ? 
C22A C23A C24A 121.1(2) . . ? 
C22A C23A H23A 119.4 . . ? 
C24A C23A H23A 119.4 . . ? 
C25A C24A C23A 117.7(2) . . ? 
C25A C24A C27A 121.3(2) . . ? 
C23A C24A C27A 121.0(2) . . ? 
C24A C25A C26A 121.5(2) . . ? 
C24A C25A H25A 119.3 . . ? 
C26A C25A H25A 119.3 . . ? 
C21A C26A C25A 120.5(2) . . ? 
C21A C26A H26A 119.7 . . ? 
C25A C26A H26A 119.7 . . ? 
C24A C27A H27A 109.5 . . ? 
C24A C27A H27B 109.5 . . ? 
H27A C27A H27B 109.5 . . ? 
C24A C27A H27C 109.5 . . ? 
H27A C27A H27C 109.5 . . ? 
H27B C27A H27C 109.5 . . ? 
C33A C28A C29A 119.37(19) . . ? 
C33A C28A N8A 118.88(18) . . ? 
C29A C28A N8A 121.72(19) . . ? 
C30A C29A C28A 119.2(2) . . ? 
C30A C29A H29A 120.4 . . ? 
C28A C29A H29A 120.4 . . ? 
C31A C30A C29A 122.5(2) . . ? 
C31A C30A H30A 118.8 . . ? 
C29A C30A H30A 118.8 . . ? 
C32A C31A C30A 117.06(19) . . ? 
C32A C31A C34A 121.7(2) . . ? 
C30A C31A C34A 121.2(2) . . ? 
C31A C32A C33A 121.8(2) . . ? 
C31A C32A H32A 119.1 . . ? 
C33A C32A H32A 119.1 . . ? 
C32A C33A C28A 120.0(2) . . ? 
C32A C33A H33A 120.0 . . ? 
C28A C33A H33A 120.0 . . ? 
C31A C34A H34A 109.5 . . ? 
C31A C34A H34B 109.5 . . ? 
H34A C34A H34B 109.5 . . ? 
C31A C34A H34C 109.5 . . ? 
H34A C34A H34C 109.5 . . ? 
H34B C34A H34C 109.5 . . ? 
C2B N1B C5B 106.91(16) . . ? 
C2B N1B C6B 122.88(17) . . ? 
C5B N1B C6B 130.19(16) . . ? 
N3B C2B N1B 112.31(18) . . ? 
N3B C2B H2B 123.8 . . ? 
N1B C2B H2B 123.8 . . ? 
C2B N3B C4B 105.48(16) . . ? 
C5B C4B N3B 110.28(17) . . ? 
C5B C4B C9B 131.14(19) . . ? 
N3B C4B C9B 118.44(17) . . ? 
C4B C5B N1B 105.00(17) . . ? 
C4B C5B C15B 132.71(19) . . ? 
N1B C5B C15B 122.26(17) . . ? 
N7B C6B N8B 124.64(19) . . ? 
N7B C6B N1B 126.44(18) . . ? 
N8B C6B N1B 108.92(17) . . ? 
C6B N7B C21B 125.48(18) . . ? 
C6B N8B C28B 130.12(18) . . ? 
C6B N8B H8B 114.9 . . ? 
C28B N8B H8B 114.9 . . ? 
C10B C9B C14B 118.16(19) . . ? 
C10B C9B C4B 119.76(19) . . ? 
C14B C9B C4B 121.93(18) . . ? 
C11B C10B C9B 120.7(2) . . ? 
C11B C10B H10B 119.7 . . ? 
C9B C10B H10B 119.7 . . ? 
C12B C11B C10B 120.3(2) . . ? 
C12B C11B H11B 119.9 . . ? 
C10B C11B H11B 119.9 . . ? 
C11B C12B C13B 119.5(2) . . ? 
C11B C12B H12B 120.3 . . ? 
C13B C12B H12B 120.3 . . ? 
C14B C13B C12B 120.5(2) . . ? 
C14B C13B H13B 119.8 . . ? 
C12B C13B H13B 119.8 . . ? 
C13B C14B C9B 120.90(19) . . ? 
C13B C14B H14B 119.6 . . ? 
C9B C14B H14B 119.6 . . ? 
C20B C15B C16B 118.80(18) . . ? 
C20B C15B C5B 122.08(18) . . ? 
C16B C15B C5B 119.12(18) . . ? 
C17B C16B C15B 120.47(19) . . ? 
C17B C16B H16B 119.8 . . ? 
C15B C16B H16B 119.8 . . ? 
C18B C17B C16B 120.1(2) . . ? 
C18B C17B H17B 119.9 . . ? 
C16B C17B H17B 119.9 . . ? 
C17B C18B C19B 120.2(2) . . ? 
C17B C18B H18B 119.9 . . ? 
C19B C18B H18B 119.9 . . ? 
C18B C19B C20B 119.7(2) . . ? 
C18B C19B H19B 120.1 . . ? 
C20B C19B H19B 120.1 . . ? 
C19B C20B C15B 120.61(19) . . ? 
C19B C20B H20B 119.7 . . ? 
C15B C20B H20B 119.7 . . ? 
C22B C21B C26B 117.48(19) . . ? 
C22B C21B N7B 115.89(18) . . ? 
C26B C21B N7B 126.32(19) . . ? 
C23B C22B C21B 121.1(2) . . ? 
C23B C22B H22B 119.4 . . ? 
C21B C22B H22B 119.4 . . ? 
C22B C23B C24B 121.6(2) . . ? 
C22B C23B H23B 119.2 . . ? 
C24B C23B H23B 119.2 . . ? 
C23B C24B C25B 117.3(2) . . ? 
C23B C24B C27B 121.9(2) . . ? 
C25B C24B C27B 120.8(2) . . ? 
C26B C25B C24B 121.9(2) . . ? 
C26B C25B H25B 119.0 . . ? 
C24B C25B H25B 119.0 . . ? 
C25B C26B C21B 120.5(2) . . ? 
C25B C26B H26B 119.7 . . ? 
C21B C26B H26B 119.7 . . ? 
C24B C27B H27D 109.5 . . ? 
C24B C27B H27E 109.5 . . ? 
H27D C27B H27E 109.5 . . ? 
C24B C27B H27F 109.5 . . ? 
H27D C27B H27F 109.5 . . ? 
H27E C27B H27F 109.5 . . ? 
C29B C28B C33B 118.59(19) . . ? 
C29B C28B N8B 125.49(19) . . ? 
C33B C28B N8B 115.91(18) . . ? 
C28B C29B C30B 119.3(2) . . ? 
C28B C29B H29B 120.4 . . ? 
C30B C29B H29B 120.4 . . ? 
C31B C30B C29B 122.7(2) . . ? 
C31B C30B H30B 118.6 . . ? 
C29B C30B H30B 118.6 . . ? 
C30B C31B C32B 117.02(19) . . ? 
C30B C31B C34B 121.58(19) . . ? 
C32B C31B C34B 121.40(19) . . ? 
C33B C32B C31B 121.4(2) . . ? 
C33B C32B H32B 119.3 . . ? 
C31B C32B H32B 119.3 . . ? 
C32B C33B C28B 121.0(2) . . ? 
C32B C33B H33B 119.5 . . ? 
C28B C33B H33B 119.5 . . ? 
C31B C34B H34D 109.5 . . ? 
C31B C34B H34E 109.5 . . ? 
H34D C34B H34E 109.5 . . ? 
C31B C34B H34F 109.5 . . ? 
H34D C34B H34F 109.5 . . ? 
H34E C34B H34F 109.5 . . ? 
 
loop_ 
 _geom_torsion_atom_site_label_1 
 _geom_torsion_atom_site_label_2 
 _geom_torsion_atom_site_label_3 
 _geom_torsion_atom_site_label_4 
 _geom_torsion 
 _geom_torsion_site_symmetry_1 
 _geom_torsion_site_symmetry_2 
 _geom_torsion_site_symmetry_3 
 _geom_torsion_site_symmetry_4 
 _geom_torsion_publ_flag 
C5A N1A C2A N3A 0.2(2) . . . . ? 
C6A N1A C2A N3A -169.72(17) . . . . ? 
N1A C2A N3A C4A -0.2(2) . . . . ? 
C2A N3A C4A C5A 0.1(2) . . . . ? 
C2A N3A C4A C9A 178.97(17) . . . . ? 
N3A C4A C5A N1A 0.0(2) . . . . ? 
C9A C4A C5A N1A -178.69(19) . . . . ? 
N3A C4A C5A C15A -170.41(19) . . . . ? 
C9A C4A C5A C15A 10.9(4) . . . . ? 
C2A N1A C5A C4A -0.1(2) . . . . ? 
C6A N1A C5A C4A 169.12(18) . . . . ? 
C2A N1A C5A C15A 171.29(18) . . . . ? 
C6A N1A C5A C15A -19.5(3) . . . . ? 
C2A N1A C6A N7A -80.9(3) . . . . ? 
C5A N1A C6A N7A 111.4(2) . . . . ? 
C2A N1A C6A N8A 95.3(2) . . . . ? 
C5A N1A C6A N8A -72.4(2) . . . . ? 
N8A C6A N7A C21A 171.72(19) . . . . ? 
N1A C6A N7A C21A -12.6(3) . . . . ? 
N7A C6A N8A C28A -13.0(3) . . . . ? 
N1A C6A N8A C28A 170.74(17) . . . . ? 
C5A C4A C9A C10A -159.1(2) . . . . ? 
N3A C4A C9A C10A 22.4(3) . . . . ? 
C5A C4A C9A C14A 22.6(3) . . . . ? 
N3A C4A C9A C14A -155.94(19) . . . . ? 
C14A C9A C10A C11A -0.3(3) . . . . ? 
C4A C9A C10A C11A -178.71(19) . . . . ? 
C9A C10A C11A C12A 0.0(3) . . . . ? 
C10A C11A C12A C13A 0.2(3) . . . . ? 
C11A C12A C13A C14A -0.2(3) . . . . ? 
C12A C13A C14A C9A -0.2(3) . . . . ? 
C10A C9A C14A C13A 0.4(3) . . . . ? 
C4A C9A C14A C13A 178.75(19) . . . . ? 
C4A C5A C15A C20A -128.3(2) . . . . ? 
N1A C5A C15A C20A 62.8(3) . . . . ? 
C4A C5A C15A C16A 52.0(3) . . . . ? 
N1A C5A C15A C16A -116.9(2) . . . . ? 
C20A C15A C16A C17A -0.3(3) . . . . ? 
C5A C15A C16A C17A 179.52(19) . . . . ? 
C15A C16A C17A C18A -0.1(3) . . . . ? 
C16A C17A C18A C19A 0.3(3) . . . . ? 
C17A C18A C19A C20A -0.2(3) . . . . ? 
C16A C15A C20A C19A 0.4(3) . . . . ? 
C5A C15A C20A C19A -179.37(19) . . . . ? 
C18A C19A C20A C15A -0.2(3) . . . . ? 
C6A N7A C21A C26A -61.3(3) . . . . ? 
C6A N7A C21A C22A 124.5(2) . . . . ? 
C26A C21A C22A C23A 0.2(3) . . . . ? 
N7A C21A C22A C23A 174.6(2) . . . . ? 
C21A C22A C23A C24A 0.0(4) . . . . ? 
C22A C23A C24A C25A 0.0(4) . . . . ? 
C22A C23A C24A C27A -179.0(2) . . . . ? 
C23A C24A C25A C26A -0.3(3) . . . . ? 
C27A C24A C25A C26A 178.7(2) . . . . ? 
C22A C21A C26A C25A -0.5(3) . . . . ? 
N7A C21A C26A C25A -174.69(18) . . . . ? 
C24A C25A C26A C21A 0.5(3) . . . . ? 
C6A N8A C28A C33A 142.8(2) . . . . ? 
C6A N8A C28A C29A -39.0(3) . . . . ? 
C33A C28A C29A C30A -1.0(3) . . . . ? 
N8A C28A C29A C30A -179.14(18) . . . . ? 
C28A C29A C30A C31A 0.1(3) . . . . ? 
C29A C30A C31A C32A 1.2(3) . . . . ? 
C29A C30A C31A C34A -178.6(2) . . . . ? 
C30A C31A C32A C33A -1.7(3) . . . . ? 
C34A C31A C32A C33A 178.2(2) . . . . ? 
C31A C32A C33A C28A 0.8(3) . . . . ? 
C29A C28A C33A C32A 0.6(3) . . . . ? 
N8A C28A C33A C32A 178.78(18) . . . . ? 
C5B N1B C2B N3B 0.7(2) . . . . ? 
C6B N1B C2B N3B 179.29(17) . . . . ? 
N1B C2B N3B C4B 0.1(2) . . . . ? 
C2B N3B C4B C5B -0.9(2) . . . . ? 
C2B N3B C4B C9B 175.21(17) . . . . ? 
N3B C4B C5B N1B 1.4(2) . . . . ? 
C9B C4B C5B N1B -174.14(19) . . . . ? 
N3B C4B C5B C15B -176.4(2) . . . . ? 
C9B C4B C5B C15B 8.1(4) . . . . ? 
C2B N1B C5B C4B -1.3(2) . . . . ? 
C6B N1B C5B C4B -179.67(18) . . . . ? 
C2B N1B C5B C15B 176.83(18) . . . . ? 
C6B N1B C5B C15B -1.6(3) . . . . ? 
C2B N1B C6B N7B -119.4(2) . . . . ? 
C5B N1B C6B N7B 58.8(3) . . . . ? 
C2B N1B C6B N8B 60.2(2) . . . . ? 
C5B N1B C6B N8B -121.6(2) . . . . ? 
N8B C6B N7B C21B -172.18(18) . . . . ? 
N1B C6B N7B C21B 7.3(3) . . . . ? 
N7B C6B N8B C28B 10.3(3) . . . . ? 
N1B C6B N8B C28B -169.28(17) . . . . ? 
C5B C4B C9B C10B -157.2(2) . . . . ? 
N3B C4B C9B C10B 27.6(3) . . . . ? 
C5B C4B C9B C14B 27.4(3) . . . . ? 
N3B C4B C9B C14B -147.84(19) . . . . ? 
C14B C9B C10B C11B 0.3(3) . . . . ? 
C4B C9B C10B C11B -175.34(18) . . . . ? 
C9B C10B C11B C12B -0.2(3) . . . . ? 
C10B C11B C12B C13B 0.0(3) . . . . ? 
C11B C12B C13B C14B 0.1(3) . . . . ? 
C12B C13B C14B C9B -0.1(3) . . . . ? 
C10B C9B C14B C13B -0.1(3) . . . . ? 
C4B C9B C14B C13B 175.40(19) . . . . ? 
C4B C5B C15B C20B -135.9(2) . . . . ? 
N1B C5B C15B C20B 46.6(3) . . . . ? 
C4B C5B C15B C16B 44.3(3) . . . . ? 
N1B C5B C15B C16B -133.2(2) . . . . ? 
C20B C15B C16B C17B -0.3(3) . . . . ? 
C5B C15B C16B C17B 179.50(19) . . . . ? 
C15B C16B C17B C18B -1.5(3) . . . . ? 
C16B C17B C18B C19B 1.7(3) . . . . ? 
C17B C18B C19B C20B -0.1(3) . . . . ? 
C18B C19B C20B C15B -1.7(3) . . . . ? 
C16B C15B C20B C19B 1.9(3) . . . . ? 
C5B C15B C20B C19B -177.93(19) . . . . ? 
C6B N7B C21B C22B -157.2(2) . . . . ? 
C6B N7B C21B C26B 29.5(3) . . . . ? 
C26B C21B C22B C23B -0.4(3) . . . . ? 
N7B C21B C22B C23B -174.37(19) . . . . ? 
C21B C22B C23B C24B 0.4(3) . . . . ? 
C22B C23B C24B C25B -0.6(3) . . . . ? 
C22B C23B C24B C27B 177.2(2) . . . . ? 
C23B C24B C25B C26B 0.8(3) . . . . ? 
C27B C24B C25B C26B -176.9(2) . . . . ? 
C24B C25B C26B C21B -0.9(3) . . . . ? 
C22B C21B C26B C25B 0.7(3) . . . . ? 
N7B C21B C26B C25B 173.90(19) . . . . ? 
C6B N8B C28B C29B 2.9(3) . . . . ? 
C6B N8B C28B C33B -177.85(19) . . . . ? 
C33B C28B C29B C30B 0.1(3) . . . . ? 
N8B C28B C29B C30B 179.37(18) . . . . ? 
C28B C29B C30B C31B 0.8(3) . . . . ? 
C29B C30B C31B C32B -1.4(3) . . . . ? 
C29B C30B C31B C34B 178.04(19) . . . . ? 
C30B C31B C32B C33B 1.1(3) . . . . ? 
C34B C31B C32B C33B -178.35(19) . . . . ? 
C31B C32B C33B C28B -0.2(3) . . . . ? 
C29B C28B C33B C32B -0.4(3) . . . . ? 
N8B C28B C33B C32B -179.73(18) . . . . ? 
 
loop_ 
 _geom_hbond_atom_site_label_D 
 _geom_hbond_atom_site_label_H 
 _geom_hbond_atom_site_label_A 
 _geom_hbond_distance_DH 
 _geom_hbond_distance_HA 
 _geom_hbond_distance_DA 
 _geom_hbond_angle_DHA 
 _geom_hbond_site_symmetry_A 
N8A H8A N3B  0.88 2.06 2.928(2) 169.6 . 
N8B H8B N3A  0.88 2.04 2.919(2) 177.2 . 
 
_diffrn_measured_fraction_theta_max    1.000 
_diffrn_reflns_theta_full              25.00 
_diffrn_measured_fraction_theta_full   1.000 
_refine_diff_density_max     .200 
_refine_diff_density_min    -.218 
_refine_diff_density_rms     .046 
