# Supplementary material for: Inversion symmetry and local vs. dispersive interactions in the nucleation of hydrogen bonded cyclic n-mer and tape of imidazolecarboxamidines
Source: Beilstein J Org Chem. 2008 Jul 7;4:23. doi: 10.3762/bjoc.4.23 (PMC2511023; doi:10.3762/bjoc.4.23)
Supplement: File 4 — Crystallographic Information Files (CIF) for all the compounds reported in this work. File Names: Xy_descriptor.cif. Xy is the compound number and letter designation found in Table I and/or described in the Experimental Section. The descriptor is a short tag indicating hydrogen bond motif or symmetry. [file Beilstein_J_Org_Chem-04-23-s004.zip › 10b_Ci.cif]

 
data_x05096 
 
_audit_creation_method            SHELXL-97 
_chemical_name_systematic 
; 
 ? 
; 
_chemical_name_common             ? 
_chemical_melting_point           ? 
_chemical_formula_moiety          ? 
_chemical_formula_sum 
 'C22 H20 N4' 
_chemical_formula_weight          340.42 
 
loop_ 
 _atom_type_symbol 
 _atom_type_description 
 _atom_type_scat_dispersion_real 
 _atom_type_scat_dispersion_imag 
 _atom_type_scat_source 
 'C'  'C'    .0181    .0091 
 'International Tables Vol C Tables 4.2.6.8 and 6.1.1.4' 
 'H'  'H'    .0000    .0000 
 'International Tables Vol C Tables 4.2.6.8 and 6.1.1.4' 
 'N'  'N'    .0311    .0180 
 'International Tables Vol C Tables 4.2.6.8 and 6.1.1.4' 
 
_symmetry_cell_setting            triclinic
_symmetry_space_group_name_H-M    'P -1'
 
loop_ 
 _symmetry_equiv_pos_as_xyz 
 'x, y, z' 
 '-x, -y, -z' 
 
_cell_length_a                    5.7578(3) 
_cell_length_b                    10.3819(4) 
_cell_length_c                    15.1645(7) 
_cell_angle_alpha                 86.213(2) 
_cell_angle_beta                  79.332(3) 
_cell_angle_gamma                 84.967(2) 
_cell_volume                      886.24(7) 
_cell_formula_units_Z             2 
_cell_measurement_temperature     90.0(2) 
_cell_measurement_reflns_used     2878
_cell_measurement_theta_min       2.97
_cell_measurement_theta_max       67.97
 
_exptl_crystal_description        'thin needle'
_exptl_crystal_colour             colourless
_exptl_crystal_size_max           0.12 
_exptl_crystal_size_mid           0.02 
_exptl_crystal_size_min           0.01 
_exptl_crystal_density_meas       ? 
_exptl_crystal_density_diffrn     1.276 
_exptl_crystal_density_method     'not measured' 
_exptl_crystal_F_000              360 
_exptl_absorpt_coefficient_mu     0.605 
_exptl_absorpt_correction_type    multi-scan
_exptl_absorpt_correction_T_min   0.8923 
_exptl_absorpt_correction_T_max   0.9952 
_exptl_absorpt_process_details    'SADABS in APEX2 (Bruker-Nonius, 2004)'
 
_exptl_special_details 
; 
 ? 
; 
 
_diffrn_ambient_temperature       90.0(2) 
_diffrn_radiation_wavelength      1.54178 
_diffrn_radiation_type            CuK\a 
_diffrn_radiation_source          'fine-focus rotating anode' 
_diffrn_radiation_monochromator   'Graded multilayer optics' 
_diffrn_measurement_device_type   'Bruker-Nonius X8 Proteum'
_diffrn_measurement_method        '\w scans at fixed \c = 55\%'
_diffrn_detector_area_resol_mean  18
_diffrn_standards_number          ? 
_diffrn_standards_interval_count  ? 
_diffrn_standards_interval_time   ? 
_diffrn_standards_decay_%         ? 
_diffrn_reflns_number             11087 
_diffrn_reflns_av_R_equivalents   0.0560 
_diffrn_reflns_av_sigmaI/netI     0.0554 
_diffrn_reflns_limit_h_min        -6 
_diffrn_reflns_limit_h_max        5 
_diffrn_reflns_limit_k_min        -12 
_diffrn_reflns_limit_k_max        12 
_diffrn_reflns_limit_l_min        -18 
_diffrn_reflns_limit_l_max        18 
_diffrn_reflns_theta_min          2.97 
_diffrn_reflns_theta_max          67.96 
_reflns_number_total              3138 
_reflns_number_gt                 2413 
_reflns_threshold_expression      >2\s(I)    
 
_computing_data_collection        'COLLECT (Nonius, 1998)'
_computing_cell_refinement        'SCALEPACK (Otwinowski & Minor, 1997)'
_computing_data_reduction         'DENZO-SMN (Otwinowski & Minor, 1997)'
_computing_structure_solution     'SHELXS-97 (Sheldrick, 1990)' 
_computing_structure_refinement   'SHELXL-97 (Sheldrick, 1997)' 
_computing_molecular_graphics     'XP in SHELXTL (Sheldrick, 1994)'
_computing_publication_material
; 
SHELX97-2 (Sheldrick, 1997) and local procedures 
; 
 
_refine_special_details 
; 
 Refinement of F^2^ against ALL reflections.  The weighted R-factor wR and 
 goodness of fit S are based on F^2^, conventional R-factors R are based 
 on F, with F set to zero for negative F^2^. The threshold expression of 
 F^2^ > 2sigma(F^2^) is used only for calculating R-factors(gt) etc. and is 
 not relevant to the choice of reflections for refinement.  R-factors based 
 on F^2^ are statistically about twice as large as those based on F, and R- 
 factors based on ALL data will be even larger. 
; 
 
_refine_ls_structure_factor_coef  Fsqd  
_refine_ls_matrix_type            full 
_refine_ls_weighting_scheme       calc  
_refine_ls_weighting_details 
 'calc w=1/[\s^2^(Fo^2^)+(0.0489P)^2^+0.3965P] where P=(Fo^2^+2Fc^2^)/3' 
_atom_sites_solution_primary      direct 
_atom_sites_solution_secondary    difmap 
_atom_sites_solution_hydrogens    geom 
_refine_ls_hydrogen_treatment     constr 
_refine_ls_extinction_method      SHELXL 
_refine_ls_extinction_coef        0.0027(7) 
_refine_ls_extinction_expression 
 'Fc^*^=kFc[1+0.001xFc^2^\l^3^/sin(2\q)]^-1/4^' 
_refine_ls_number_reflns          3138 
_refine_ls_number_parameters      238 
_refine_ls_number_restraints      0 
_refine_ls_R_factor_all           0.0643 
_refine_ls_R_factor_gt            0.0444 
_refine_ls_wR_factor_ref          0.1177 
_refine_ls_wR_factor_gt           0.1076 
_refine_ls_goodness_of_fit_ref    1.035 
_refine_ls_restrained_S_all       1.035 
_refine_ls_shift/su_max           0.000 
_refine_ls_shift/su_mean          0.000 
 
loop_ 
 _atom_site_label 
 _atom_site_type_symbol 
 _atom_site_fract_x 
 _atom_site_fract_y 
 _atom_site_fract_z 
 _atom_site_U_iso_or_equiv 
 _atom_site_adp_type 
 _atom_site_occupancy 
 _atom_site_symmetry_multiplicity 
 _atom_site_calc_flag 
 _atom_site_refinement_flags 
 _atom_site_disorder_assembly 
 _atom_site_disorder_group 
N1 N -0.0324(3) 0.61868(14) 0.38223(10) 0.0183(3) Uani 1 1 d . . . 
C2 C -0.2235(3) 0.57361(17) 0.43939(12) 0.0201(4) Uani 1 1 d . . . 
H2 H -0.3178 0.5113 0.4234 0.024 Uiso 1 1 calc R . . 
N3 N -0.2650(3) 0.62387(14) 0.51793(10) 0.0222(4) Uani 1 1 d . . . 
C4 C -0.0883(4) 0.70927(17) 0.51331(12) 0.0215(4) Uani 1 1 d . . . 
C5 C 0.0621(3) 0.70547(16) 0.42986(12) 0.0198(4) Uani 1 1 d . . . 
C6 C 0.0690(3) 0.57474(16) 0.29380(12) 0.0182(4) Uani 1 1 d . . . 
N7 N -0.0021(3) 0.61654(14) 0.22171(10) 0.0193(4) Uani 1 1 d . . . 
N8 N 0.2470(3) 0.48127(14) 0.29878(10) 0.0200(4) Uani 1 1 d . . . 
H8 H 0.2681 0.4561 0.3535 0.024 Uiso 1 1 calc R . . 
C9 C -0.0466(4) 0.79097(18) 0.57753(13) 0.0265(5) Uani 1 1 d . . . 
H9 H -0.1478 0.7960 0.6345 0.032 Uiso 1 1 calc R . . 
C10 C 0.1460(4) 0.86359(19) 0.55528(14) 0.0314(5) Uani 1 1 d . . . 
H10 H 0.1777 0.9198 0.5979 0.038 Uiso 1 1 calc R . . 
C11 C 0.2974(4) 0.85715(19) 0.47145(14) 0.0287(5) Uani 1 1 d . . . 
H11 H 0.4295 0.9085 0.4588 0.034 Uiso 1 1 calc R . . 
C12 C 0.2581(4) 0.77761(18) 0.40688(13) 0.0239(4) Uani 1 1 d . . . 
H12 H 0.3596 0.7727 0.3500 0.029 Uiso 1 1 calc R . . 
C13 C -0.1746(3) 0.72152(16) 0.21809(12) 0.0184(4) Uani 1 1 d . . . 
C14 C -0.3528(3) 0.70778(17) 0.16961(12) 0.0204(4) Uani 1 1 d . . . 
H14 H -0.3636 0.6269 0.1454 0.024 Uiso 1 1 calc R . . 
C15 C -0.5149(4) 0.81075(18) 0.15618(13) 0.0228(4) Uani 1 1 d . . . 
H15 H -0.6375 0.7986 0.1240 0.027 Uiso 1 1 calc R . . 
C16 C -0.5016(4) 0.93169(18) 0.18890(13) 0.0236(4) Uani 1 1 d . . . 
C17 C -0.3225(4) 0.94490(18) 0.23674(13) 0.0234(4) Uani 1 1 d . . . 
H17 H -0.3099 1.0265 0.2597 0.028 Uiso 1 1 calc R . . 
C18 C -0.1613(4) 0.84235(17) 0.25201(12) 0.0212(4) Uani 1 1 d . . . 
H18 H -0.0415 0.8541 0.2856 0.025 Uiso 1 1 calc R . . 
C19 C -0.6746(4) 1.0438(2) 0.17225(18) 0.0373(6) Uani 1 1 d . . . 
H19A H -0.7954 1.0558 0.2264 0.056 Uiso 0.59(3) 1 calc PR . . 
H19B H -0.7508 1.0261 0.1221 0.056 Uiso 0.59(3) 1 calc PR . . 
H19C H -0.5902 1.1226 0.1574 0.056 Uiso 0.59(3) 1 calc PR . . 
H26D H -0.6289 1.0805 0.1109 0.056 Uiso 0.41(3) 1 calc PR . . 
H26E H -0.6735 1.1102 0.2151 0.056 Uiso 0.41(3) 1 calc PR . . 
H26F H -0.8341 1.0137 0.1799 0.056 Uiso 0.41(3) 1 calc PR . . 
C20 C 0.4024(3) 0.41883(16) 0.22908(12) 0.0180(4) Uani 1 1 d . . . 
C21 C 0.6056(3) 0.35145(17) 0.25144(12) 0.0204(4) Uani 1 1 d . . . 
H21 H 0.6281 0.3455 0.3121 0.024 Uiso 1 1 calc R . . 
C22 C 0.7744(3) 0.29338(17) 0.18627(13) 0.0214(4) Uani 1 1 d . . . 
H22 H 0.9127 0.2491 0.2028 0.026 Uiso 1 1 calc R . . 
C23 C 0.7461(4) 0.29827(17) 0.09663(13) 0.0221(4) Uani 1 1 d . . . 
C24 C 0.5389(3) 0.36250(17) 0.07593(12) 0.0207(4) Uani 1 1 d . . . 
H24 H 0.5140 0.3655 0.0156 0.025 Uiso 1 1 calc R . . 
C25 C 0.3671(3) 0.42232(16) 0.14016(12) 0.0198(4) Uani 1 1 d . . . 
H25 H 0.2273 0.4651 0.1239 0.024 Uiso 1 1 calc R . . 
C26 C 0.9283(4) 0.2341(2) 0.02605(14) 0.0310(5) Uani 1 1 d . . . 
H26A H 0.8979 0.1429 0.0248 0.047 Uiso 1 1 calc R . . 
H26B H 1.0865 0.2399 0.0400 0.047 Uiso 1 1 calc R . . 
H26C H 0.9197 0.2776 -0.0327 0.047 Uiso 1 1 calc R . . 
 
loop_ 
 _atom_site_aniso_label 
 _atom_site_aniso_U_11 
 _atom_site_aniso_U_22 
 _atom_site_aniso_U_33 
 _atom_site_aniso_U_23 
 _atom_site_aniso_U_13 
 _atom_site_aniso_U_12 
N1 0.0182(9) 0.0165(7) 0.0198(8) -0.0006(6) -0.0033(6) -0.0003(6) 
C2 0.0197(11) 0.0170(8) 0.0227(9) 0.0019(7) -0.0030(8) -0.0008(7) 
N3 0.0211(9) 0.0196(7) 0.0239(8) 0.0013(6) -0.0015(7) 0.0018(6) 
C4 0.0244(11) 0.0160(8) 0.0231(9) 0.0014(7) -0.0050(8) 0.0034(8) 
C5 0.0222(11) 0.0134(8) 0.0237(9) 0.0003(7) -0.0065(8) 0.0028(7) 
C6 0.0197(10) 0.0145(8) 0.0197(9) 0.0004(7) -0.0011(7) -0.0031(7) 
N7 0.0186(9) 0.0164(7) 0.0217(8) 0.0022(6) -0.0029(6) 0.0010(6) 
N8 0.0225(9) 0.0182(7) 0.0177(7) 0.0021(6) -0.0024(6) 0.0022(6) 
C9 0.0354(13) 0.0209(9) 0.0224(10) -0.0020(7) -0.0052(9) 0.0035(8) 
C10 0.0420(14) 0.0236(10) 0.0313(11) -0.0045(8) -0.0127(10) -0.0026(9) 
C11 0.0300(13) 0.0232(10) 0.0352(11) 0.0004(8) -0.0108(9) -0.0061(9) 
C12 0.0232(11) 0.0210(9) 0.0266(10) 0.0011(7) -0.0035(8) -0.0003(8) 
C13 0.0170(10) 0.0158(8) 0.0203(9) 0.0022(7) 0.0011(7) -0.0007(7) 
C14 0.0195(10) 0.0194(9) 0.0221(9) -0.0005(7) -0.0022(8) -0.0039(7) 
C15 0.0188(11) 0.0232(9) 0.0269(10) 0.0017(7) -0.0054(8) -0.0045(8) 
C16 0.0178(11) 0.0197(9) 0.0319(10) 0.0038(7) -0.0032(8) -0.0008(8) 
C17 0.0230(11) 0.0165(9) 0.0302(10) 0.0014(7) -0.0040(8) -0.0027(8) 
C18 0.0201(11) 0.0191(9) 0.0243(9) 0.0009(7) -0.0047(8) -0.0016(8) 
C19 0.0296(13) 0.0236(10) 0.0619(15) 0.0006(10) -0.0192(11) 0.0017(9) 
C20 0.0203(11) 0.0115(8) 0.0212(9) 0.0004(6) -0.0007(7) -0.0027(7) 
C21 0.0206(11) 0.0177(8) 0.0233(9) 0.0012(7) -0.0061(8) -0.0017(7) 
C22 0.0168(11) 0.0188(9) 0.0280(10) 0.0019(7) -0.0046(8) 0.0000(7) 
C23 0.0201(11) 0.0192(9) 0.0255(10) -0.0010(7) 0.0003(8) -0.0033(8) 
C24 0.0231(11) 0.0168(8) 0.0218(9) 0.0003(7) -0.0037(8) -0.0014(7) 
C25 0.0199(11) 0.0145(8) 0.0247(9) 0.0022(7) -0.0042(8) -0.0016(7) 
C26 0.0242(12) 0.0396(12) 0.0272(10) -0.0035(9) -0.0018(9) 0.0048(9) 
 
_geom_special_details 
; 
 All esds (except the esd in the dihedral angle between two l.s. planes) 
 are estimated using the full covariance matrix.  The cell esds are taken 
 into account individually in the estimation of esds in distances, angles 
 and torsion angles; correlations between esds in cell parameters are only 
 used when they are defined by crystal symmetry.  An approximate (isotropic) 
 treatment of cell esds is used for estimating esds involving l.s. planes. 
; 
 
loop_ 
 _geom_bond_atom_site_label_1 
 _geom_bond_atom_site_label_2 
 _geom_bond_distance 
 _geom_bond_site_symmetry_2 
 _geom_bond_publ_flag 
N1 C2 1.366(3) . ? 
N1 C5 1.395(2) . ? 
N1 C6 1.446(2) . ? 
C2 N3 1.305(2) . ? 
C2 H2 0.9500 . ? 
N3 C4 1.396(3) . ? 
C4 C5 1.396(3) . ? 
C4 C9 1.399(3) . ? 
C5 C12 1.387(3) . ? 
C6 N7 1.274(2) . ? 
C6 N8 1.357(2) . ? 
N7 C13 1.414(2) . ? 
N8 C20 1.406(2) . ? 
N8 H8 0.8800 . ? 
C9 C10 1.374(3) . ? 
C9 H9 0.9500 . ? 
C10 C11 1.404(3) . ? 
C10 H10 0.9500 . ? 
C11 C12 1.383(3) . ? 
C11 H11 0.9500 . ? 
C12 H12 0.9500 . ? 
C13 C14 1.390(3) . ? 
C13 C18 1.400(3) . ? 
C14 C15 1.386(3) . ? 
C14 H14 0.9500 . ? 
C15 C16 1.393(3) . ? 
C15 H15 0.9500 . ? 
C16 C17 1.387(3) . ? 
C16 C19 1.504(3) . ? 
C17 C18 1.387(3) . ? 
C17 H17 0.9500 . ? 
C18 H18 0.9500 . ? 
C19 H19A 0.9800 . ? 
C19 H19B 0.9800 . ? 
C19 H19C 0.9800 . ? 
C19 H26D 0.9800 . ? 
C19 H26E 0.9800 . ? 
C19 H26F 0.9800 . ? 
C20 C21 1.395(3) . ? 
C20 C25 1.398(3) . ? 
C21 C22 1.380(3) . ? 
C21 H21 0.9500 . ? 
C22 C23 1.396(3) . ? 
C22 H22 0.9500 . ? 
C23 C24 1.392(3) . ? 
C23 C26 1.499(3) . ? 
C24 C25 1.389(3) . ? 
C24 H24 0.9500 . ? 
C25 H25 0.9500 . ? 
C26 H26A 0.9800 . ? 
C26 H26B 0.9800 . ? 
C26 H26C 0.9800 . ? 
 
loop_ 
 _geom_angle_atom_site_label_1 
 _geom_angle_atom_site_label_2 
 _geom_angle_atom_site_label_3 
 _geom_angle 
 _geom_angle_site_symmetry_1 
 _geom_angle_site_symmetry_3 
 _geom_angle_publ_flag 
C2 N1 C5 106.28(15) . . ? 
C2 N1 C6 127.01(15) . . ? 
C5 N1 C6 126.36(15) . . ? 
N3 C2 N1 113.91(17) . . ? 
N3 C2 H2 123.0 . . ? 
N1 C2 H2 123.0 . . ? 
C2 N3 C4 104.60(16) . . ? 
C5 C4 N3 110.26(16) . . ? 
C5 C4 C9 119.72(18) . . ? 
N3 C4 C9 130.01(18) . . ? 
C12 C5 N1 131.91(17) . . ? 
C12 C5 C4 123.19(17) . . ? 
N1 C5 C4 104.90(16) . . ? 
N7 C6 N8 124.95(17) . . ? 
N7 C6 N1 124.58(16) . . ? 
N8 C6 N1 110.46(14) . . ? 
C6 N7 C13 123.25(16) . . ? 
C6 N8 C20 129.29(15) . . ? 
C6 N8 H8 115.4 . . ? 
C20 N8 H8 115.4 . . ? 
C10 C9 C4 117.60(19) . . ? 
C10 C9 H9 121.2 . . ? 
C4 C9 H9 121.2 . . ? 
C9 C10 C11 121.90(19) . . ? 
C9 C10 H10 119.1 . . ? 
C11 C10 H10 119.1 . . ? 
C12 C11 C10 121.3(2) . . ? 
C12 C11 H11 119.3 . . ? 
C10 C11 H11 119.3 . . ? 
C11 C12 C5 116.25(19) . . ? 
C11 C12 H12 121.9 . . ? 
C5 C12 H12 121.9 . . ? 
C14 C13 C18 118.33(17) . . ? 
C14 C13 N7 117.62(16) . . ? 
C18 C13 N7 123.67(17) . . ? 
C15 C14 C13 120.77(17) . . ? 
C15 C14 H14 119.6 . . ? 
C13 C14 H14 119.6 . . ? 
C14 C15 C16 121.30(18) . . ? 
C14 C15 H15 119.4 . . ? 
C16 C15 H15 119.4 . . ? 
C17 C16 C15 117.60(17) . . ? 
C17 C16 C19 121.37(18) . . ? 
C15 C16 C19 121.03(18) . . ? 
C18 C17 C16 121.83(18) . . ? 
C18 C17 H17 119.1 . . ? 
C16 C17 H17 119.1 . . ? 
C17 C18 C13 120.16(18) . . ? 
C17 C18 H18 119.9 . . ? 
C13 C18 H18 119.9 . . ? 
C16 C19 H19A 109.5 . . ? 
C16 C19 H19B 109.5 . . ? 
H19A C19 H19B 109.5 . . ? 
C16 C19 H19C 109.5 . . ? 
H19A C19 H19C 109.5 . . ? 
H19B C19 H19C 109.5 . . ? 
C16 C19 H26D 109.5 . . ? 
H19A C19 H26D 141.1 . . ? 
H19B C19 H26D 56.3 . . ? 
H19C C19 H26D 56.3 . . ? 
C16 C19 H26E 109.5 . . ? 
H19A C19 H26E 56.3 . . ? 
H19B C19 H26E 141.1 . . ? 
H19C C19 H26E 56.3 . . ? 
H26D C19 H26E 109.5 . . ? 
C16 C19 H26F 109.5 . . ? 
H19A C19 H26F 56.3 . . ? 
H19B C19 H26F 56.3 . . ? 
H19C C19 H26F 141.1 . . ? 
H26D C19 H26F 109.5 . . ? 
H26E C19 H26F 109.5 . . ? 
C21 C20 C25 119.03(17) . . ? 
C21 C20 N8 116.74(16) . . ? 
C25 C20 N8 124.23(17) . . ? 
C22 C21 C20 120.64(17) . . ? 
C22 C21 H21 119.7 . . ? 
C20 C21 H21 119.7 . . ? 
C21 C22 C23 121.40(18) . . ? 
C21 C22 H22 119.3 . . ? 
C23 C22 H22 119.3 . . ? 
C24 C23 C22 117.23(17) . . ? 
C24 C23 C26 121.39(17) . . ? 
C22 C23 C26 121.36(18) . . ? 
C25 C24 C23 122.47(17) . . ? 
C25 C24 H24 118.8 . . ? 
C23 C24 H24 118.8 . . ? 
C24 C25 C20 119.19(17) . . ? 
C24 C25 H25 120.4 . . ? 
C20 C25 H25 120.4 . . ? 
C23 C26 H26A 109.5 . . ? 
C23 C26 H26B 109.5 . . ? 
H26A C26 H26B 109.5 . . ? 
C23 C26 H26C 109.5 . . ? 
H26A C26 H26C 109.5 . . ? 
H26B C26 H26C 109.5 . . ? 
 
loop_ 
 _geom_torsion_atom_site_label_1 
 _geom_torsion_atom_site_label_2 
 _geom_torsion_atom_site_label_3 
 _geom_torsion_atom_site_label_4 
 _geom_torsion 
 _geom_torsion_site_symmetry_1 
 _geom_torsion_site_symmetry_2 
 _geom_torsion_site_symmetry_3 
 _geom_torsion_site_symmetry_4 
 _geom_torsion_publ_flag 
C5 N1 C2 N3 1.3(2) . . . . ? 
C6 N1 C2 N3 174.84(16) . . . . ? 
N1 C2 N3 C4 0.0(2) . . . . ? 
C2 N3 C4 C5 -1.30(19) . . . . ? 
C2 N3 C4 C9 179.16(19) . . . . ? 
C2 N1 C5 C12 178.31(19) . . . . ? 
C6 N1 C5 C12 4.7(3) . . . . ? 
C2 N1 C5 C4 -1.95(18) . . . . ? 
C6 N1 C5 C4 -175.57(16) . . . . ? 
N3 C4 C5 C12 -178.18(16) . . . . ? 
C9 C4 C5 C12 1.4(3) . . . . ? 
N3 C4 C5 N1 2.05(19) . . . . ? 
C9 C4 C5 N1 -178.37(16) . . . . ? 
C2 N1 C6 N7 85.7(2) . . . . ? 
C5 N1 C6 N7 -102.0(2) . . . . ? 
C2 N1 C6 N8 -93.1(2) . . . . ? 
C5 N1 C6 N8 79.2(2) . . . . ? 
N8 C6 N7 C13 -174.53(17) . . . . ? 
N1 C6 N7 C13 6.8(3) . . . . ? 
N7 C6 N8 C20 6.0(3) . . . . ? 
N1 C6 N8 C20 -175.19(16) . . . . ? 
C5 C4 C9 C10 -0.9(3) . . . . ? 
N3 C4 C9 C10 178.63(19) . . . . ? 
C4 C9 C10 C11 0.0(3) . . . . ? 
C9 C10 C11 C12 0.5(3) . . . . ? 
C10 C11 C12 C5 0.0(3) . . . . ? 
N1 C5 C12 C11 178.76(18) . . . . ? 
C4 C5 C12 C11 -0.9(3) . . . . ? 
C6 N7 C13 C14 -135.16(19) . . . . ? 
C6 N7 C13 C18 52.0(3) . . . . ? 
C18 C13 C14 C15 -0.8(3) . . . . ? 
N7 C13 C14 C15 -174.00(17) . . . . ? 
C13 C14 C15 C16 1.5(3) . . . . ? 
C14 C15 C16 C17 -1.0(3) . . . . ? 
C14 C15 C16 C19 178.55(19) . . . . ? 
C15 C16 C17 C18 0.0(3) . . . . ? 
C19 C16 C17 C18 -179.6(2) . . . . ? 
C16 C17 C18 C13 0.7(3) . . . . ? 
C14 C13 C18 C17 -0.2(3) . . . . ? 
N7 C13 C18 C17 172.52(17) . . . . ? 
C6 N8 C20 C21 163.90(18) . . . . ? 
C6 N8 C20 C25 -15.0(3) . . . . ? 
C25 C20 C21 C22 2.6(3) . . . . ? 
N8 C20 C21 C22 -176.39(16) . . . . ? 
C20 C21 C22 C23 -1.0(3) . . . . ? 
C21 C22 C23 C24 -0.9(3) . . . . ? 
C21 C22 C23 C26 -179.42(18) . . . . ? 
C22 C23 C24 C25 1.3(3) . . . . ? 
C26 C23 C24 C25 179.81(18) . . . . ? 
C23 C24 C25 C20 0.2(3) . . . . ? 
C21 C20 C25 C24 -2.2(3) . . . . ? 
N8 C20 C25 C24 176.70(16) . . . . ? 
 
loop_ 
 _geom_hbond_atom_site_label_D 
 _geom_hbond_atom_site_label_H 
 _geom_hbond_atom_site_label_A 
 _geom_hbond_distance_DH 
 _geom_hbond_distance_HA 
 _geom_hbond_distance_DA 
 _geom_hbond_angle_DHA 
 _geom_hbond_site_symmetry_A 
N8 H8 N3  0.88 2.07 2.935(2) 169.2 2_566 
 
_diffrn_measured_fraction_theta_max     .973 
_diffrn_reflns_theta_full              67.96 
_diffrn_measured_fraction_theta_full    .973 
_refine_diff_density_max     .272 
_refine_diff_density_min    -.206 
_refine_diff_density_rms     .048 
