# Supplementary material for: Inversion symmetry and local vs. dispersive interactions in the nucleation of hydrogen bonded cyclic n-mer and tape of imidazolecarboxamidines
Source: Beilstein J Org Chem. 2008 Jul 7;4:23. doi: 10.3762/bjoc.4.23 (PMC2511023; doi:10.3762/bjoc.4.23)
Supplement: File 4 — Crystallographic Information Files (CIF) for all the compounds reported in this work. File Names: Xy_descriptor.cif. Xy is the compound number and letter designation found in Table I and/or described in the Experimental Section. The descriptor is a short tag indicating hydrogen bond motif or symmetry. [file Beilstein_J_Org_Chem-04-23-s004.zip › 9b1_Ci.cif]

 
data_k04123 
 
_audit_creation_method            SHELXL-97 
_chemical_name_systematic 
; 
 ? 
; 
_chemical_name_common             ? 
_chemical_melting_point           ? 
_chemical_formula_moiety          ? 
_chemical_formula_sum 
 'C20 H22 N4 O' 
_chemical_formula_weight          334.42 
 
loop_ 
 _atom_type_symbol 
 _atom_type_description 
 _atom_type_scat_dispersion_real 
 _atom_type_scat_dispersion_imag 
 _atom_type_scat_source 
 'C'  'C'   0.0033   0.0016 
 'International Tables Vol C Tables 4.2.6.8 and 6.1.1.4' 
 'H'  'H'   0.0000   0.0000 
 'International Tables Vol C Tables 4.2.6.8 and 6.1.1.4' 
 'N'  'N'   0.0061   0.0033 
 'International Tables Vol C Tables 4.2.6.8 and 6.1.1.4' 
 'O'  'O'   0.0106   0.0060 
 'International Tables Vol C Tables 4.2.6.8 and 6.1.1.4' 
 
_symmetry_cell_setting            ? 
_symmetry_space_group_name_H-M    ? 
 
loop_ 
 _symmetry_equiv_pos_as_xyz 
 'x, y, z' 
 '-x+1/2, y+1/2, -z+1/2' 
 '-x, -y, -z' 
 'x-1/2, -y-1/2, z-1/2' 
 
_cell_length_a                    5.7170(11) 
_cell_length_b                    13.990(3) 
_cell_length_c                    22.318(5) 
_cell_angle_alpha                 90.00 
_cell_angle_beta                  93.12(3) 
_cell_angle_gamma                 90.00 
_cell_volume                      1782.4(6) 
_cell_formula_units_Z             4 
_cell_measurement_temperature     90(2) 
_cell_measurement_reflns_used     ? 
_cell_measurement_theta_min       ? 
_cell_measurement_theta_max       ? 
 
_exptl_crystal_description        ? 
_exptl_crystal_colour             ? 
_exptl_crystal_size_max           0.30 
_exptl_crystal_size_mid           0.30 
_exptl_crystal_size_min           0.30 
_exptl_crystal_density_meas       ? 
_exptl_crystal_density_diffrn     1.246 
_exptl_crystal_density_method     'not measured' 
_exptl_crystal_F_000              712 
_exptl_absorpt_coefficient_mu     0.080 
_exptl_absorpt_correction_type    ? 
_exptl_absorpt_correction_T_min   0.9765 
_exptl_absorpt_correction_T_max   0.9765 
_exptl_absorpt_process_details    ? 
 
_exptl_special_details 
; 
 ? 
; 
 
_diffrn_ambient_temperature       90(2) 
_diffrn_radiation_wavelength      0.71073 
_diffrn_radiation_type            MoK\a 
_diffrn_radiation_source          'fine-focus sealed tube' 
_diffrn_radiation_monochromator   graphite 
_diffrn_measurement_device_type   ? 
_diffrn_measurement_method        ? 
_diffrn_detector_area_resol_mean  ? 
_diffrn_standards_number          ? 
_diffrn_standards_interval_count  ? 
_diffrn_standards_interval_time   ? 
_diffrn_standards_decay_%         ? 
_diffrn_reflns_number             11760 
_diffrn_reflns_av_R_equivalents   0.0483 
_diffrn_reflns_av_sigmaI/netI     0.0408 
_diffrn_reflns_limit_h_min        -6 
_diffrn_reflns_limit_h_max        6 
_diffrn_reflns_limit_k_min        -16 
_diffrn_reflns_limit_k_max        16 
_diffrn_reflns_limit_l_min        -26 
_diffrn_reflns_limit_l_max        26 
_diffrn_reflns_theta_min          1.72 
_diffrn_reflns_theta_max          24.99 
_reflns_number_total              3138 
_reflns_number_gt                 2298 
_reflns_threshold_expression      >2sigma(I) 
 
_computing_data_collection        ? 
_computing_cell_refinement        ? 
_computing_data_reduction         ? 
_computing_structure_solution     'SHELXS-97 (Sheldrick, 1990)' 
_computing_structure_refinement   'SHELXL-97 (Sheldrick, 1997)' 
_computing_molecular_graphics     ? 
_computing_publication_material   ? 
 
_refine_special_details 
; 
 Refinement of F^2^ against ALL reflections.  The weighted R-factor wR and 
 goodness of fit S are based on F^2^, conventional R-factors R are based 
 on F, with F set to zero for negative F^2^. The threshold expression of 
 F^2^ > 2sigma(F^2^) is used only for calculating R-factors(gt) etc. and is 
 not relevant to the choice of reflections for refinement.  R-factors based 
 on F^2^ are statistically about twice as large as those based on F, and R- 
 factors based on ALL data will be even larger. 
; 
 
_refine_ls_structure_factor_coef  Fsqd  
_refine_ls_matrix_type            full 
_refine_ls_weighting_scheme       calc  
_refine_ls_weighting_details 
 'calc w=1/[\s^2^(Fo^2^)+(0.0877P)^2^+1.1648P] where P=(Fo^2^+2Fc^2^)/3' 
_atom_sites_solution_primary      direct 
_atom_sites_solution_secondary    difmap 
_atom_sites_solution_hydrogens    geom 
_refine_ls_hydrogen_treatment     mixed 
_refine_ls_extinction_method      none 
_refine_ls_extinction_coef        ? 
_refine_ls_number_reflns          3138 
_refine_ls_number_parameters      259 
_refine_ls_number_restraints      81 
_refine_ls_R_factor_all           0.0780 
_refine_ls_R_factor_gt            0.0538 
_refine_ls_wR_factor_ref          0.1613 
_refine_ls_wR_factor_gt           0.1456 
_refine_ls_goodness_of_fit_ref    1.038 
_refine_ls_restrained_S_all       1.039 
_refine_ls_shift/su_max           0.003 
_refine_ls_shift/su_mean          0.000 
 
loop_ 
 _atom_site_label 
 _atom_site_type_symbol 
 _atom_site_fract_x 
 _atom_site_fract_y 
 _atom_site_fract_z 
 _atom_site_U_iso_or_equiv 
 _atom_site_adp_type 
 _atom_site_occupancy 
 _atom_site_symmetry_multiplicity 
 _atom_site_calc_flag 
 _atom_site_refinement_flags 
 _atom_site_disorder_assembly 
 _atom_site_disorder_group 
C1 C 0.5221(4) 0.43424(16) 0.05559(10) 0.0207(5) Uani 1 1 d . . . 
H1 H 0.6170 0.4825 0.0745 0.025 Uiso 1 1 calc R . . 
C2 C 0.4040(4) 0.31753(17) -0.00018(10) 0.0237(5) Uani 1 1 d . . . 
H2 H 0.4032 0.2672 -0.0288 0.028 Uiso 1 1 calc R . . 
C3 C 0.2167(4) 0.34429(16) 0.03024(10) 0.0238(5) Uani 1 1 d . . . 
H3 H 0.0643 0.3170 0.0275 0.029 Uiso 1 1 calc R . . 
C4 C 0.0661(4) 0.33759(16) 0.16138(10) 0.0199(5) Uani 1 1 d . . . 
C5 C 0.2750(4) 0.31009(17) 0.19113(10) 0.0245(5) Uani 1 1 d . . . 
H5 H 0.3980 0.3553 0.1973 0.029 Uiso 1 1 calc R . . 
C6 C 0.3059(4) 0.21714(17) 0.21196(10) 0.0263(6) Uani 1 1 d . . . 
H6 H 0.4497 0.2000 0.2325 0.032 Uiso 1 1 calc R . . 
C7 C 0.1314(4) 0.14867(16) 0.20348(10) 0.0236(5) Uani 1 1 d . . . 
C8 C -0.0764(4) 0.17719(17) 0.17346(11) 0.0277(6) Uani 1 1 d . . . 
H8 H -0.1983 0.1317 0.1667 0.033 Uiso 1 1 calc R . . 
C9 C -0.1110(4) 0.27011(17) 0.15315(11) 0.0262(6) Uani 1 1 d . . . 
H9 H -0.2563 0.2877 0.1335 0.031 Uiso 1 1 calc R . . 
C10 C 0.1627(4) 0.04866(17) 0.22744(12) 0.0316(6) Uani 1 1 d . . . 
H10A H 0.3194 0.0422 0.2471 0.047 Uiso 1 1 calc R . . 
H10B H 0.1448 0.0029 0.1943 0.047 Uiso 1 1 calc R . . 
H10C H 0.0443 0.0358 0.2566 0.047 Uiso 1 1 calc R . . 
C11 C 0.0176(4) 0.64189(15) 0.11658(9) 0.0194(5) Uani 1 1 d . . . 
C12 C -0.1748(4) 0.62772(16) 0.15152(10) 0.0218(5) Uani 1 1 d . . . 
H12 H -0.2199 0.5649 0.1622 0.026 Uiso 1 1 calc R . . 
C13 C -0.2995(4) 0.70624(16) 0.17053(10) 0.0234(5) Uani 1 1 d . . . 
H13 H -0.4316 0.6958 0.1937 0.028 Uiso 1 1 calc R . . 
C14 C -0.2384(4) 0.79923(16) 0.15686(10) 0.0239(5) Uani 1 1 d . . . 
C15 C -0.0441(4) 0.81186(17) 0.12284(11) 0.0260(6) Uani 1 1 d . . . 
H15 H 0.0030 0.8749 0.1132 0.031 Uiso 1 1 calc R . . 
C16 C 0.0819(4) 0.73525(16) 0.10278(10) 0.0243(5) Uani 1 1 d . . . 
H16 H 0.2134 0.7461 0.0794 0.029 Uiso 1 1 calc R . . 
C17 C -0.3774(4) 0.88250(17) 0.17877(12) 0.0330(6) Uani 1 1 d . . . 
H17A H -0.5449 0.8674 0.1747 0.049 Uiso 1 1 calc R . . 
H17B H -0.3458 0.9393 0.1548 0.049 Uiso 1 1 calc R . . 
H17C H -0.3320 0.8950 0.2210 0.049 Uiso 1 1 calc R . . 
C18 C 0.1454(3) 0.47274(16) 0.10461(9) 0.0182(5) Uani 1 1 d . . . 
N1 N 0.2935(3) 0.41978(13) 0.06621(8) 0.0183(4) Uani 1 1 d . . . 
N2 N 0.5965(3) 0.37319(13) 0.01584(8) 0.0215(5) Uani 1 1 d . . . 
N3 N 0.0252(3) 0.43395(13) 0.14426(8) 0.0211(4) Uani 1 1 d . . . 
N4 N 0.1455(3) 0.56722(14) 0.09085(9) 0.0212(5) Uani 1 1 d . . . 
H4 H 0.220(4) 0.5826(18) 0.0625(12) 0.025 Uiso 1 1 d . . . 
C1S C 0.251(3) 1.0743(11) 0.0399(11) 0.081(5) Uani 0.442(4) 1 d PDU A -1 
H1S1 H 0.2577 1.1256 0.0102 0.122 Uiso 0.442(4) 1 calc PR A -1 
H1S2 H 0.3268 1.0955 0.0780 0.122 Uiso 0.442(4) 1 calc PR A -1 
H1S3 H 0.0867 1.0584 0.0459 0.122 Uiso 0.442(4) 1 calc PR A -1 
O1S O 0.3851(11) 0.9070(4) 0.0373(3) 0.0744(18) Uani 0.442(4) 1 d PDU A -1 
O2S O 0.4640(18) 0.9993(8) -0.0318(4) 0.114(3) Uani 0.442(4) 1 d PDU A -1 
C2S C 0.379(3) 0.9843(7) 0.0171(6) 0.098(4) Uani 0.442(4) 1 d PDU A -1 
C3S C 0.5879(17) 0.9216(6) -0.0620(3) 0.058(2) Uani 0.442(4) 1 d PDU A -1 
H3S1 H 0.5794 0.9320 -0.1060 0.070 Uiso 0.442(4) 1 calc PR A -1 
H3S2 H 0.5145 0.8592 -0.0537 0.070 Uiso 0.442(4) 1 calc PR A -1 
C4S C 0.844(3) 0.9221(18) -0.0378(11) 0.100(7) Uani 0.442(4) 1 d PDU A -1 
H4S1 H 0.9276 0.8690 -0.0555 0.149 Uiso 0.442(4) 1 calc PR A -1 
H4S2 H 0.8496 0.9149 0.0060 0.149 Uiso 0.442(4) 1 calc PR A -1 
H4S3 H 0.9171 0.9827 -0.0482 0.149 Uiso 0.442(4) 1 calc PR A -1 
 
loop_ 
 _atom_site_aniso_label 
 _atom_site_aniso_U_11 
 _atom_site_aniso_U_22 
 _atom_site_aniso_U_33 
 _atom_site_aniso_U_23 
 _atom_site_aniso_U_13 
 _atom_site_aniso_U_12 
C1 0.0165(11) 0.0209(12) 0.0245(12) -0.0011(9) 0.0003(9) 0.0014(9) 
C2 0.0244(13) 0.0249(12) 0.0222(12) -0.0053(10) 0.0039(10) -0.0019(10) 
C3 0.0200(12) 0.0259(13) 0.0256(13) -0.0050(10) 0.0022(10) -0.0046(10) 
C4 0.0221(12) 0.0211(12) 0.0170(11) 0.0003(9) 0.0059(9) 0.0036(9) 
C5 0.0209(12) 0.0253(13) 0.0271(13) -0.0022(10) 0.0004(10) -0.0018(10) 
C6 0.0227(13) 0.0294(13) 0.0265(13) -0.0002(10) -0.0009(10) 0.0063(10) 
C7 0.0272(13) 0.0232(13) 0.0207(12) 0.0005(10) 0.0044(10) 0.0052(10) 
C8 0.0245(13) 0.0279(13) 0.0307(14) 0.0025(11) 0.0011(10) -0.0041(10) 
C9 0.0198(12) 0.0284(14) 0.0303(13) 0.0043(11) -0.0004(10) 0.0013(10) 
C10 0.0346(14) 0.0254(14) 0.0349(15) 0.0018(11) 0.0028(11) 0.0070(11) 
C11 0.0187(11) 0.0215(12) 0.0178(11) -0.0016(9) 0.0001(9) 0.0025(9) 
C12 0.0218(12) 0.0237(12) 0.0198(12) 0.0002(9) 0.0012(9) -0.0004(9) 
C13 0.0203(12) 0.0292(13) 0.0212(12) -0.0015(10) 0.0051(9) 0.0025(10) 
C14 0.0249(13) 0.0248(13) 0.0219(12) -0.0053(10) 0.0008(10) 0.0031(10) 
C15 0.0274(13) 0.0194(12) 0.0314(14) -0.0026(10) 0.0029(10) -0.0012(10) 
C16 0.0200(12) 0.0270(13) 0.0263(13) -0.0029(10) 0.0051(9) -0.0018(10) 
C17 0.0334(15) 0.0276(14) 0.0388(15) -0.0052(11) 0.0097(11) 0.0051(11) 
C18 0.0139(11) 0.0209(12) 0.0199(12) -0.0017(9) 0.0001(9) 0.0018(9) 
N1 0.0165(10) 0.0199(10) 0.0187(10) -0.0017(8) 0.0018(7) 0.0016(8) 
N2 0.0198(10) 0.0227(10) 0.0221(10) -0.0005(8) 0.0030(8) 0.0017(8) 
N3 0.0204(10) 0.0224(10) 0.0208(10) 0.0005(8) 0.0039(8) 0.0011(8) 
N4 0.0222(11) 0.0222(11) 0.0200(10) -0.0014(8) 0.0081(8) 0.0003(8) 
C1S 0.136(14) 0.040(6) 0.068(9) 0.011(6) 0.009(10) -0.014(8) 
O1S 0.100(5) 0.054(4) 0.070(4) 0.009(3) 0.009(3) -0.007(3) 
O2S 0.119(7) 0.158(8) 0.068(5) -0.024(5) 0.033(5) -0.023(6) 
C2S 0.160(11) 0.057(6) 0.081(8) 0.035(5) 0.048(8) -0.036(7) 
C3S 0.080(6) 0.064(5) 0.030(4) 0.006(4) 0.000(4) 0.029(5) 
C4S 0.128(13) 0.110(12) 0.062(9) 0.024(7) 0.021(9) 0.018(9) 
 
_geom_special_details 
; 
 All esds (except the esd in the dihedral angle between two l.s. planes) 
 are estimated using the full covariance matrix.  The cell esds are taken 
 into account individually in the estimation of esds in distances, angles 
 and torsion angles; correlations between esds in cell parameters are only 
 used when they are defined by crystal symmetry.  An approximate (isotropic) 
 treatment of cell esds is used for estimating esds involving l.s. planes. 
; 
 
loop_ 
 _geom_bond_atom_site_label_1 
 _geom_bond_atom_site_label_2 
 _geom_bond_distance 
 _geom_bond_site_symmetry_2 
 _geom_bond_publ_flag 
C1 N2 1.319(3) . ? 
C1 N1 1.356(3) . ? 
C1 H1 0.9500 . ? 
C2 C3 1.352(3) . ? 
C2 N2 1.379(3) . ? 
C2 H2 0.9500 . ? 
C3 N1 1.383(3) . ? 
C3 H3 0.9500 . ? 
C4 C5 1.389(3) . ? 
C4 C9 1.389(3) . ? 
C4 N3 1.417(3) . ? 
C5 C6 1.389(3) . ? 
C5 H5 0.9500 . ? 
C6 C7 1.388(3) . ? 
C6 H6 0.9500 . ? 
C7 C8 1.390(3) . ? 
C7 C10 1.505(3) . ? 
C8 C9 1.387(3) . ? 
C8 H8 0.9500 . ? 
C9 H9 0.9500 . ? 
C10 H10A 0.9800 . ? 
C10 H10B 0.9800 . ? 
C10 H10C 0.9800 . ? 
C11 C16 1.396(3) . ? 
C11 C12 1.397(3) . ? 
C11 N4 1.414(3) . ? 
C12 C13 1.389(3) . ? 
C12 H12 0.9500 . ? 
C13 C14 1.385(3) . ? 
C13 H13 0.9500 . ? 
C14 C15 1.390(3) . ? 
C14 C17 1.507(3) . ? 
C15 C16 1.380(3) . ? 
C15 H15 0.9500 . ? 
C16 H16 0.9500 . ? 
C17 H17A 0.9800 . ? 
C17 H17B 0.9800 . ? 
C17 H17C 0.9800 . ? 
C18 N3 1.271(3) . ? 
C18 N4 1.357(3) . ? 
C18 N1 1.442(3) . ? 
N4 H4 0.81(3) . ? 
C1S C2S 1.557(15) . ? 
C1S H1S1 0.9800 . ? 
C1S H1S2 0.9800 . ? 
C1S H1S3 0.9800 . ? 
O1S C2S 1.172(10) . ? 
O2S C2S 1.237(9) . ? 
O2S C3S 1.479(10) . ? 
C3S C4S 1.531(15) . ? 
C3S H3S1 0.9900 . ? 
C3S H3S2 0.9900 . ? 
C4S H4S1 0.9800 . ? 
C4S H4S2 0.9800 . ? 
C4S H4S3 0.9800 . ? 
 
loop_ 
 _geom_angle_atom_site_label_1 
 _geom_angle_atom_site_label_2 
 _geom_angle_atom_site_label_3 
 _geom_angle 
 _geom_angle_site_symmetry_1 
 _geom_angle_site_symmetry_3 
 _geom_angle_publ_flag 
N2 C1 N1 111.7(2) . . ? 
N2 C1 H1 124.1 . . ? 
N1 C1 H1 124.1 . . ? 
C3 C2 N2 110.9(2) . . ? 
C3 C2 H2 124.6 . . ? 
N2 C2 H2 124.6 . . ? 
C2 C3 N1 105.54(19) . . ? 
C2 C3 H3 127.2 . . ? 
N1 C3 H3 127.2 . . ? 
C5 C4 C9 118.5(2) . . ? 
C5 C4 N3 121.2(2) . . ? 
C9 C4 N3 120.2(2) . . ? 
C4 C5 C6 120.6(2) . . ? 
C4 C5 H5 119.7 . . ? 
C6 C5 H5 119.7 . . ? 
C7 C6 C5 121.5(2) . . ? 
C7 C6 H6 119.2 . . ? 
C5 C6 H6 119.2 . . ? 
C6 C7 C8 117.2(2) . . ? 
C6 C7 C10 121.5(2) . . ? 
C8 C7 C10 121.3(2) . . ? 
C9 C8 C7 122.0(2) . . ? 
C9 C8 H8 119.0 . . ? 
C7 C8 H8 119.0 . . ? 
C8 C9 C4 120.2(2) . . ? 
C8 C9 H9 119.9 . . ? 
C4 C9 H9 119.9 . . ? 
C7 C10 H10A 109.5 . . ? 
C7 C10 H10B 109.5 . . ? 
H10A C10 H10B 109.5 . . ? 
C7 C10 H10C 109.5 . . ? 
H10A C10 H10C 109.5 . . ? 
H10B C10 H10C 109.5 . . ? 
C16 C11 C12 118.7(2) . . ? 
C16 C11 N4 117.0(2) . . ? 
C12 C11 N4 124.2(2) . . ? 
C13 C12 C11 119.4(2) . . ? 
C13 C12 H12 120.3 . . ? 
C11 C12 H12 120.3 . . ? 
C14 C13 C12 122.4(2) . . ? 
C14 C13 H13 118.8 . . ? 
C12 C13 H13 118.8 . . ? 
C13 C14 C15 117.3(2) . . ? 
C13 C14 C17 120.7(2) . . ? 
C15 C14 C17 122.0(2) . . ? 
C16 C15 C14 121.7(2) . . ? 
C16 C15 H15 119.2 . . ? 
C14 C15 H15 119.2 . . ? 
C15 C16 C11 120.5(2) . . ? 
C15 C16 H16 119.8 . . ? 
C11 C16 H16 119.8 . . ? 
C14 C17 H17A 109.5 . . ? 
C14 C17 H17B 109.5 . . ? 
H17A C17 H17B 109.5 . . ? 
C14 C17 H17C 109.5 . . ? 
H17A C17 H17C 109.5 . . ? 
H17B C17 H17C 109.5 . . ? 
N3 C18 N4 125.5(2) . . ? 
N3 C18 N1 123.5(2) . . ? 
N4 C18 N1 111.02(18) . . ? 
C1 N1 C3 106.91(18) . . ? 
C1 N1 C18 129.03(18) . . ? 
C3 N1 C18 124.01(17) . . ? 
C1 N2 C2 104.95(18) . . ? 
C18 N3 C4 120.42(19) . . ? 
C18 N4 C11 128.39(19) . . ? 
C18 N4 H4 116.2(18) . . ? 
C11 N4 H4 115.3(18) . . ? 
C2S C1S H1S1 109.5 . . ? 
C2S C1S H1S2 109.5 . . ? 
H1S1 C1S H1S2 109.5 . . ? 
C2S C1S H1S3 109.5 . . ? 
H1S1 C1S H1S3 109.5 . . ? 
H1S2 C1S H1S3 109.5 . . ? 
C2S O2S C3S 119.9(9) . . ? 
O1S C2S O2S 119.5(11) . . ? 
O1S C2S C1S 128.7(12) . . ? 
O2S C2S C1S 111.5(11) . . ? 
O2S C3S C4S 107.9(12) . . ? 
O2S C3S H3S1 110.1 . . ? 
C4S C3S H3S1 110.1 . . ? 
O2S C3S H3S2 110.1 . . ? 
C4S C3S H3S2 110.1 . . ? 
H3S1 C3S H3S2 108.4 . . ? 
C3S C4S H4S1 109.5 . . ? 
C3S C4S H4S2 109.5 . . ? 
H4S1 C4S H4S2 109.5 . . ? 
C3S C4S H4S3 109.5 . . ? 
H4S1 C4S H4S3 109.5 . . ? 
H4S2 C4S H4S3 109.5 . . ? 
 
loop_ 
 _geom_torsion_atom_site_label_1 
 _geom_torsion_atom_site_label_2 
 _geom_torsion_atom_site_label_3 
 _geom_torsion_atom_site_label_4 
 _geom_torsion 
 _geom_torsion_site_symmetry_1 
 _geom_torsion_site_symmetry_2 
 _geom_torsion_site_symmetry_3 
 _geom_torsion_site_symmetry_4 
 _geom_torsion_publ_flag 
N2 C2 C3 N1 0.5(3) . . . . ? 
C9 C4 C5 C6 0.2(3) . . . . ? 
N3 C4 C5 C6 174.8(2) . . . . ? 
C4 C5 C6 C7 0.5(4) . . . . ? 
C5 C6 C7 C8 -0.3(3) . . . . ? 
C5 C6 C7 C10 -178.4(2) . . . . ? 
C6 C7 C8 C9 -0.6(4) . . . . ? 
C10 C7 C8 C9 177.5(2) . . . . ? 
C7 C8 C9 C4 1.3(4) . . . . ? 
C5 C4 C9 C8 -1.1(3) . . . . ? 
N3 C4 C9 C8 -175.7(2) . . . . ? 
C16 C11 C12 C13 1.3(3) . . . . ? 
N4 C11 C12 C13 -174.8(2) . . . . ? 
C11 C12 C13 C14 -1.0(3) . . . . ? 
C12 C13 C14 C15 0.0(3) . . . . ? 
C12 C13 C14 C17 -179.5(2) . . . . ? 
C13 C14 C15 C16 0.7(3) . . . . ? 
C17 C14 C15 C16 -179.8(2) . . . . ? 
C14 C15 C16 C11 -0.3(4) . . . . ? 
C12 C11 C16 C15 -0.7(3) . . . . ? 
N4 C11 C16 C15 175.7(2) . . . . ? 
N2 C1 N1 C3 -0.4(3) . . . . ? 
N2 C1 N1 C18 -177.62(19) . . . . ? 
C2 C3 N1 C1 -0.1(2) . . . . ? 
C2 C3 N1 C18 177.33(19) . . . . ? 
N3 C18 N1 C1 -128.2(2) . . . . ? 
N4 C18 N1 C1 54.3(3) . . . . ? 
N3 C18 N1 C3 55.0(3) . . . . ? 
N4 C18 N1 C3 -122.5(2) . . . . ? 
N1 C1 N2 C2 0.7(2) . . . . ? 
C3 C2 N2 C1 -0.7(3) . . . . ? 
N4 C18 N3 C4 -170.0(2) . . . . ? 
N1 C18 N3 C4 12.8(3) . . . . ? 
C5 C4 N3 C18 66.5(3) . . . . ? 
C9 C4 N3 C18 -119.0(2) . . . . ? 
N3 C18 N4 C11 0.3(4) . . . . ? 
N1 C18 N4 C11 177.72(19) . . . . ? 
C16 C11 N4 C18 167.9(2) . . . . ? 
C12 C11 N4 C18 -15.9(4) . . . . ? 
C3S O2S C2S O1S -5(3) . . . . ? 
C3S O2S C2S C1S -178.3(10) . . . . ? 
C2S O2S C3S C4S -86.4(19) . . . . ? 
 
_diffrn_measured_fraction_theta_max    0.999 
_diffrn_reflns_theta_full              24.99 
_diffrn_measured_fraction_theta_full   0.999 
_refine_diff_density_max    0.634 
_refine_diff_density_min   -0.296 
_refine_diff_density_rms    0.059 
