# Supplementary material for: Inversion symmetry and local vs. dispersive interactions in the nucleation of hydrogen bonded cyclic n-mer and tape of imidazolecarboxamidines
Source: Beilstein J Org Chem. 2008 Jul 7;4:23. doi: 10.3762/bjoc.4.23 (PMC2511023; doi:10.3762/bjoc.4.23)
Supplement: File 4 — Crystallographic Information Files (CIF) for all the compounds reported in this work. File Names: Xy_descriptor.cif. Xy is the compound number and letter designation found in Table I and/or described in the Experimental Section. The descriptor is a short tag indicating hydrogen bond motif or symmetry. [file Beilstein_J_Org_Chem-04-23-s004.zip › 9b2_Ci.cif]

 
data_k07228 
 
_audit_creation_method            SHELXL-97 
_chemical_name_systematic 
; 
 ? 
; 
_chemical_name_common             ? 
_chemical_melting_point           ? 
_chemical_formula_moiety 
 'C18 H18 N4, 0.5(C7 H8)' 
_chemical_formula_sum 
 'C21.50 H22 N4' 
_chemical_formula_weight          336.43 
 
loop_ 
 _atom_type_symbol 
 _atom_type_description 
 _atom_type_scat_dispersion_real 
 _atom_type_scat_dispersion_imag 
 _atom_type_scat_source 
 'C'  'C'   0.0033   0.0016 
 'International Tables Vol C Tables 4.2.6.8 and 6.1.1.4' 
 'H'  'H'   0.0000   0.0000 
 'International Tables Vol C Tables 4.2.6.8 and 6.1.1.4' 
 'N'  'N'   0.0061   0.0033 
 'International Tables Vol C Tables 4.2.6.8 and 6.1.1.4' 
 
_symmetry_cell_setting            monoclinic 
_symmetry_space_group_name_H-M    'P 21/n'
_symmetry_space_group_name_Hall   '-P 2yn'
 
loop_ 
 _symmetry_equiv_pos_as_xyz 
 'x, y, z' 
 '-x+1/2, y+1/2, -z+1/2' 
 '-x, -y, -z' 
 'x-1/2, -y-1/2, z-1/2' 
 
_cell_length_a                    5.7467(1) 
_cell_length_b                    13.8294(3) 
_cell_length_c                    22.1701(5) 
_cell_angle_alpha                 90.00 
_cell_angle_beta                  93.377(1) 
_cell_angle_gamma                 90.00 
_cell_volume                      1758.87(6) 
_cell_formula_units_Z             4 
_cell_measurement_temperature     90.0(2) 
_cell_measurement_reflns_used     4218
_cell_measurement_theta_min       1.00
_cell_measurement_theta_max       27.48
 
_exptl_crystal_description        rod
_exptl_crystal_colour             colourless
_exptl_crystal_size_max           0.5
_exptl_crystal_size_mid           0.1 
_exptl_crystal_size_min           0.1 
_exptl_crystal_density_meas       ? 
_exptl_crystal_density_diffrn     1.270 
_exptl_crystal_density_method     'not measured' 
_exptl_crystal_F_000              716 
_exptl_absorpt_coefficient_mu     0.077 
_exptl_absorpt_correction_type    multi-scan 
_exptl_absorpt_correction_T_min   0.962
_exptl_absorpt_correction_T_max   0.992 
_exptl_absorpt_process_details    'Scalepack (Otwinowski & Minor, 1997)' 
 
_exptl_special_details 
; 
 ? 
; 
 
_diffrn_ambient_temperature       90.0(2) 
_diffrn_radiation_wavelength      0.71073 
_diffrn_radiation_type            MoK\a 
_diffrn_radiation_source          'fine-focus sealed tube'    
_diffrn_radiation_monochromator   'graphite'                 
_diffrn_measurement_device_type   'Nonius KappaCCD diffractometer'  
_diffrn_measurement_method        '\w scans at fixed \c = 55\%'
_diffrn_detector_area_resol_mean  18
_diffrn_standards_number          0 
_diffrn_standards_interval_count  . 
_diffrn_standards_interval_time   . 
_diffrn_standards_decay_%         ? 
_diffrn_reflns_number             26115 
_diffrn_reflns_av_R_equivalents   0.0485 
_diffrn_reflns_av_sigmaI/netI     0.0676 
_diffrn_reflns_limit_h_min        -7 
_diffrn_reflns_limit_h_max        7 
_diffrn_reflns_limit_k_min        -17 
_diffrn_reflns_limit_k_max        17 
_diffrn_reflns_limit_l_min        -28 
_diffrn_reflns_limit_l_max        28 
_diffrn_reflns_theta_min          1.74 
_diffrn_reflns_theta_max          27.48 
_reflns_number_total              4043 
_reflns_number_gt                 2460 
_reflns_threshold_expression      >2\s(I)    
 
_computing_data_collection        'COLLECT (Nonius, 1998)'
_computing_cell_refinement        'SCALEPACK (Otwinowski & Minor, 1997)'
_computing_data_reduction         'DENZO-SMN (Otwinowski & Minor, 1997)'
_computing_structure_solution     'SHELXS-97 (Sheldrick, 2008)' 
_computing_structure_refinement   'SHELXL-97 (Sheldrick, 2008)' 
_computing_molecular_graphics     'XP in SHELXTL (Sheldrick, 2008)'
_computing_publication_material
; 
SHELX97-2 (Sheldrick, 2008) and local procedures 
; 

_publ_section_exptl_refinement
;
H atoms were found in difference Fourier maps and subsequently placed in 
idealized positions with constrained C-H distances of 0.95 \%A (C~Ar~-H),
0.98 \%A (C~Me~-H) and 0.88 \%A (N-H). U~iso~(H) values were set to either
1.5U~eq~ (methyl only) or 1.2U~eq~ of the attached atom.
;
 
_refine_special_details 
; 
 Refinement of F^2^ against ALL reflections.  The weighted R-factor wR and 
 goodness of fit S are based on F^2^, conventional R-factors R are based 
 on F, with F set to zero for negative F^2^. The threshold expression of 
 F^2^ > 2\s(F^2^) is used only for calculating R-factors(gt) etc. and is 
 not relevant to the choice of reflections for refinement.  R-factors based 
 on F^2^ are statistically about twice as large as those based on F, and R- 
 factors based on ALL data will be even larger. 
 
 The disorder model for the toluene is rather complex but even so it is 
 probably not quite adequate to fully model the solvent behaviour, and
 this is a likely cause of the somewhat large residual difference density 
 hole.  A large number of restraints were needed to maintain the chemical
 sensibility of this disordered solvent model.  There is also a chance 
 that the occupancy of this toluene is a little less than full, but no 
 particular advantage was observed for a model that allowed partial 
 occupancy of this site.
; 
 
_refine_ls_structure_factor_coef  Fsqd  
_refine_ls_matrix_type            full 
_refine_ls_weighting_scheme       calc  
_refine_ls_weighting_details 
 'calc w=1/[\s^2^(Fo^2^)+(0.1319P)^2^+0.6067P] where P=(Fo^2^+2Fc^2^)/3' 
_atom_sites_solution_primary      direct 
_atom_sites_solution_secondary    difmap 
_atom_sites_solution_hydrogens    geom 
_refine_ls_hydrogen_treatment     constr 
_refine_ls_extinction_method      none 
_refine_ls_extinction_coef        ? 
_refine_ls_number_reflns          4043 
_refine_ls_number_parameters      327 
_refine_ls_number_restraints      394 
_refine_ls_R_factor_all           0.1201 
_refine_ls_R_factor_gt            0.0694 
_refine_ls_wR_factor_ref          0.2269 
_refine_ls_wR_factor_gt           0.1947 
_refine_ls_goodness_of_fit_ref    1.044 
_refine_ls_restrained_S_all       1.057 
_refine_ls_shift/su_max           0.004 
_refine_ls_shift/su_mean          0.000 
 
loop_ 
 _atom_site_label 
 _atom_site_type_symbol 
 _atom_site_fract_x 
 _atom_site_fract_y 
 _atom_site_fract_z 
 _atom_site_U_iso_or_equiv 
 _atom_site_adp_type 
 _atom_site_occupancy 
 _atom_site_symmetry_multiplicity 
 _atom_site_calc_flag 
 _atom_site_refinement_flags 
 _atom_site_disorder_assembly 
 _atom_site_disorder_group 
N1 N 0.2939(3) 0.91966(15) 0.06720(9) 0.0208(5) Uani 1 1 d . . . 
C1 C 0.5200(4) 0.93469(19) 0.05644(11) 0.0229(6) Uani 1 1 d . . . 
H1 H 0.6129 0.9847 0.0748 0.028 Uiso 1 1 calc R . . 
N2 N 0.5964(4) 0.87192(16) 0.01756(9) 0.0238(5) Uani 1 1 d . . . 
C2 C 0.4074(4) 0.81364(19) 0.00225(12) 0.0252(6) Uani 1 1 d . . . 
H2 H 0.4085 0.7614 -0.0255 0.030 Uiso 1 1 calc R . . 
N3 N 0.0237(4) 0.93620(15) 0.14453(9) 0.0225(5) Uani 1 1 d . . . 
C3 C 0.2200(5) 0.84122(19) 0.03229(11) 0.0258(6) Uani 1 1 d . . . 
H3 H 0.0693 0.8127 0.0299 0.031 Uiso 1 1 calc R . . 
N4 N 0.1451(4) 1.06989(15) 0.09008(9) 0.0224(5) Uani 1 1 d . . . 
H4 H 0.2376 1.0868 0.0616 0.027 Uiso 1 1 calc R . . 
C4 C 0.0619(4) 0.83859(18) 0.16253(11) 0.0218(6) Uani 1 1 d . . . 
C5 C 0.2706(4) 0.80986(19) 0.19214(12) 0.0249(6) Uani 1 1 d . . . 
H5 H 0.3948 0.8549 0.1979 0.030 Uiso 1 1 calc R . . 
C6 C 0.2988(5) 0.71571(19) 0.21328(12) 0.0274(6) Uani 1 1 d . . . 
H6 H 0.4418 0.6975 0.2338 0.033 Uiso 1 1 calc R . . 
C7 C 0.1222(5) 0.64786(19) 0.20494(11) 0.0251(6) Uani 1 1 d . . . 
C8 C -0.0854(5) 0.6772(2) 0.17530(12) 0.0271(6) Uani 1 1 d . . . 
H8 H -0.2085 0.6319 0.1689 0.033 Uiso 1 1 calc R . . 
C9 C -0.1172(5) 0.77123(19) 0.15478(12) 0.0256(6) Uani 1 1 d . . . 
H9 H -0.2621 0.7898 0.1353 0.031 Uiso 1 1 calc R . . 
C10 C 0.1499(5) 0.5464(2) 0.22914(13) 0.0329(7) Uani 1 1 d . . . 
H10A H 0.0282 0.5333 0.2572 0.049 Uiso 1 1 calc R . . 
H10B H 0.3035 0.5396 0.2504 0.049 Uiso 1 1 calc R . . 
H10C H 0.1362 0.5003 0.1956 0.049 Uiso 1 1 calc R . . 
C11 C 0.0149(4) 1.14589(18) 0.11493(11) 0.0214(6) Uani 1 1 d . . . 
C12 C -0.1754(4) 1.13151(19) 0.15036(11) 0.0231(6) Uani 1 1 d . . . 
H12 H -0.2165 1.0681 0.1623 0.028 Uiso 1 1 calc R . . 
C13 C -0.3032(5) 1.21026(19) 0.16783(11) 0.0247(6) Uani 1 1 d . . . 
H13 H -0.4335 1.1997 0.1915 0.030 Uiso 1 1 calc R . . 
C14 C -0.2478(5) 1.30467(19) 0.15199(12) 0.0267(6) Uani 1 1 d . . . 
C15 C -0.0548(5) 1.3175(2) 0.11760(12) 0.0293(6) Uani 1 1 d . . . 
H15 H -0.0114 1.3810 0.1064 0.035 Uiso 1 1 calc R . . 
C16 C 0.0748(5) 1.23962(19) 0.09943(12) 0.0262(6) Uani 1 1 d . . . 
H16 H 0.2059 1.2503 0.0761 0.031 Uiso 1 1 calc R . . 
C17 C -0.3901(5) 1.3886(2) 0.17239(14) 0.0363(7) Uani 1 1 d . . . 
H17A H -0.5549 1.3701 0.1714 0.054 Uiso 1 1 calc R . . 
H17B H -0.3709 1.4437 0.1453 0.054 Uiso 1 1 calc R . . 
H17C H -0.3372 1.4067 0.2137 0.054 Uiso 1 1 calc R . . 
C18 C 0.1452(4) 0.97429(18) 0.10467(10) 0.0211(6) Uani 1 1 d . . . 
C1T C 0.262(2) 0.5141(14) 0.0123(9) 0.083(3) Uani 0.25 1 d PDU A -1 
C2T C 0.194(3) 0.4341(16) -0.0242(10) 0.091(3) Uani 0.25 1 d PDU A -1 
H2T H 0.3088 0.3911 -0.0377 0.109 Uiso 0.25 1 calc PR A -1 
C3T C -0.047(3) 0.4175(19) -0.0411(13) 0.093(3) Uani 0.25 1 d PDU A -1 
H3T H -0.0959 0.3594 -0.0608 0.112 Uiso 0.25 1 calc PR A -1 
C4T C -0.210(3) 0.4903(18) -0.0277(10) 0.088(3) Uani 0.25 1 d PDU A -1 
H4T H -0.3601 0.4917 -0.0482 0.106 Uiso 0.25 1 calc PR A -1 
C5T C -0.149(3) 0.5606(19) 0.0166(11) 0.082(3) Uani 0.25 1 d PDU A -1 
H5T H -0.2658 0.5999 0.0325 0.099 Uiso 0.25 1 calc PR A -1 
C6T C 0.090(2) 0.573(2) 0.0376(13) 0.085(3) Uani 0.25 1 d PDU A -1 
H6T H 0.1327 0.6193 0.0678 0.102 Uiso 0.25 1 calc PR A -1 
C7T C 0.519(2) 0.5384(9) 0.0235(5) 0.041(3) Uani 0.25 1 d PDU A -1 
H7T1 H 0.5371 0.5895 0.0540 0.062 Uiso 0.25 1 calc PR A -1 
H7T2 H 0.5819 0.5606 -0.0142 0.062 Uiso 0.25 1 calc PR A -1 
H7T3 H 0.6039 0.4806 0.0379 0.062 Uiso 0.25 1 calc PR A -1 
C1T' C -0.087(2) 0.4612(13) -0.0366(9) 0.098(3) Uani 0.25 1 d PDU B -2 
C2T' C 0.125(3) 0.4138(13) -0.0494(8) 0.106(3) Uani 0.25 1 d PDU B -2 
H2T' H 0.1112 0.3604 -0.0764 0.127 Uiso 0.25 1 calc PR B -2 
C3T' C 0.354(3) 0.4376(13) -0.0263(8) 0.086(3) Uani 0.25 1 d PDU B -2 
H3T' H 0.4836 0.3990 -0.0358 0.103 Uiso 0.25 1 calc PR B -2 
C4T' C 0.384(3) 0.5211(15) 0.0116(10) 0.094(3) Uani 0.25 1 d PDU B -2 
H4T' H 0.5304 0.5515 0.0203 0.112 Uiso 0.25 1 calc PR B -2 
C5T' C 0.171(3) 0.5541(19) 0.0350(10) 0.086(3) Uani 0.25 1 d PDU B -2 
H5T' H 0.1782 0.5859 0.0731 0.103 Uiso 0.25 1 calc PR B -2 
C6T' C -0.055(3) 0.5415(14) 0.0036(10) 0.094(3) Uani 0.25 1 d PDU B -2 
H6T' H -0.1791 0.5853 0.0096 0.113 Uiso 0.25 1 calc PR B -2 
C7T' C -0.326(2) 0.4194(11) -0.0531(7) 0.065(3) Uani 0.25 1 d PDU B -2 
H7T4 H -0.4457 0.4635 -0.0398 0.098 Uiso 0.25 1 calc PR B -2 
H7T5 H -0.3407 0.3566 -0.0332 0.098 Uiso 0.25 1 calc PR B -2 
H7T6 H -0.3447 0.4109 -0.0970 0.098 Uiso 0.25 1 calc PR B -2 
 
loop_ 
 _atom_site_aniso_label 
 _atom_site_aniso_U_11 
 _atom_site_aniso_U_22 
 _atom_site_aniso_U_33 
 _atom_site_aniso_U_23 
 _atom_site_aniso_U_13 
 _atom_site_aniso_U_12 
N1 0.0201(11) 0.0192(11) 0.0230(11) -0.0024(8) 0.0003(9) 0.0009(9) 
C1 0.0187(13) 0.0222(13) 0.0276(13) -0.0017(10) -0.0024(10) 0.0021(11) 
N2 0.0246(12) 0.0235(12) 0.0231(11) -0.0005(9) 0.0002(9) 0.0028(9) 
C2 0.0257(14) 0.0245(14) 0.0252(13) -0.0049(11) -0.0014(11) -0.0018(11) 
N3 0.0216(11) 0.0222(11) 0.0235(11) 0.0008(9) -0.0001(9) 0.0010(9) 
C3 0.0240(14) 0.0254(14) 0.0278(13) -0.0051(11) -0.0009(11) -0.0014(11) 
N4 0.0234(12) 0.0210(12) 0.0231(10) 0.0002(9) 0.0042(9) 0.0009(9) 
C4 0.0229(13) 0.0215(13) 0.0211(12) -0.0001(10) 0.0018(10) 0.0020(11) 
C5 0.0214(13) 0.0231(14) 0.0300(14) -0.0017(11) -0.0008(11) -0.0002(11) 
C6 0.0244(14) 0.0310(15) 0.0263(13) 0.0018(11) -0.0029(11) 0.0065(12) 
C7 0.0306(15) 0.0219(14) 0.0230(12) 0.0012(11) 0.0025(11) 0.0048(12) 
C8 0.0276(14) 0.0241(14) 0.0292(14) 0.0012(11) -0.0016(11) -0.0019(11) 
C9 0.0218(13) 0.0260(15) 0.0286(13) 0.0031(11) -0.0024(11) 0.0031(11) 
C10 0.0351(16) 0.0256(16) 0.0377(15) 0.0029(12) -0.0009(13) 0.0061(12) 
C11 0.0198(13) 0.0224(13) 0.0216(12) -0.0050(10) -0.0025(10) 0.0011(10) 
C12 0.0252(13) 0.0228(13) 0.0211(12) 0.0000(10) -0.0008(10) 0.0008(11) 
C13 0.0240(14) 0.0284(14) 0.0217(13) -0.0015(10) 0.0013(10) 0.0044(11) 
C14 0.0240(14) 0.0256(15) 0.0300(14) -0.0063(11) -0.0029(11) 0.0035(11) 
C15 0.0285(15) 0.0214(14) 0.0380(15) -0.0054(12) 0.0009(12) -0.0020(12) 
C16 0.0234(13) 0.0250(14) 0.0305(13) -0.0029(11) 0.0029(11) -0.0025(11) 
C17 0.0345(17) 0.0304(16) 0.0443(17) -0.0083(13) 0.0059(14) 0.0051(13) 
C18 0.0199(13) 0.0225(13) 0.0206(12) -0.0020(10) -0.0016(10) 0.0024(10) 
C1T 0.080(5) 0.090(5) 0.079(5) 0.001(4) 0.008(5) 0.014(4) 
C2T 0.093(5) 0.094(5) 0.085(5) -0.003(4) -0.004(5) 0.004(5) 
C3T 0.094(5) 0.094(5) 0.092(5) -0.008(5) 0.006(5) 0.008(5) 
C4T 0.080(5) 0.094(5) 0.090(5) 0.012(5) 0.006(5) 0.014(5) 
C5T 0.077(5) 0.087(6) 0.083(6) 0.010(5) 0.007(5) 0.019(5) 
C6T 0.086(5) 0.086(5) 0.083(5) -0.006(4) 0.009(5) 0.011(5) 
C7T 0.059(5) 0.042(6) 0.024(5) 0.006(5) 0.008(5) 0.019(5) 
C1T' 0.098(5) 0.101(5) 0.094(5) 0.002(4) 0.002(5) 0.007(4) 
C2T' 0.102(5) 0.109(5) 0.106(5) -0.003(5) 0.001(5) 0.006(5) 
C3T' 0.089(5) 0.091(5) 0.079(5) 0.002(4) 0.007(5) 0.012(5) 
C4T' 0.099(6) 0.096(6) 0.087(5) 0.004(5) 0.009(5) 0.011(5) 
C5T' 0.084(5) 0.090(5) 0.084(5) 0.001(5) 0.010(5) 0.012(5) 
C6T' 0.094(5) 0.096(5) 0.092(5) 0.005(4) 0.004(5) 0.013(4) 
C7T' 0.092(6) 0.054(6) 0.051(6) 0.011(5) 0.022(6) 0.022(5) 
 
_geom_special_details 
; 
 All esds (except the esd in the dihedral angle between two l.s. planes) 
 are estimated using the full covariance matrix.  The cell esds are taken 
 into account individually in the estimation of esds in distances, angles 
 and torsion angles; correlations between esds in cell parameters are only 
 used when they are defined by crystal symmetry.  An approximate (isotropic) 
 treatment of cell esds is used for estimating esds involving l.s. planes. 
; 
 
loop_ 
 _geom_bond_atom_site_label_1 
 _geom_bond_atom_site_label_2 
 _geom_bond_distance 
 _geom_bond_site_symmetry_2 
 _geom_bond_publ_flag 
N1 C1 1.351(3) . ? 
N1 C3 1.385(3) . ? 
N1 C18 1.440(3) . ? 
C1 N2 1.317(3) . ? 
C1 H1 0.9500 . ? 
N2 C2 1.379(3) . ? 
C2 C3 1.354(4) . ? 
C2 H2 0.9500 . ? 
N3 C18 1.272(3) . ? 
N3 C4 1.421(3) . ? 
C3 H3 0.9500 . ? 
N4 C18 1.361(3) . ? 
N4 C11 1.420(3) . ? 
N4 H4 0.8800 . ? 
C4 C5 1.391(3) . ? 
C4 C9 1.391(4) . ? 
C5 C6 1.390(4) . ? 
C5 H5 0.9500 . ? 
C6 C7 1.387(4) . ? 
C6 H6 0.9500 . ? 
C7 C8 1.389(4) . ? 
C7 C10 1.507(4) . ? 
C8 C9 1.386(4) . ? 
C8 H8 0.9500 . ? 
C9 H9 0.9500 . ? 
C10 H10A 0.9800 . ? 
C10 H10B 0.9800 . ? 
C10 H10C 0.9800 . ? 
C11 C16 1.389(4) . ? 
C11 C12 1.398(4) . ? 
C12 C13 1.382(4) . ? 
C12 H12 0.9500 . ? 
C13 C14 1.394(4) . ? 
C13 H13 0.9500 . ? 
C14 C15 1.394(4) . ? 
C14 C17 1.505(4) . ? 
C15 C16 1.383(4) . ? 
C15 H15 0.9500 . ? 
C16 H16 0.9500 . ? 
C17 H17A 0.9800 . ? 
C17 H17B 0.9800 . ? 
C17 H17C 0.9800 . ? 
C1T C2T 1.412(8) . ? 
C1T C6T 1.417(8) . ? 
C1T C7T 1.524(5) . ? 
C2T C3T 1.429(8) . ? 
C2T H2T 0.9500 . ? 
C3T C4T 1.422(8) . ? 
C3T H3T 0.9500 . ? 
C4T C5T 1.411(8) . ? 
C4T H4T 0.9500 . ? 
C5T C6T 1.433(8) . ? 
C5T H5T 0.9500 . ? 
C6T H6T 0.9500 . ? 
C7T H7T1 0.9800 . ? 
C7T H7T2 0.9800 . ? 
C7T H7T3 0.9800 . ? 
C1T' C2T' 1.425(9) . ? 
C1T' C6T' 1.428(8) . ? 
C1T' C7T' 1.513(10) . ? 
C2T' C3T' 1.424(9) . ? 
C2T' H2T' 0.9500 . ? 
C3T' C4T' 1.434(9) . ? 
C3T' H3T' 0.9500 . ? 
C4T' C5T' 1.433(9) . ? 
C4T' H4T' 0.9500 . ? 
C5T' C6T' 1.449(9) . ? 
C5T' H5T' 0.9500 . ? 
C6T' H6T' 0.9500 . ? 
C7T' H7T4 0.9800 . ? 
C7T' H7T5 0.9800 . ? 
C7T' H7T6 0.9800 . ? 
 
loop_ 
 _geom_angle_atom_site_label_1 
 _geom_angle_atom_site_label_2 
 _geom_angle_atom_site_label_3 
 _geom_angle 
 _geom_angle_site_symmetry_1 
 _geom_angle_site_symmetry_3 
 _geom_angle_publ_flag 
C1 N1 C3 106.8(2) . . ? 
C1 N1 C18 129.1(2) . . ? 
C3 N1 C18 124.1(2) . . ? 
N2 C1 N1 112.1(2) . . ? 
N2 C1 H1 124.0 . . ? 
N1 C1 H1 124.0 . . ? 
C1 N2 C2 105.0(2) . . ? 
C3 C2 N2 110.6(2) . . ? 
C3 C2 H2 124.7 . . ? 
N2 C2 H2 124.7 . . ? 
C18 N3 C4 120.4(2) . . ? 
C2 C3 N1 105.6(2) . . ? 
C2 C3 H3 127.2 . . ? 
N1 C3 H3 127.2 . . ? 
C18 N4 C11 128.3(2) . . ? 
C18 N4 H4 115.9 . . ? 
C11 N4 H4 115.9 . . ? 
C5 C4 C9 118.6(2) . . ? 
C5 C4 N3 121.2(2) . . ? 
C9 C4 N3 120.0(2) . . ? 
C6 C5 C4 120.5(2) . . ? 
C6 C5 H5 119.8 . . ? 
C4 C5 H5 119.8 . . ? 
C7 C6 C5 121.3(2) . . ? 
C7 C6 H6 119.4 . . ? 
C5 C6 H6 119.4 . . ? 
C6 C7 C8 117.8(2) . . ? 
C6 C7 C10 121.4(2) . . ? 
C8 C7 C10 120.7(2) . . ? 
C9 C8 C7 121.5(3) . . ? 
C9 C8 H8 119.2 . . ? 
C7 C8 H8 119.2 . . ? 
C8 C9 C4 120.4(2) . . ? 
C8 C9 H9 119.8 . . ? 
C4 C9 H9 119.8 . . ? 
C7 C10 H10A 109.5 . . ? 
C7 C10 H10B 109.5 . . ? 
H10A C10 H10B 109.5 . . ? 
C7 C10 H10C 109.5 . . ? 
H10A C10 H10C 109.5 . . ? 
H10B C10 H10C 109.5 . . ? 
C16 C11 C12 119.0(2) . . ? 
C16 C11 N4 116.8(2) . . ? 
C12 C11 N4 124.1(2) . . ? 
C13 C12 C11 119.5(2) . . ? 
C13 C12 H12 120.3 . . ? 
C11 C12 H12 120.3 . . ? 
C12 C13 C14 122.3(3) . . ? 
C12 C13 H13 118.8 . . ? 
C14 C13 H13 118.8 . . ? 
C13 C14 C15 117.3(2) . . ? 
C13 C14 C17 120.7(3) . . ? 
C15 C14 C17 122.0(3) . . ? 
C16 C15 C14 121.3(3) . . ? 
C16 C15 H15 119.3 . . ? 
C14 C15 H15 119.3 . . ? 
C15 C16 C11 120.6(3) . . ? 
C15 C16 H16 119.7 . . ? 
C11 C16 H16 119.7 . . ? 
C14 C17 H17A 109.5 . . ? 
C14 C17 H17B 109.5 . . ? 
H17A C17 H17B 109.5 . . ? 
C14 C17 H17C 109.5 . . ? 
H17A C17 H17C 109.5 . . ? 
H17B C17 H17C 109.5 . . ? 
N3 C18 N4 125.1(2) . . ? 
N3 C18 N1 123.5(2) . . ? 
N4 C18 N1 111.4(2) . . ? 
C2T C1T C6T 120.1(5) . . ? 
C2T C1T C7T 119.9(6) . . ? 
C6T C1T C7T 120.0(6) . . ? 
C1T C2T C3T 120.4(5) . . ? 
C1T C2T H2T 119.8 . . ? 
C3T C2T H2T 119.8 . . ? 
C4T C3T C2T 118.2(6) . . ? 
C4T C3T H3T 120.9 . . ? 
C2T C3T H3T 120.9 . . ? 
C5T C4T C3T 119.4(6) . . ? 
C5T C4T H4T 120.3 . . ? 
C3T C4T H4T 120.3 . . ? 
C4T C5T C6T 120.3(5) . . ? 
C4T C5T H5T 119.8 . . ? 
C6T C5T H5T 119.8 . . ? 
C1T C6T C5T 118.5(5) . . ? 
C1T C6T H6T 120.7 . . ? 
C5T C6T H6T 120.7 . . ? 
C1T C7T H7T1 109.5 . . ? 
C1T C7T H7T2 109.5 . . ? 
H7T1 C7T H7T2 109.5 . . ? 
C1T C7T H7T3 109.5 . . ? 
H7T1 C7T H7T3 109.5 . . ? 
H7T2 C7T H7T3 109.5 . . ? 
C2T' C1T' C6T' 113.8(10) . . ? 
C2T' C1T' C7T' 123.2(11) . . ? 
C6T' C1T' C7T' 121.9(11) . . ? 
C3T' C2T' C1T' 127.2(11) . . ? 
C3T' C2T' H2T' 116.4 . . ? 
C1T' C2T' H2T' 116.4 . . ? 
C2T' C3T' C4T' 118.3(11) . . ? 
C2T' C3T' H3T' 120.8 . . ? 
C4T' C3T' H3T' 120.8 . . ? 
C5T' C4T' C3T' 113.1(11) . . ? 
C5T' C4T' H4T' 123.4 . . ? 
C3T' C4T' H4T' 123.4 . . ? 
C4T' C5T' C6T' 123.3(12) . . ? 
C4T' C5T' H5T' 118.4 . . ? 
C6T' C5T' H5T' 118.4 . . ? 
C1T' C6T' C5T' 118.2(11) . . ? 
C1T' C6T' H6T' 120.9 . . ? 
C5T' C6T' H6T' 120.9 . . ? 
C1T' C7T' H7T4 109.5 . . ? 
C1T' C7T' H7T5 109.5 . . ? 
H7T4 C7T' H7T5 109.5 . . ? 
C1T' C7T' H7T6 109.5 . . ? 
H7T4 C7T' H7T6 109.5 . . ? 
H7T5 C7T' H7T6 109.5 . . ? 
 
loop_ 
 _geom_torsion_atom_site_label_1 
 _geom_torsion_atom_site_label_2 
 _geom_torsion_atom_site_label_3 
 _geom_torsion_atom_site_label_4 
 _geom_torsion 
 _geom_torsion_site_symmetry_1 
 _geom_torsion_site_symmetry_2 
 _geom_torsion_site_symmetry_3 
 _geom_torsion_site_symmetry_4 
 _geom_torsion_publ_flag 
C3 N1 C1 N2 -0.2(3) . . . . ? 
C18 N1 C1 N2 -177.4(2) . . . . ? 
N1 C1 N2 C2 0.4(3) . . . . ? 
C1 N2 C2 C3 -0.5(3) . . . . ? 
N2 C2 C3 N1 0.4(3) . . . . ? 
C1 N1 C3 C2 -0.1(3) . . . . ? 
C18 N1 C3 C2 177.3(2) . . . . ? 
C18 N3 C4 C5 65.1(3) . . . . ? 
C18 N3 C4 C9 -119.7(3) . . . . ? 
C9 C4 C5 C6 0.2(4) . . . . ? 
N3 C4 C5 C6 175.3(2) . . . . ? 
C4 C5 C6 C7 0.8(4) . . . . ? 
C5 C6 C7 C8 -0.7(4) . . . . ? 
C5 C6 C7 C10 -178.5(2) . . . . ? 
C6 C7 C8 C9 -0.3(4) . . . . ? 
C10 C7 C8 C9 177.5(3) . . . . ? 
C7 C8 C9 C4 1.2(4) . . . . ? 
C5 C4 C9 C8 -1.1(4) . . . . ? 
N3 C4 C9 C8 -176.4(2) . . . . ? 
C18 N4 C11 C16 169.6(2) . . . . ? 
C18 N4 C11 C12 -14.4(4) . . . . ? 
C16 C11 C12 C13 1.7(4) . . . . ? 
N4 C11 C12 C13 -174.2(2) . . . . ? 
C11 C12 C13 C14 -0.8(4) . . . . ? 
C12 C13 C14 C15 -0.4(4) . . . . ? 
C12 C13 C14 C17 -179.4(2) . . . . ? 
C13 C14 C15 C16 0.7(4) . . . . ? 
C17 C14 C15 C16 179.7(2) . . . . ? 
C14 C15 C16 C11 0.2(4) . . . . ? 
C12 C11 C16 C15 -1.4(4) . . . . ? 
N4 C11 C16 C15 174.8(2) . . . . ? 
C4 N3 C18 N4 -170.7(2) . . . . ? 
C4 N3 C18 N1 12.2(4) . . . . ? 
C11 N4 C18 N3 0.0(4) . . . . ? 
C11 N4 C18 N1 177.4(2) . . . . ? 
C1 N1 C18 N3 -129.5(3) . . . . ? 
C3 N1 C18 N3 53.8(3) . . . . ? 
C1 N1 C18 N4 53.1(3) . . . . ? 
C3 N1 C18 N4 -123.7(2) . . . . ? 
C6T C1T C2T C3T 6.4(19) . . . . ? 
C7T C1T C2T C3T -172.3(15) . . . . ? 
C1T C2T C3T C4T 8.9(18) . . . . ? 
C2T C3T C4T C5T -19(3) . . . . ? 
C3T C4T C5T C6T 14(3) . . . . ? 
C2T C1T C6T C5T -11(3) . . . . ? 
C7T C1T C6T C5T 167.4(19) . . . . ? 
C4T C5T C6T C1T 1(3) . . . . ? 
C6T' C1T' C2T' C3T' 0.7(18) . . . . ? 
C7T' C1T' C2T' C3T' -167.4(18) . . . . ? 
C1T' C2T' C3T' C4T' -3.7(17) . . . . ? 
C2T' C3T' C4T' C5T' 17(2) . . . . ? 
C3T' C4T' C5T' C6T' -29(3) . . . . ? 
C2T' C1T' C6T' C5T' -12(3) . . . . ? 
C7T' C1T' C6T' C5T' 156.7(19) . . . . ? 
C4T' C5T' C6T' C1T' 28(4) . . . . ? 
 
loop_ 
 _geom_hbond_atom_site_label_D 
 _geom_hbond_atom_site_label_H 
 _geom_hbond_atom_site_label_A 
 _geom_hbond_distance_DH 
 _geom_hbond_distance_HA 
 _geom_hbond_distance_DA 
 _geom_hbond_angle_DHA 
 _geom_hbond_site_symmetry_A 
N4 H4 N2  0.88 2.12 2.994(3) 169.4 3_675 
 
_diffrn_measured_fraction_theta_max    1.000 
_diffrn_reflns_theta_full              27.48 
_diffrn_measured_fraction_theta_full   1.000 
_refine_diff_density_max    0.355 
_refine_diff_density_min   -0.873 
_refine_diff_density_rms    0.083 
