# Supplementary material for: Inversion symmetry and local vs. dispersive interactions in the nucleation of hydrogen bonded cyclic n-mer and tape of imidazolecarboxamidines
Source: Beilstein J Org Chem. 2008 Jul 7;4:23. doi: 10.3762/bjoc.4.23 (PMC2511023; doi:10.3762/bjoc.4.23)
Supplement: File 4 — Crystallographic Information Files (CIF) for all the compounds reported in this work. File Names: Xy_descriptor.cif. Xy is the compound number and letter designation found in Table I and/or described in the Experimental Section. The descriptor is a short tag indicating hydrogen bond motif or symmetry. [file Beilstein_J_Org_Chem-04-23-s004.zip › 9b3_Ci.cif]

 
data_k07239 
 
_audit_creation_method            SHELXL-97 
_chemical_name_systematic 
; 
 ? 
; 
_chemical_name_common             ? 
_chemical_melting_point           ? 
_chemical_formula_moiety 
 'C18 H18 N4, 0.5(C4 H10 O)' 
_chemical_formula_sum 
 'C20 H23 N4 O0.50' 
_chemical_formula_weight          327.42 
 
loop_ 
 _atom_type_symbol 
 _atom_type_description 
 _atom_type_scat_dispersion_real 
 _atom_type_scat_dispersion_imag 
 _atom_type_scat_source 
 'C'  'C'   0.0033   0.0016 
 'International Tables Vol C Tables 4.2.6.8 and 6.1.1.4' 
 'H'  'H'   0.0000   0.0000 
 'International Tables Vol C Tables 4.2.6.8 and 6.1.1.4' 
 'N'  'N'   0.0061   0.0033 
 'International Tables Vol C Tables 4.2.6.8 and 6.1.1.4' 
 'O'  'O'   0.0106   0.0060 
 'International Tables Vol C Tables 4.2.6.8 and 6.1.1.4' 
 
_symmetry_cell_setting            monoclinic
_symmetry_space_group_name_H-M    'P 21/n'
_symmetry_space_group_name_Hall   '-P 2yn'
 
loop_ 
 _symmetry_equiv_pos_as_xyz 
 'x, y, z' 
 '-x+1/2, y+1/2, -z+1/2' 
 '-x, -y, -z' 
 'x-1/2, -y-1/2, z-1/2' 
 
_cell_length_a                    5.7147(1) 
_cell_length_b                    13.9252(2) 
_cell_length_c                    22.2681(3) 
_cell_angle_alpha                 90.00 
_cell_angle_beta                  93.0935(7) 
_cell_angle_gamma                 90.00 
_cell_volume                      1769.48(5) 
_cell_formula_units_Z             4 
_cell_measurement_temperature     90.0(2) 
_cell_measurement_reflns_used     4233
_cell_measurement_theta_min       1.00
_cell_measurement_theta_max       27.48
 
_exptl_crystal_description        block
_exptl_crystal_colour             colourless
_exptl_crystal_size_max           0.40 
_exptl_crystal_size_mid           0.25 
_exptl_crystal_size_min           0.20 
_exptl_crystal_density_meas       ? 
_exptl_crystal_density_diffrn     1.229 
_exptl_crystal_density_method     'not measured' 
_exptl_crystal_F_000              700 
_exptl_absorpt_coefficient_mu     0.077 
_exptl_absorpt_correction_type    multi-scan 
_exptl_absorpt_correction_T_min   0.970 
_exptl_absorpt_correction_T_max   0.985 
_exptl_absorpt_process_details    'Scalepack (Otwinowski & Minor, 1997)' 
 
_exptl_special_details 
; 
 ? 
; 
 
_diffrn_ambient_temperature       90.0(2) 
_diffrn_radiation_wavelength      0.71073 
_diffrn_radiation_type            MoK\a 
_diffrn_radiation_source          'fine-focus sealed tube'    
_diffrn_radiation_monochromator   'graphite'                 
_diffrn_measurement_device_type   'Nonius KappaCCD diffractometer'  
_diffrn_measurement_method        '\w scans at fixed \c = 55\%'
_diffrn_detector_area_resol_mean  18
_diffrn_standards_number          0 
_diffrn_standards_interval_count  . 
_diffrn_standards_interval_time   . 
_diffrn_standards_decay_%         ? 
_diffrn_reflns_number             23516 
_diffrn_reflns_av_R_equivalents   0.0261 
_diffrn_reflns_av_sigmaI/netI     0.0403 
_diffrn_reflns_limit_h_min        -7 
_diffrn_reflns_limit_h_max        7 
_diffrn_reflns_limit_k_min        -18 
_diffrn_reflns_limit_k_max        17 
_diffrn_reflns_limit_l_min        -28 
_diffrn_reflns_limit_l_max        28 
_diffrn_reflns_theta_min          1.83 
_diffrn_reflns_theta_max          27.49 
_reflns_number_total              4064 
_reflns_number_gt                 2944 
_reflns_threshold_expression      >2\s(I)    
 
_computing_data_collection        'COLLECT (Nonius, 1998)'
_computing_cell_refinement        'SCALEPACK (Otwinowski & Minor, 1997)'
_computing_data_reduction         'DENZO-SMN (Otwinowski & Minor, 1997)'
_computing_structure_solution     'SHELXS-97 (Sheldrick, 2008)' 
_computing_structure_refinement   'SHELXL-97 (Sheldrick, 2008)' 
_computing_molecular_graphics     'XP in SHELXTL (Sheldrick, 2008)'
_computing_publication_material
; 
SHELX97-2 (Sheldrick, 2008) and local procedures 
; 

_publ_section_exptl_refinement
;
H atoms were found in difference Fourier maps and subsequently placed in 
idealized positions with constrained C-H distances of 0.98 \%A (RCH~3~), 
0.99 \%A (R~2~CH~2~), 0.95 \%A (C~Ar~H) and 0.88 \%A (NH). U~iso~(H) 
values were set to either 1.5U~eq~ (methyl only) or 1.2U~eq~ of the 
attached atom.
;

 
_refine_special_details 
; 
 Refinement of F^2^ against ALL reflections.  The weighted R-factor wR and 
 goodness of fit S are based on F^2^, conventional R-factors R are based 
 on F, with F set to zero for negative F^2^. The threshold expression of 
 F^2^ > 2\s(F^2^) is used only for calculating R-factors(gt) etc. and is 
 not relevant to the choice of reflections for refinement.  R-factors based 
 on F^2^ are statistically about twice as large as those based on F, and R- 
 factors based on ALL data will be even larger. 
 
 The disorder model for the solvent is probably inadequate.  There is some
 chance that the occupancy for this site is not full, but attempts to 
 refine the value gave full occupancy with uncertainty.  Nevertheless, the
 space occupied by solvent is clearly large relative to the size of an 
 ether molecule, so extensive disorder and large displacement parameters
 are to be expected.  The disorder model as given here should be sufficient
 for the intended purpose of this structure.
; 
 
_refine_ls_structure_factor_coef  Fsqd  
_refine_ls_matrix_type            full 
_refine_ls_weighting_scheme       calc  
_refine_ls_weighting_details 
 'calc w=1/[\s^2^(Fo^2^)+(0.0988P)^2^+1.0938P] where P=(Fo^2^+2Fc^2^)/3' 
_atom_sites_solution_primary      direct 
_atom_sites_solution_secondary    difmap 
_atom_sites_solution_hydrogens    geom 
_refine_ls_hydrogen_treatment     constr 
_refine_ls_extinction_method      none 
_refine_ls_extinction_coef        ? 
_refine_ls_number_reflns          4064 
_refine_ls_number_parameters      248 
_refine_ls_number_restraints      71 
_refine_ls_R_factor_all           0.0849 
_refine_ls_R_factor_gt            0.0617 
_refine_ls_wR_factor_ref          0.1904 
_refine_ls_wR_factor_gt           0.1722 
_refine_ls_goodness_of_fit_ref    1.083 
_refine_ls_restrained_S_all       1.178 
_refine_ls_shift/su_max           0.001 
_refine_ls_shift/su_mean          0.000 
 
loop_ 
 _atom_site_label 
 _atom_site_type_symbol 
 _atom_site_fract_x 
 _atom_site_fract_y 
 _atom_site_fract_z 
 _atom_site_U_iso_or_equiv 
 _atom_site_adp_type 
 _atom_site_occupancy 
 _atom_site_symmetry_multiplicity 
 _atom_site_calc_flag 
 _atom_site_refinement_flags 
 _atom_site_disorder_assembly 
 _atom_site_disorder_group 
N1 N 0.2076(3) 0.42151(13) 0.43263(7) 0.0192(4) Uani 1 1 d . . . 
N2 N -0.0958(3) 0.37346(13) 0.48268(8) 0.0221(4) Uani 1 1 d . . . 
N3 N 0.4769(3) 0.43838(13) 0.35477(8) 0.0210(4) Uani 1 1 d . . . 
N4 N 0.3549(3) 0.57084(13) 0.40980(8) 0.0210(4) Uani 1 1 d . . . 
H4 H 0.2633 0.5870 0.4387 0.025 Uiso 1 1 calc R . . 
C1 C -0.0214(4) 0.43576(15) 0.44359(9) 0.0203(4) Uani 1 1 d . . . 
H1 H -0.1163 0.4848 0.4253 0.024 Uiso 1 1 calc R . . 
C4 C 0.4379(4) 0.34178(15) 0.33692(9) 0.0201(4) Uani 1 1 d . . . 
C3 C 0.2849(4) 0.34450(16) 0.46765(9) 0.0236(5) Uani 1 1 d . . . 
H3 H 0.4371 0.3169 0.4698 0.028 Uiso 1 1 calc R . . 
C12 C 0.6755(4) 0.63307(16) 0.34962(9) 0.0215(5) Uani 1 1 d . . . 
H12 H 0.7190 0.5703 0.3378 0.026 Uiso 1 1 calc R . . 
C5 C 0.2282(4) 0.31387(16) 0.30706(10) 0.0242(5) Uani 1 1 d . . . 
H5 H 0.1046 0.3591 0.3010 0.029 Uiso 1 1 calc R . . 
C9 C 0.6159(4) 0.27411(16) 0.34479(10) 0.0243(5) Uani 1 1 d . . . 
H9 H 0.7614 0.2920 0.3642 0.029 Uiso 1 1 calc R . . 
C2 C 0.0968(4) 0.31677(16) 0.49828(10) 0.0235(5) Uani 1 1 d . . . 
H2 H 0.0976 0.2656 0.5265 0.028 Uiso 1 1 calc R . . 
C11 C 0.4835(4) 0.64664(15) 0.38487(9) 0.0198(4) Uani 1 1 d . . . 
C7 C 0.3744(4) 0.15183(16) 0.29477(9) 0.0236(5) Uani 1 1 d . . . 
C18 C 0.3553(3) 0.47642(15) 0.39476(9) 0.0192(4) Uani 1 1 d . . . 
C14 C 0.7432(4) 0.80559(16) 0.34745(10) 0.0243(5) Uani 1 1 d . . . 
C13 C 0.8026(4) 0.71269(16) 0.33194(9) 0.0234(5) Uani 1 1 d . . . 
H13 H 0.9345 0.7029 0.3085 0.028 Uiso 1 1 calc R . . 
C15 C 0.5484(4) 0.81764(17) 0.38181(10) 0.0268(5) Uani 1 1 d . . . 
H15 H 0.5023 0.8806 0.3926 0.032 Uiso 1 1 calc R . . 
C16 C 0.4210(4) 0.73977(16) 0.40049(10) 0.0244(5) Uani 1 1 d . . . 
H16 H 0.2897 0.7498 0.4242 0.029 Uiso 1 1 calc R . . 
C8 C 0.5828(4) 0.18091(17) 0.32456(10) 0.0261(5) Uani 1 1 d . . . 
H8 H 0.7057 0.1355 0.3312 0.031 Uiso 1 1 calc R . . 
C10 C 0.3444(4) 0.05125(17) 0.27121(11) 0.0317(5) Uani 1 1 d . . . 
H10A H 0.4634 0.0382 0.2422 0.048 Uiso 1 1 calc R . . 
H10B H 0.1880 0.0443 0.2514 0.048 Uiso 1 1 calc R . . 
H10C H 0.3622 0.0057 0.3047 0.048 Uiso 1 1 calc R . . 
C17 C 0.8840(4) 0.88991(17) 0.32714(12) 0.0328(6) Uani 1 1 d . . . 
H17A H 1.0508 0.8731 0.3292 0.049 Uiso 1 1 calc R . . 
H17B H 0.8588 0.9450 0.3534 0.049 Uiso 1 1 calc R . . 
H17C H 0.8340 0.9065 0.2856 0.049 Uiso 1 1 calc R . . 
C6 C 0.1987(4) 0.22038(16) 0.28615(10) 0.0263(5) Uani 1 1 d . . . 
H6 H 0.0552 0.2029 0.2655 0.032 Uiso 1 1 calc R . . 
C1E C -0.049(3) 0.9214(9) 0.5506(7) 0.189(6) Uani 0.50 1 d PDU A -1 
H1E1 H -0.0400 0.8589 0.5708 0.284 Uiso 0.50 1 calc PR A -1 
H1E2 H -0.1714 0.9194 0.5180 0.284 Uiso 0.50 1 calc PR A -1 
H1E3 H -0.0875 0.9711 0.5796 0.284 Uiso 0.50 1 calc PR A -1 
C2E C 0.185(3) 0.9443(11) 0.5249(8) 0.210(6) Uani 0.50 1 d PDU A -1 
H2E1 H 0.2958 0.9665 0.5576 0.252 Uiso 0.50 1 calc PR A -1 
H2E2 H 0.2496 0.8853 0.5074 0.252 Uiso 0.50 1 calc PR A -1 
O1E O 0.162(2) 1.0134(11) 0.4817(5) 0.223(5) Uani 0.50 1 d PDU A -1 
C3E C 0.316(3) 1.0684(9) 0.4602(6) 0.159(5) Uani 0.50 1 d PDU A -1 
H3E1 H 0.2769 1.1352 0.4710 0.191 Uiso 0.50 1 calc PR A -1 
H3E2 H 0.2990 1.0638 0.4158 0.191 Uiso 0.50 1 calc PR A -1 
C4E C 0.566(2) 1.0532(10) 0.4779(6) 0.184(6) Uani 0.50 1 d PDU A -1 
H4E1 H 0.5841 0.9933 0.5008 0.276 Uiso 0.50 1 calc PR A -1 
H4E2 H 0.6241 1.1071 0.5028 0.276 Uiso 0.50 1 calc PR A -1 
H4E3 H 0.6562 1.0491 0.4417 0.276 Uiso 0.50 1 calc PR A -1 
 
loop_ 
 _atom_site_aniso_label 
 _atom_site_aniso_U_11 
 _atom_site_aniso_U_22 
 _atom_site_aniso_U_33 
 _atom_site_aniso_U_23 
 _atom_site_aniso_U_13 
 _atom_site_aniso_U_12 
N1 0.0164(8) 0.0218(9) 0.0195(8) 0.0009(7) 0.0024(6) -0.0014(7) 
N2 0.0188(9) 0.0252(9) 0.0224(9) 0.0000(7) 0.0021(7) -0.0017(7) 
N3 0.0205(9) 0.0223(9) 0.0203(9) 0.0000(7) 0.0028(7) -0.0009(7) 
N4 0.0197(9) 0.0224(9) 0.0215(9) -0.0006(7) 0.0071(7) -0.0024(7) 
C1 0.0148(9) 0.0239(10) 0.0222(10) -0.0002(8) 0.0016(7) -0.0010(8) 
C4 0.0202(10) 0.0220(10) 0.0187(10) -0.0008(8) 0.0064(8) -0.0022(8) 
C3 0.0210(10) 0.0268(11) 0.0232(10) 0.0048(8) 0.0031(8) 0.0029(9) 
C12 0.0214(10) 0.0225(11) 0.0207(10) -0.0002(8) 0.0019(8) 0.0005(8) 
C5 0.0200(10) 0.0262(11) 0.0263(11) 0.0011(9) 0.0012(8) -0.0002(9) 
C9 0.0191(10) 0.0277(12) 0.0259(11) -0.0047(9) 0.0001(8) -0.0012(9) 
C2 0.0229(11) 0.0251(11) 0.0228(10) 0.0033(8) 0.0043(8) 0.0021(9) 
C11 0.0178(10) 0.0232(11) 0.0185(10) 0.0021(8) 0.0009(8) -0.0022(8) 
C7 0.0246(11) 0.0251(11) 0.0213(10) -0.0008(8) 0.0041(8) -0.0053(9) 
C18 0.0148(9) 0.0237(11) 0.0191(9) 0.0012(8) 0.0006(7) -0.0022(8) 
C14 0.0224(11) 0.0264(11) 0.0241(11) 0.0048(9) 0.0008(8) -0.0039(9) 
C13 0.0217(10) 0.0300(12) 0.0191(10) 0.0005(8) 0.0054(8) -0.0037(9) 
C15 0.0252(11) 0.0220(11) 0.0334(12) 0.0019(9) 0.0038(9) 0.0016(9) 
C16 0.0197(10) 0.0253(11) 0.0286(11) 0.0004(9) 0.0054(8) 0.0005(9) 
C8 0.0232(11) 0.0270(11) 0.0282(11) -0.0032(9) 0.0024(9) 0.0031(9) 
C10 0.0344(13) 0.0245(12) 0.0364(13) -0.0034(10) 0.0033(10) -0.0059(10) 
C17 0.0314(13) 0.0258(12) 0.0421(14) 0.0057(10) 0.0097(10) -0.0041(10) 
C6 0.0220(11) 0.0288(12) 0.0279(11) -0.0010(9) -0.0003(9) -0.0060(9) 
C1E 0.302(14) 0.067(7) 0.192(12) -0.041(7) -0.040(10) -0.016(10) 
C2E 0.322(11) 0.162(10) 0.145(9) -0.024(7) -0.001(10) -0.026(10) 
O1E 0.322(10) 0.209(9) 0.136(7) -0.012(6) -0.014(8) -0.023(8) 
C3E 0.271(11) 0.110(8) 0.095(7) -0.056(6) 0.002(8) -0.005(9) 
C4E 0.270(11) 0.160(10) 0.121(9) -0.118(8) 0.005(9) 0.059(10) 
 
_geom_special_details 
; 
 All esds (except the esd in the dihedral angle between two l.s. planes) 
 are estimated using the full covariance matrix.  The cell esds are taken 
 into account individually in the estimation of esds in distances, angles 
 and torsion angles; correlations between esds in cell parameters are only 
 used when they are defined by crystal symmetry.  An approximate (isotropic) 
 treatment of cell esds is used for estimating esds involving l.s. planes. 
; 
 
loop_ 
 _geom_bond_atom_site_label_1 
 _geom_bond_atom_site_label_2 
 _geom_bond_distance 
 _geom_bond_site_symmetry_2 
 _geom_bond_publ_flag 
N1 C1 1.359(3) . ? 
N1 C3 1.384(3) . ? 
N1 C18 1.444(3) . ? 
N2 C1 1.316(3) . ? 
N2 C2 1.384(3) . ? 
N3 C18 1.274(3) . ? 
N3 C4 1.417(3) . ? 
N4 C18 1.357(3) . ? 
N4 C11 1.416(3) . ? 
N4 H4 0.8800 . ? 
C1 H1 0.9500 . ? 
C4 C9 1.391(3) . ? 
C4 C5 1.394(3) . ? 
C3 C2 1.360(3) . ? 
C3 H3 0.9500 . ? 
C12 C13 1.394(3) . ? 
C12 C11 1.396(3) . ? 
C12 H12 0.9500 . ? 
C5 C6 1.390(3) . ? 
C5 H5 0.9500 . ? 
C9 C8 1.383(3) . ? 
C9 H9 0.9500 . ? 
C2 H2 0.9500 . ? 
C11 C16 1.394(3) . ? 
C7 C6 1.391(3) . ? 
C7 C8 1.392(3) . ? 
C7 C10 1.502(3) . ? 
C14 C13 1.386(3) . ? 
C14 C15 1.395(3) . ? 
C14 C17 1.507(3) . ? 
C13 H13 0.9500 . ? 
C15 C16 1.383(3) . ? 
C15 H15 0.9500 . ? 
C16 H16 0.9500 . ? 
C8 H8 0.9500 . ? 
C10 H10A 0.9800 . ? 
C10 H10B 0.9800 . ? 
C10 H10C 0.9800 . ? 
C17 H17A 0.9800 . ? 
C17 H17B 0.9800 . ? 
C17 H17C 0.9800 . ? 
C6 H6 0.9500 . ? 
C1E C2E 1.516(8) . ? 
C1E H1E1 0.9800 . ? 
C1E H1E2 0.9800 . ? 
C1E H1E3 0.9800 . ? 
C2E O1E 1.362(6) . ? 
C2E H2E1 0.9900 . ? 
C2E H2E2 0.9900 . ? 
O1E C3E 1.282(8) . ? 
C3E C4E 1.475(8) . ? 
C3E H3E1 0.9900 . ? 
C3E H3E2 0.9900 . ? 
C4E H4E1 0.9800 . ? 
C4E H4E2 0.9800 . ? 
C4E H4E3 0.9800 . ? 
 
loop_ 
 _geom_angle_atom_site_label_1 
 _geom_angle_atom_site_label_2 
 _geom_angle_atom_site_label_3 
 _geom_angle 
 _geom_angle_site_symmetry_1 
 _geom_angle_site_symmetry_3 
 _geom_angle_publ_flag 
C1 N1 C3 107.04(17) . . ? 
C1 N1 C18 128.81(18) . . ? 
C3 N1 C18 124.08(17) . . ? 
C1 N2 C2 105.13(17) . . ? 
C18 N3 C4 120.48(18) . . ? 
C18 N4 C11 128.14(18) . . ? 
C18 N4 H4 115.9 . . ? 
C11 N4 H4 115.9 . . ? 
N2 C1 N1 111.80(19) . . ? 
N2 C1 H1 124.1 . . ? 
N1 C1 H1 124.1 . . ? 
C9 C4 C5 118.4(2) . . ? 
C9 C4 N3 120.33(19) . . ? 
C5 C4 N3 121.11(19) . . ? 
C2 C3 N1 105.42(18) . . ? 
C2 C3 H3 127.3 . . ? 
N1 C3 H3 127.3 . . ? 
C13 C12 C11 119.2(2) . . ? 
C13 C12 H12 120.4 . . ? 
C11 C12 H12 120.4 . . ? 
C6 C5 C4 120.4(2) . . ? 
C6 C5 H5 119.8 . . ? 
C4 C5 H5 119.8 . . ? 
C8 C9 C4 120.6(2) . . ? 
C8 C9 H9 119.7 . . ? 
C4 C9 H9 119.7 . . ? 
C3 C2 N2 110.60(19) . . ? 
C3 C2 H2 124.7 . . ? 
N2 C2 H2 124.7 . . ? 
C16 C11 C12 119.09(19) . . ? 
C16 C11 N4 116.73(18) . . ? 
C12 C11 N4 124.04(19) . . ? 
C6 C7 C8 117.3(2) . . ? 
C6 C7 C10 121.6(2) . . ? 
C8 C7 C10 121.1(2) . . ? 
N3 C18 N4 125.70(19) . . ? 
N3 C18 N1 123.11(19) . . ? 
N4 C18 N1 111.11(17) . . ? 
C13 C14 C15 117.5(2) . . ? 
C13 C14 C17 120.7(2) . . ? 
C15 C14 C17 121.7(2) . . ? 
C14 C13 C12 122.3(2) . . ? 
C14 C13 H13 118.9 . . ? 
C12 C13 H13 118.9 . . ? 
C16 C15 C14 121.3(2) . . ? 
C16 C15 H15 119.3 . . ? 
C14 C15 H15 119.3 . . ? 
C15 C16 C11 120.5(2) . . ? 
C15 C16 H16 119.7 . . ? 
C11 C16 H16 119.7 . . ? 
C9 C8 C7 121.8(2) . . ? 
C9 C8 H8 119.1 . . ? 
C7 C8 H8 119.1 . . ? 
C7 C10 H10A 109.5 . . ? 
C7 C10 H10B 109.5 . . ? 
H10A C10 H10B 109.5 . . ? 
C7 C10 H10C 109.5 . . ? 
H10A C10 H10C 109.5 . . ? 
H10B C10 H10C 109.5 . . ? 
C14 C17 H17A 109.5 . . ? 
C14 C17 H17B 109.5 . . ? 
H17A C17 H17B 109.5 . . ? 
C14 C17 H17C 109.5 . . ? 
H17A C17 H17C 109.5 . . ? 
H17B C17 H17C 109.5 . . ? 
C5 C6 C7 121.5(2) . . ? 
C5 C6 H6 119.2 . . ? 
C7 C6 H6 119.2 . . ? 
O1E C2E C1E 111.3(9) . . ? 
O1E C2E H2E1 109.4 . . ? 
C1E C2E H2E1 109.4 . . ? 
O1E C2E H2E2 109.4 . . ? 
C1E C2E H2E2 109.4 . . ? 
H2E1 C2E H2E2 108.0 . . ? 
C3E O1E C2E 130.1(10) . . ? 
O1E C3E C4E 119.5(9) . . ? 
O1E C3E H3E1 107.5 . . ? 
C4E C3E H3E1 107.5 . . ? 
O1E C3E H3E2 107.5 . . ? 
C4E C3E H3E2 107.5 . . ? 
H3E1 C3E H3E2 107.0 . . ? 
 
loop_ 
 _geom_torsion_atom_site_label_1 
 _geom_torsion_atom_site_label_2 
 _geom_torsion_atom_site_label_3 
 _geom_torsion_atom_site_label_4 
 _geom_torsion 
 _geom_torsion_site_symmetry_1 
 _geom_torsion_site_symmetry_2 
 _geom_torsion_site_symmetry_3 
 _geom_torsion_site_symmetry_4 
 _geom_torsion_publ_flag 
C2 N2 C1 N1 0.8(2) . . . . ? 
C3 N1 C1 N2 -0.3(2) . . . . ? 
C18 N1 C1 N2 -177.31(19) . . . . ? 
C18 N3 C4 C9 -119.0(2) . . . . ? 
C18 N3 C4 C5 66.0(3) . . . . ? 
C1 N1 C3 C2 -0.3(2) . . . . ? 
C18 N1 C3 C2 176.87(19) . . . . ? 
C9 C4 C5 C6 0.4(3) . . . . ? 
N3 C4 C5 C6 175.53(19) . . . . ? 
C5 C4 C9 C8 -1.4(3) . . . . ? 
N3 C4 C9 C8 -176.56(19) . . . . ? 
N1 C3 C2 N2 0.8(2) . . . . ? 
C1 N2 C2 C3 -1.0(2) . . . . ? 
C13 C12 C11 C16 1.3(3) . . . . ? 
C13 C12 C11 N4 -174.15(19) . . . . ? 
C18 N4 C11 C16 168.7(2) . . . . ? 
C18 N4 C11 C12 -15.7(3) . . . . ? 
C4 N3 C18 N4 -170.82(19) . . . . ? 
C4 N3 C18 N1 12.8(3) . . . . ? 
C11 N4 C18 N3 0.7(4) . . . . ? 
C11 N4 C18 N1 177.48(18) . . . . ? 
C1 N1 C18 N3 -129.0(2) . . . . ? 
C3 N1 C18 N3 54.4(3) . . . . ? 
C1 N1 C18 N4 54.1(3) . . . . ? 
C3 N1 C18 N4 -122.5(2) . . . . ? 
C15 C14 C13 C12 -0.2(3) . . . . ? 
C17 C14 C13 C12 -179.6(2) . . . . ? 
C11 C12 C13 C14 -0.9(3) . . . . ? 
C13 C14 C15 C16 0.9(3) . . . . ? 
C17 C14 C15 C16 -179.7(2) . . . . ? 
C14 C15 C16 C11 -0.5(3) . . . . ? 
C12 C11 C16 C15 -0.6(3) . . . . ? 
N4 C11 C16 C15 175.2(2) . . . . ? 
C4 C9 C8 C7 1.3(3) . . . . ? 
C6 C7 C8 C9 -0.2(3) . . . . ? 
C10 C7 C8 C9 177.9(2) . . . . ? 
C4 C5 C6 C7 0.7(3) . . . . ? 
C8 C7 C6 C5 -0.8(3) . . . . ? 
C10 C7 C6 C5 -178.9(2) . . . . ? 
C1E C2E O1E C3E 160.7(16) . . . . ? 
C2E O1E C3E C4E 7(3) . . . . ? 
 
loop_ 
 _geom_hbond_atom_site_label_D 
 _geom_hbond_atom_site_label_H 
 _geom_hbond_atom_site_label_A 
 _geom_hbond_distance_DH 
 _geom_hbond_distance_HA 
 _geom_hbond_distance_DA 
 _geom_hbond_angle_DHA 
 _geom_hbond_site_symmetry_A 
N4 H4 N2  0.88 2.11 2.985(2) 170.3 3_566 
 
_diffrn_measured_fraction_theta_max    0.998 
_diffrn_reflns_theta_full              27.49 
_diffrn_measured_fraction_theta_full   0.998 
_refine_diff_density_max    0.653 
_refine_diff_density_min   -0.722 
_refine_diff_density_rms    0.064 
