# Supplementary material for: Inversion symmetry and local vs. dispersive interactions in the nucleation of hydrogen bonded cyclic n-mer and tape of imidazolecarboxamidines
Source: Beilstein J Org Chem. 2008 Jul 7;4:23. doi: 10.3762/bjoc.4.23 (PMC2511023; doi:10.3762/bjoc.4.23)
Supplement: File 4 — Crystallographic Information Files (CIF) for all the compounds reported in this work. File Names: Xy_descriptor.cif. Xy is the compound number and letter designation found in Table I and/or described in the Experimental Section. The descriptor is a short tag indicating hydrogen bond motif or symmetry. [file Beilstein_J_Org_Chem-04-23-s004.zip › 9c_Ci.cif]

 
data_x04055 
 
_audit_creation_method            SHELXL-97 
_chemical_name_systematic 
; 
 ? 
; 
_chemical_name_common             ? 
_chemical_melting_point           ? 
_chemical_formula_moiety          ? 
_chemical_formula_sum 
 'C16 H26 N4' 
_chemical_formula_weight          274.41 
 
loop_ 
 _atom_type_symbol 
 _atom_type_description 
 _atom_type_scat_dispersion_real 
 _atom_type_scat_dispersion_imag 
 _atom_type_scat_source 
 'C'  'C'    .0181    .0091 
 'International Tables Vol C Tables 4.2.6.8 and 6.1.1.4' 
 'H'  'H'    .0000    .0000 
 'International Tables Vol C Tables 4.2.6.8 and 6.1.1.4' 
 'N'  'N'    .0311    .0180 
 'International Tables Vol C Tables 4.2.6.8 and 6.1.1.4' 
 
_symmetry_cell_setting            monoclinic
_symmetry_space_group_name_H-M    'P 21/n'
 
loop_ 
 _symmetry_equiv_pos_as_xyz 
 'x, y, z' 
 '-x+1/2, y+1/2, -z+1/2' 
 '-x, -y, -z' 
 'x-1/2, -y-1/2, z-1/2' 
 
_cell_length_a                    5.54350(10) 
_cell_length_b                    27.7440(5) 
_cell_length_c                    10.0705(2) 
_cell_angle_alpha                 90.00 
_cell_angle_beta                  96.9890(10) 
_cell_angle_gamma                 90.00 
_cell_volume                      1537.32(5) 
_cell_formula_units_Z             4 
_cell_measurement_temperature     90.0(2) 
_cell_measurement_reflns_used     4198
_cell_measurement_theta_min       3.18
_cell_measurement_theta_max       66.89
 
_exptl_crystal_description        'flattened rod'
_exptl_crystal_colour             colourless
_exptl_crystal_size_max           0.18 
_exptl_crystal_size_mid           0.10 
_exptl_crystal_size_min           0.03 
_exptl_crystal_density_meas       ? 
_exptl_crystal_density_diffrn     1.186 
_exptl_crystal_density_method     'not measured' 
_exptl_crystal_F_000              600 
_exptl_absorpt_coefficient_mu     0.559 
_exptl_absorpt_correction_type    multi-scan 
_exptl_absorpt_correction_T_min   0.8980 
_exptl_absorpt_correction_T_max   0.9834 
_exptl_absorpt_process_details    'Sadabs in APEX2, Bruker-Nonius, 2004'
 
_exptl_special_details 
; 
 ? 
; 
 
_diffrn_ambient_temperature       90.0(2) 
_diffrn_radiation_wavelength      1.54178 
_diffrn_radiation_type            CuK\a 
_diffrn_radiation_source          'FR-591 rotating anode' 
_diffrn_radiation_monochromator   'Montel multilayer optics' 
_diffrn_measurement_device_type   'Bruker-Nonius X8 Proteum'
_diffrn_measurement_method        '\w and \f scans'
_diffrn_detector_area_resol_mean  18
_diffrn_standards_number          ? 
_diffrn_standards_interval_count  ? 
_diffrn_standards_interval_time   ? 
_diffrn_standards_decay_%         ? 
_diffrn_reflns_number             16404 
_diffrn_reflns_av_R_equivalents   0.0532 
_diffrn_reflns_av_sigmaI/netI     0.0384 
_diffrn_reflns_limit_h_min        -6 
_diffrn_reflns_limit_h_max        6 
_diffrn_reflns_limit_k_min        -9 
_diffrn_reflns_limit_k_max        32 
_diffrn_reflns_limit_l_min        -11 
_diffrn_reflns_limit_l_max        12 
_diffrn_reflns_theta_min          3.19 
_diffrn_reflns_theta_max          68.28 
_reflns_number_total              2772 
_reflns_number_gt                 2318 
_reflns_threshold_expression      >2\s(I)    
 
_computing_data_collection        'APEX2, Bruker-Nonius, 2004'
_computing_cell_refinement        'APEX2, Bruker-Nonius, 2004'
_computing_data_reduction         'APEX2, Bruker-Nonius, 2004'
_computing_structure_solution     'SHELXS-97 (Sheldrick, 1990)' 
_computing_structure_refinement   'SHELXL-97 (Sheldrick, 1997)' 
_computing_molecular_graphics     'XP in SHELXTL (Sheldrick, 1994)'
_computing_publication_material
; 
SHELX97-2 (Sheldrick, 1997) and local procedures 
; 
 
_refine_special_details 
; 
 Refinement of F^2^ against ALL reflections.  The weighted R-factor wR and 
 goodness of fit S are based on F^2^, conventional R-factors R are based 
 on F, with F set to zero for negative F^2^. The threshold expression of 
 F^2^ > 2sigma(F^2^) is used only for calculating R-factors(gt) etc. and is 
 not relevant to the choice of reflections for refinement.  R-factors based 
 on F^2^ are statistically about twice as large as those based on F, and R- 
 factors based on ALL data will be even larger. 
; 
 
_refine_ls_structure_factor_coef  Fsqd  
_refine_ls_matrix_type            full 
_refine_ls_weighting_scheme       calc  
_refine_ls_weighting_details 
 'calc w=1/[\s^2^(Fo^2^)+(0.0376P)^2^+0.6375P] where P=(Fo^2^+2Fc^2^)/3' 
_atom_sites_solution_primary      direct 
_atom_sites_solution_secondary    difmap 
_atom_sites_solution_hydrogens    geom 
_refine_ls_hydrogen_treatment     constr 
_refine_ls_extinction_method      none 
_refine_ls_extinction_coef        ? 
_refine_ls_number_reflns          2772 
_refine_ls_number_parameters      181 
_refine_ls_number_restraints      0 
_refine_ls_R_factor_all           0.0488 
_refine_ls_R_factor_gt            0.0386 
_refine_ls_wR_factor_ref          0.0988 
_refine_ls_wR_factor_gt           0.0924 
_refine_ls_goodness_of_fit_ref    1.040 
_refine_ls_restrained_S_all       1.040 
_refine_ls_shift/su_max           0.000 
_refine_ls_shift/su_mean          0.000 
 
loop_ 
 _atom_site_label 
 _atom_site_type_symbol 
 _atom_site_fract_x 
 _atom_site_fract_y 
 _atom_site_fract_z 
 _atom_site_U_iso_or_equiv 
 _atom_site_adp_type 
 _atom_site_occupancy 
 _atom_site_symmetry_multiplicity 
 _atom_site_calc_flag 
 _atom_site_refinement_flags 
 _atom_site_disorder_assembly 
 _atom_site_disorder_group 
N1 N 0.1578(2) 0.06685(4) -0.05509(11) 0.0182(3) Uani 1 1 d . . . 
N2 N -0.1552(2) 0.02774(4) -0.16291(11) 0.0204(3) Uani 1 1 d . . . 
N3 N 0.3817(2) 0.07279(4) 0.15445(11) 0.0212(3) Uani 1 1 d . . . 
H3 H 0.3750 0.0411 0.1525 0.025 Uiso 1 1 calc R . . 
N4 N 0.3310(2) 0.14246(4) 0.02604(11) 0.0210(3) Uani 1 1 d . . . 
C1 C -0.0811(2) 0.05542(5) -0.05991(14) 0.0209(3) Uani 1 1 d . . . 
H1 H -0.1828 0.0661 0.0036 0.025 Uiso 1 1 calc R . . 
C2 C 0.0482(2) 0.02123(5) -0.22743(14) 0.0199(3) Uani 1 1 d . . . 
H2 H 0.0518 0.0027 -0.3065 0.024 Uiso 1 1 calc R . . 
C3 C 0.2419(2) 0.04483(5) -0.16307(13) 0.0199(3) Uani 1 1 d . . . 
H3 H 0.4022 0.0460 -0.1873 0.024 Uiso 1 1 calc R . . 
C4 C 0.2960(2) 0.09798(5) 0.04275(13) 0.0188(3) Uani 1 1 d . . . 
C5 C 0.4846(2) 0.09682(5) 0.27760(13) 0.0200(3) Uani 1 1 d . . . 
H5 H 0.3829 0.1258 0.2909 0.024 Uiso 1 1 calc R . . 
C6 C 0.4681(3) 0.06244(5) 0.39430(14) 0.0215(3) Uani 1 1 d . . . 
H6A H 0.2958 0.0537 0.3979 0.026 Uiso 1 1 calc R . . 
H6B H 0.5582 0.0325 0.3794 0.026 Uiso 1 1 calc R . . 
C7 C 0.5718(3) 0.08467(5) 0.52726(14) 0.0234(3) Uani 1 1 d . . . 
H7A H 0.5693 0.0604 0.5992 0.028 Uiso 1 1 calc R . . 
H7B H 0.4688 0.1121 0.5480 0.028 Uiso 1 1 calc R . . 
C8 C 0.8316(3) 0.10213(6) 0.52363(15) 0.0255(3) Uani 1 1 d . . . 
H8A H 0.9388 0.0741 0.5147 0.031 Uiso 1 1 calc R . . 
H8B H 0.8891 0.1186 0.6088 0.031 Uiso 1 1 calc R . . 
C9 C 0.8475(3) 0.13665(5) 0.40732(14) 0.0238(3) Uani 1 1 d . . . 
H9A H 1.0192 0.1459 0.4044 0.029 Uiso 1 1 calc R . . 
H9B H 0.7544 0.1663 0.4214 0.029 Uiso 1 1 calc R . . 
C10 C 0.7466(2) 0.11356(5) 0.27388(14) 0.0211(3) Uani 1 1 d . . . 
H10A H 0.7520 0.1372 0.2008 0.025 Uiso 1 1 calc R . . 
H10B H 0.8489 0.0857 0.2556 0.025 Uiso 1 1 calc R . . 
C11 C 0.2340(3) 0.16616(5) -0.09892(14) 0.0212(3) Uani 1 1 d . . . 
H11 H 0.1047 0.1454 -0.1475 0.025 Uiso 1 1 calc R . . 
C12 C 0.1238(3) 0.21455(5) -0.06731(14) 0.0234(3) Uani 1 1 d . . . 
H12A H 0.2474 0.2341 -0.0121 0.028 Uiso 1 1 calc R . . 
H12B H -0.0137 0.2092 -0.0149 0.028 Uiso 1 1 calc R . . 
C13 C 0.0339(3) 0.24207(5) -0.19553(15) 0.0255(3) Uani 1 1 d . . . 
H13A H -0.1008 0.2239 -0.2465 0.031 Uiso 1 1 calc R . . 
H13B H -0.0297 0.2739 -0.1720 0.031 Uiso 1 1 calc R . . 
C14 C 0.2375(3) 0.24922(5) -0.28270(15) 0.0246(3) Uani 1 1 d . . . 
H14A H 0.1722 0.2655 -0.3670 0.030 Uiso 1 1 calc R . . 
H14B H 0.3648 0.2702 -0.2354 0.030 Uiso 1 1 calc R . . 
C15 C 0.3487(3) 0.20104(5) -0.31468(14) 0.0237(3) Uani 1 1 d . . . 
H15A H 0.4870 0.2066 -0.3664 0.028 Uiso 1 1 calc R . . 
H15B H 0.2260 0.1815 -0.3706 0.028 Uiso 1 1 calc R . . 
C16 C 0.4373(3) 0.17338(5) -0.18671(14) 0.0225(3) Uani 1 1 d . . . 
H16A H 0.5003 0.1415 -0.2105 0.027 Uiso 1 1 calc R . . 
H16B H 0.5724 0.1913 -0.1357 0.027 Uiso 1 1 calc R . . 
 
loop_ 
 _atom_site_aniso_label 
 _atom_site_aniso_U_11 
 _atom_site_aniso_U_22 
 _atom_site_aniso_U_33 
 _atom_site_aniso_U_23 
 _atom_site_aniso_U_13 
 _atom_site_aniso_U_12 
N1 0.0161(6) 0.0223(6) 0.0159(6) -0.0005(5) 0.0008(4) -0.0019(4) 
N2 0.0164(6) 0.0254(6) 0.0190(6) -0.0004(5) 0.0004(5) -0.0018(5) 
N3 0.0241(6) 0.0203(6) 0.0180(6) 0.0003(5) -0.0019(5) -0.0029(5) 
N4 0.0207(6) 0.0239(7) 0.0180(6) 0.0007(5) 0.0003(5) -0.0022(5) 
C1 0.0150(7) 0.0273(8) 0.0206(7) -0.0017(6) 0.0033(5) -0.0010(6) 
C2 0.0199(7) 0.0230(7) 0.0168(7) -0.0015(6) 0.0018(5) 0.0009(6) 
C3 0.0168(7) 0.0248(7) 0.0186(7) -0.0002(6) 0.0041(5) 0.0014(5) 
C4 0.0146(6) 0.0256(8) 0.0160(7) -0.0027(5) 0.0018(5) -0.0014(5) 
C5 0.0205(7) 0.0215(7) 0.0172(7) -0.0019(5) 0.0001(5) -0.0002(5) 
C6 0.0204(7) 0.0248(8) 0.0191(7) 0.0003(6) 0.0022(6) -0.0028(6) 
C7 0.0268(8) 0.0266(8) 0.0170(7) 0.0013(6) 0.0034(6) 0.0001(6) 
C8 0.0246(8) 0.0302(8) 0.0199(8) -0.0004(6) -0.0038(6) -0.0019(6) 
C9 0.0212(7) 0.0276(8) 0.0219(8) -0.0005(6) -0.0008(6) -0.0043(6) 
C10 0.0215(7) 0.0232(8) 0.0184(7) 0.0009(6) 0.0017(6) -0.0005(6) 
C11 0.0206(7) 0.0241(8) 0.0179(7) 0.0009(6) -0.0021(5) -0.0043(6) 
C12 0.0199(7) 0.0284(8) 0.0221(8) -0.0004(6) 0.0029(6) -0.0011(6) 
C13 0.0211(7) 0.0266(8) 0.0283(8) 0.0028(6) 0.0013(6) 0.0009(6) 
C14 0.0234(7) 0.0261(8) 0.0237(8) 0.0050(6) 0.0004(6) -0.0029(6) 
C15 0.0237(7) 0.0274(8) 0.0200(7) 0.0005(6) 0.0030(6) -0.0041(6) 
C16 0.0220(7) 0.0242(8) 0.0216(7) -0.0008(6) 0.0032(6) 0.0004(6) 
 
_geom_special_details 
; 
 All esds (except the esd in the dihedral angle between two l.s. planes) 
 are estimated using the full covariance matrix.  The cell esds are taken 
 into account individually in the estimation of esds in distances, angles 
 and torsion angles; correlations between esds in cell parameters are only 
 used when they are defined by crystal symmetry.  An approximate (isotropic) 
 treatment of cell esds is used for estimating esds involving l.s. planes. 
; 
 
loop_ 
 _geom_bond_atom_site_label_1 
 _geom_bond_atom_site_label_2 
 _geom_bond_distance 
 _geom_bond_site_symmetry_2 
 _geom_bond_publ_flag 
N1 C1 1.3569(17) . ? 
N1 C3 1.3771(18) . ? 
N1 C4 1.4559(17) . ? 
N2 C1 1.3158(18) . ? 
N2 C2 1.3801(18) . ? 
N3 C4 1.3600(18) . ? 
N3 C5 1.4615(17) . ? 
N3 H3 0.8800 . ? 
N4 C4 1.2637(19) . ? 
N4 C11 1.4631(17) . ? 
C1 H1 0.9500 . ? 
C2 C3 1.3539(19) . ? 
C2 H2 0.9500 . ? 
C3 H3 0.9500 . ? 
C5 C6 1.5251(19) . ? 
C5 C10 1.5296(19) . ? 
C5 H5 1.0000 . ? 
C6 C7 1.5220(19) . ? 
C6 H6A 0.9900 . ? 
C6 H6B 0.9900 . ? 
C7 C8 1.524(2) . ? 
C7 H7A 0.9900 . ? 
C7 H7B 0.9900 . ? 
C8 C9 1.524(2) . ? 
C8 H8A 0.9900 . ? 
C8 H8B 0.9900 . ? 
C9 C10 1.5316(19) . ? 
C9 H9A 0.9900 . ? 
C9 H9B 0.9900 . ? 
C10 H10A 0.9900 . ? 
C10 H10B 0.9900 . ? 
C11 C12 1.524(2) . ? 
C11 C16 1.528(2) . ? 
C11 H11 1.0000 . ? 
C12 C13 1.530(2) . ? 
C12 H12A 0.9900 . ? 
C12 H12B 0.9900 . ? 
C13 C14 1.525(2) . ? 
C13 H13A 0.9900 . ? 
C13 H13B 0.9900 . ? 
C14 C15 1.523(2) . ? 
C14 H14A 0.9900 . ? 
C14 H14B 0.9900 . ? 
C15 C16 1.529(2) . ? 
C15 H15A 0.9900 . ? 
C15 H15B 0.9900 . ? 
C16 H16A 0.9900 . ? 
C16 H16B 0.9900 . ? 
 
loop_ 
 _geom_angle_atom_site_label_1 
 _geom_angle_atom_site_label_2 
 _geom_angle_atom_site_label_3 
 _geom_angle 
 _geom_angle_site_symmetry_1 
 _geom_angle_site_symmetry_3 
 _geom_angle_publ_flag 
C1 N1 C3 106.91(11) . . ? 
C1 N1 C4 126.41(11) . . ? 
C3 N1 C4 126.64(11) . . ? 
C1 N2 C2 104.63(11) . . ? 
C4 N3 C5 121.91(11) . . ? 
C4 N3 H3 119.0 . . ? 
C5 N3 H3 119.0 . . ? 
C4 N4 C11 120.47(12) . . ? 
N2 C1 N1 112.00(12) . . ? 
N2 C1 H1 124.0 . . ? 
N1 C1 H1 124.0 . . ? 
C3 C2 N2 110.95(12) . . ? 
C3 C2 H2 124.5 . . ? 
N2 C2 H2 124.5 . . ? 
C2 C3 N1 105.51(12) . . ? 
C2 C3 H3 127.2 . . ? 
N1 C3 H3 127.2 . . ? 
N4 C4 N3 124.61(12) . . ? 
N4 C4 N1 124.47(12) . . ? 
N3 C4 N1 110.92(11) . . ? 
N3 C5 C6 108.35(11) . . ? 
N3 C5 C10 113.05(11) . . ? 
C6 C5 C10 110.79(11) . . ? 
N3 C5 H5 108.2 . . ? 
C6 C5 H5 108.2 . . ? 
C10 C5 H5 108.2 . . ? 
C7 C6 C5 111.89(11) . . ? 
C7 C6 H6A 109.2 . . ? 
C5 C6 H6A 109.2 . . ? 
C7 C6 H6B 109.2 . . ? 
C5 C6 H6B 109.2 . . ? 
H6A C6 H6B 107.9 . . ? 
C6 C7 C8 111.39(12) . . ? 
C6 C7 H7A 109.3 . . ? 
C8 C7 H7A 109.4 . . ? 
C6 C7 H7B 109.4 . . ? 
C8 C7 H7B 109.3 . . ? 
H7A C7 H7B 108.0 . . ? 
C7 C8 C9 111.20(12) . . ? 
C7 C8 H8A 109.4 . . ? 
C9 C8 H8A 109.4 . . ? 
C7 C8 H8B 109.4 . . ? 
C9 C8 H8B 109.4 . . ? 
H8A C8 H8B 108.0 . . ? 
C8 C9 C10 111.25(12) . . ? 
C8 C9 H9A 109.4 . . ? 
C10 C9 H9A 109.4 . . ? 
C8 C9 H9B 109.4 . . ? 
C10 C9 H9B 109.4 . . ? 
H9A C9 H9B 108.0 . . ? 
C5 C10 C9 110.60(11) . . ? 
C5 C10 H10A 109.5 . . ? 
C9 C10 H10A 109.5 . . ? 
C5 C10 H10B 109.5 . . ? 
C9 C10 H10B 109.5 . . ? 
H10A C10 H10B 108.1 . . ? 
N4 C11 C12 109.33(11) . . ? 
N4 C11 C16 109.67(11) . . ? 
C12 C11 C16 110.37(12) . . ? 
N4 C11 H11 109.2 . . ? 
C12 C11 H11 109.2 . . ? 
C16 C11 H11 109.2 . . ? 
C11 C12 C13 111.15(12) . . ? 
C11 C12 H12A 109.4 . . ? 
C13 C12 H12A 109.4 . . ? 
C11 C12 H12B 109.4 . . ? 
C13 C12 H12B 109.4 . . ? 
H12A C12 H12B 108.0 . . ? 
C14 C13 C12 111.26(12) . . ? 
C14 C13 H13A 109.4 . . ? 
C12 C13 H13A 109.4 . . ? 
C14 C13 H13B 109.4 . . ? 
C12 C13 H13B 109.4 . . ? 
H13A C13 H13B 108.0 . . ? 
C15 C14 C13 110.77(12) . . ? 
C15 C14 H14A 109.5 . . ? 
C13 C14 H14A 109.5 . . ? 
C15 C14 H14B 109.5 . . ? 
C13 C14 H14B 109.5 . . ? 
H14A C14 H14B 108.1 . . ? 
C14 C15 C16 111.05(12) . . ? 
C14 C15 H15A 109.4 . . ? 
C16 C15 H15A 109.4 . . ? 
C14 C15 H15B 109.4 . . ? 
C16 C15 H15B 109.4 . . ? 
H15A C15 H15B 108.0 . . ? 
C11 C16 C15 111.69(12) . . ? 
C11 C16 H16A 109.3 . . ? 
C15 C16 H16A 109.3 . . ? 
C11 C16 H16B 109.3 . . ? 
C15 C16 H16B 109.3 . . ? 
H16A C16 H16B 107.9 . . ? 
 
loop_ 
 _geom_torsion_atom_site_label_1 
 _geom_torsion_atom_site_label_2 
 _geom_torsion_atom_site_label_3 
 _geom_torsion_atom_site_label_4 
 _geom_torsion 
 _geom_torsion_site_symmetry_1 
 _geom_torsion_site_symmetry_2 
 _geom_torsion_site_symmetry_3 
 _geom_torsion_site_symmetry_4 
 _geom_torsion_publ_flag 
C2 N2 C1 N1 -0.08(16) . . . . ? 
C3 N1 C1 N2 0.03(16) . . . . ? 
C4 N1 C1 N2 177.89(12) . . . . ? 
C1 N2 C2 C3 0.10(16) . . . . ? 
N2 C2 C3 N1 -0.08(16) . . . . ? 
C1 N1 C3 C2 0.03(15) . . . . ? 
C4 N1 C3 C2 -177.82(13) . . . . ? 
C11 N4 C4 N3 179.07(12) . . . . ? 
C11 N4 C4 N1 -1.0(2) . . . . ? 
C5 N3 C4 N4 12.1(2) . . . . ? 
C5 N3 C4 N1 -167.82(11) . . . . ? 
C1 N1 C4 N4 -94.57(17) . . . . ? 
C3 N1 C4 N4 82.88(18) . . . . ? 
C1 N1 C4 N3 85.34(16) . . . . ? 
C3 N1 C4 N3 -97.22(15) . . . . ? 
C4 N3 C5 C6 157.56(12) . . . . ? 
C4 N3 C5 C10 -79.24(16) . . . . ? 
N3 C5 C6 C7 180.00(11) . . . . ? 
C10 C5 C6 C7 55.44(15) . . . . ? 
C5 C6 C7 C8 -54.74(16) . . . . ? 
C6 C7 C8 C9 54.64(16) . . . . ? 
C7 C8 C9 C10 -55.82(16) . . . . ? 
N3 C5 C10 C9 -177.81(11) . . . . ? 
C6 C5 C10 C9 -55.98(15) . . . . ? 
C8 C9 C10 C5 56.53(16) . . . . ? 
C4 N4 C11 C12 136.73(13) . . . . ? 
C4 N4 C11 C16 -102.13(15) . . . . ? 
N4 C11 C12 C13 176.49(11) . . . . ? 
C16 C11 C12 C13 55.79(15) . . . . ? 
C11 C12 C13 C14 -56.48(16) . . . . ? 
C12 C13 C14 C15 56.04(16) . . . . ? 
C13 C14 C15 C16 -55.55(16) . . . . ? 
N4 C11 C16 C15 -176.24(11) . . . . ? 
C12 C11 C16 C15 -55.74(15) . . . . ? 
C14 C15 C16 C11 55.89(16) . . . . ? 
 
_diffrn_measured_fraction_theta_max     .984 
_diffrn_reflns_theta_full              68.28 
_diffrn_measured_fraction_theta_full    .984 
_refine_diff_density_max     .304 
_refine_diff_density_min    -.211 
_refine_diff_density_rms     .039 
