# Supplementary material for: Inversion symmetry and local vs. dispersive interactions in the nucleation of hydrogen bonded cyclic n-mer and tape of imidazolecarboxamidines
Source: Beilstein J Org Chem. 2008 Jul 7;4:23. doi: 10.3762/bjoc.4.23 (PMC2511023; doi:10.3762/bjoc.4.23)
Supplement: File 4 — Crystallographic Information Files (CIF) for all the compounds reported in this work. File Names: Xy_descriptor.cif. Xy is the compound number and letter designation found in Table I and/or described in the Experimental Section. The descriptor is a short tag indicating hydrogen bond motif or symmetry. [file Beilstein_J_Org_Chem-04-23-s004.zip › 7c_Ci.cif]

 
data_x07077 
 
_audit_creation_method            SHELXL-97 
_chemical_name_systematic 
; 
 ? 
; 
_chemical_name_common             ? 
_chemical_melting_point           ? 
_chemical_formula_moiety 
 'C19 H32 N4' 
_chemical_formula_sum 
 'C19 H32 N4' 
_chemical_formula_weight          316.49 
 
loop_ 
 _atom_type_symbol 
 _atom_type_description 
 _atom_type_scat_dispersion_real 
 _atom_type_scat_dispersion_imag 
 _atom_type_scat_source 
 'C'  'C'   0.0181   0.0091 
 'International Tables Vol C Tables 4.2.6.8 and 6.1.1.4' 
 'H'  'H'   0.0000   0.0000 
 'International Tables Vol C Tables 4.2.6.8 and 6.1.1.4' 
 'N'  'N'   0.0311   0.0180 
 'International Tables Vol C Tables 4.2.6.8 and 6.1.1.4' 
 
_symmetry_cell_setting            monoclinic
_symmetry_space_group_name_H-M    'P 21/n'
_symmetry_space_group_name_Hall   '-P 2yn'
 
loop_ 
 _symmetry_equiv_pos_as_xyz 
 'x, y, z' 
 '-x+1/2, y+1/2, -z+1/2' 
 '-x, -y, -z' 
 'x-1/2, -y-1/2, z-1/2' 
 
_cell_length_a                    9.3059(6) 
_cell_length_b                    12.1138(8) 
_cell_length_c                    16.5226(11) 
_cell_angle_alpha                 90.00 
_cell_angle_beta                  100.910(2) 
_cell_angle_gamma                 90.00 
_cell_volume                      1828.9(2) 
_cell_formula_units_Z             4 
_cell_measurement_temperature     90.0(2) 
_cell_measurement_reflns_used     9601
_cell_measurement_theta_min       3.65
_cell_measurement_theta_max       69.50
 
_exptl_crystal_description        block
_exptl_crystal_colour             colourless
_exptl_crystal_size_max           0.12 
_exptl_crystal_size_mid           0.10 
_exptl_crystal_size_min           0.08 
_exptl_crystal_density_meas       ? 
_exptl_crystal_density_diffrn     1.149 
_exptl_crystal_density_method     'not measured' 
_exptl_crystal_F_000              696 
_exptl_absorpt_coefficient_mu     0.530 
_exptl_absorpt_correction_type    multi-scan 
_exptl_absorpt_correction_T_min   0.859 
_exptl_absorpt_correction_T_max   0.959 
_exptl_absorpt_process_details    'Sadabs in APEX2 (BrukerAXS, 2006)' 
 
_exptl_special_details 
; 
 ? 
; 
 
_diffrn_ambient_temperature       90.0(2) 
_diffrn_radiation_wavelength      1.54178 
_diffrn_radiation_type            CuK\a 
_diffrn_radiation_source          'fine-focus rotating anode' 
_diffrn_radiation_monochromator   'graded multilayer optics' 
_diffrn_measurement_device_type   'Bruker X8 Proteum diffractometer'
_diffrn_measurement_method        '\f and \w scans'            
_diffrn_detector_area_resol_mean  18
_diffrn_standards_number          0 
_diffrn_standards_interval_count  . 
_diffrn_standards_interval_time   . 
_diffrn_standards_decay_%         ? 
_diffrn_reflns_number             26867 
_diffrn_reflns_av_R_equivalents   0.0394 
_diffrn_reflns_av_sigmaI/netI     0.0220 
_diffrn_reflns_limit_h_min        -11 
_diffrn_reflns_limit_h_max        11 
_diffrn_reflns_limit_k_min        -14 
_diffrn_reflns_limit_k_max        11 
_diffrn_reflns_limit_l_min        -20 
_diffrn_reflns_limit_l_max        19 
_diffrn_reflns_theta_min          4.56 
_diffrn_reflns_theta_max          69.38 
_reflns_number_total              3408 
_reflns_number_gt                 3196 
_reflns_threshold_expression      >2\s(I)    
 
_computing_data_collection        'APEX2 (Bruker-AXS, 2006)'            
_computing_cell_refinement        'APEX2 (Bruker-AXS, 2006)'            
_computing_data_reduction         'APEX2 (Bruker-AXS, 2006)'            
_computing_structure_solution     'SHELXS-97 (Sheldrick, 2008)' 
_computing_structure_refinement   'SHELXL-97 (Sheldrick, 2008)' 
_computing_molecular_graphics     'XP in SHELXTL (Sheldrick, 2008)'
_computing_publication_material
; 
SHELX97-2 (Sheldrick, 2008) and local procedures 
; 

_publ_section_exptl_refinement
;
H atoms were found in difference Fourier maps and subsequently placed in 
idealized positions with constrained C�H distances of 1.00 \%A (R~3~CH),
0.99 \%A (R~2~CH~2~), 0.98 \%A (RCH~3~) and 0.88 \%A (N-H). U~iso~(H) 
values were set to either 1.5U~eq~ (methyl only) or 1.2U~eq~ of the 
attached atom.
;

_refine_special_details 
; 
 Refinement of F^2^ against ALL reflections.  The weighted R-factor wR and 
 goodness of fit S are based on F^2^, conventional R-factors R are based 
 on F, with F set to zero for negative F^2^. The threshold expression of 
 F^2^ > 2\s(F^2^) is used only for calculating R-factors(gt) etc. and is 
 not relevant to the choice of reflections for refinement.  R-factors based 
 on F^2^ are statistically about twice as large as those based on F, and R- 
 factors based on ALL data will be even larger. 
; 
 
_refine_ls_structure_factor_coef  Fsqd  
_refine_ls_matrix_type            full 
_refine_ls_weighting_scheme       calc  
_refine_ls_weighting_details 
 'calc w=1/[\s^2^(Fo^2^)+(0.0393P)^2^+0.7447P] where P=(Fo^2^+2Fc^2^)/3' 
_atom_sites_solution_primary      direct 
_atom_sites_solution_secondary    difmap 
_atom_sites_solution_hydrogens    geom 
_refine_ls_hydrogen_treatment     constr 
_refine_ls_extinction_method      SHELXL 
_refine_ls_extinction_coef        0.0021(3) 
_refine_ls_extinction_expression 
 'Fc^*^=kFc[1+0.001xFc^2^\l^3^/sin(2\q)]^-1/4^' 
_refine_ls_number_reflns          3408 
_refine_ls_number_parameters      212 
_refine_ls_number_restraints      0 
_refine_ls_R_factor_all           0.0379 
_refine_ls_R_factor_gt            0.0357 
_refine_ls_wR_factor_ref          0.0919 
_refine_ls_wR_factor_gt           0.0896 
_refine_ls_goodness_of_fit_ref    1.031 
_refine_ls_restrained_S_all       1.031 
_refine_ls_shift/su_max           0.001 
_refine_ls_shift/su_mean          0.000 
 
loop_ 
 _atom_site_label 
 _atom_site_type_symbol 
 _atom_site_fract_x 
 _atom_site_fract_y 
 _atom_site_fract_z 
 _atom_site_U_iso_or_equiv 
 _atom_site_adp_type 
 _atom_site_occupancy 
 _atom_site_symmetry_multiplicity 
 _atom_site_calc_flag 
 _atom_site_refinement_flags 
 _atom_site_disorder_assembly 
 _atom_site_disorder_group 
N1 N 0.58596(9) 0.84706(7) -0.00795(5) 0.0169(2) Uani 1 1 d . . . 
C2 C 0.57855(11) 0.89125(8) 0.06681(6) 0.0176(2) Uani 1 1 d . . . 
N3 N 0.44300(10) 0.89532(7) 0.07792(5) 0.0192(2) Uani 1 1 d . . . 
C4 C 0.35856(12) 0.84985(8) 0.00779(7) 0.0197(2) Uani 1 1 d . . . 
C5 C 0.44427(11) 0.82061(8) -0.04654(6) 0.0187(2) Uani 1 1 d . . . 
C6 C 0.71559(11) 0.82978(8) -0.04217(6) 0.0175(2) Uani 1 1 d . . . 
N7 N 0.80999(10) 0.75536(7) -0.01874(5) 0.0199(2) Uani 1 1 d . . . 
N8 N 0.72180(10) 0.90089(7) -0.10424(6) 0.0202(2) Uani 1 1 d . . . 
H8 H 0.6579 0.9551 -0.1137 0.024 Uiso 1 1 calc R . . 
C9 C 0.70872(12) 0.92656(9) 0.12746(7) 0.0228(2) Uani 1 1 d . . . 
H9A H 0.6809 0.9853 0.1622 0.034 Uiso 1 1 calc R . . 
H9B H 0.7838 0.9542 0.0983 0.034 Uiso 1 1 calc R . . 
H9C H 0.7476 0.8636 0.1620 0.034 Uiso 1 1 calc R . . 
C10 C 0.19779(12) 0.83680(10) 0.00077(8) 0.0272(3) Uani 1 1 d . . . 
H10A H 0.1570 0.8003 -0.0515 0.041 Uiso 1 1 calc R . . 
H10B H 0.1526 0.9096 0.0024 0.041 Uiso 1 1 calc R . . 
H10C H 0.1779 0.7919 0.0467 0.041 Uiso 1 1 calc R . . 
C11 C 0.41091(13) 0.77234(9) -0.13051(7) 0.0239(2) Uani 1 1 d . . . 
H11A H 0.3048 0.7638 -0.1477 0.036 Uiso 1 1 calc R . . 
H11B H 0.4581 0.7000 -0.1302 0.036 Uiso 1 1 calc R . . 
H11C H 0.4478 0.8213 -0.1691 0.036 Uiso 1 1 calc R . . 
C12 C 0.78445(11) 0.67208(9) 0.04016(6) 0.0189(2) Uani 1 1 d . . . 
H12 H 0.7023 0.6965 0.0672 0.023 Uiso 1 1 calc R . . 
C13 C 0.92144(12) 0.65639(9) 0.10561(7) 0.0246(3) Uani 1 1 d . . . 
H13A H 0.9454 0.7263 0.1362 0.029 Uiso 1 1 calc R . . 
H13B H 1.0047 0.6370 0.0788 0.029 Uiso 1 1 calc R . . 
C14 C 0.89910(13) 0.56540(10) 0.16549(7) 0.0278(3) Uani 1 1 d . . . 
H14A H 0.9901 0.5555 0.2068 0.033 Uiso 1 1 calc R . . 
H14B H 0.8203 0.5871 0.1950 0.033 Uiso 1 1 calc R . . 
C15 C 0.85879(13) 0.45733(10) 0.12063(8) 0.0279(3) Uani 1 1 d . . . 
H15A H 0.8402 0.4005 0.1605 0.033 Uiso 1 1 calc R . . 
H15B H 0.9415 0.4319 0.0956 0.033 Uiso 1 1 calc R . . 
C16 C 0.72321(13) 0.47095(9) 0.05372(7) 0.0245(3) Uani 1 1 d . . . 
H16A H 0.6377 0.4870 0.0795 0.029 Uiso 1 1 calc R . . 
H16B H 0.7037 0.4011 0.0224 0.029 Uiso 1 1 calc R . . 
C17 C 0.74279(13) 0.56407(9) -0.00508(7) 0.0229(2) Uani 1 1 d . . . 
H17A H 0.8200 0.5434 -0.0361 0.027 Uiso 1 1 calc R . . 
H17B H 0.6504 0.5744 -0.0453 0.027 Uiso 1 1 calc R . . 
C18 C 0.83124(11) 0.89017(9) -0.15584(6) 0.0196(2) Uani 1 1 d . . . 
H18 H 0.9296 0.8830 -0.1193 0.023 Uiso 1 1 calc R . . 
C19 C 0.80397(13) 0.78823(9) -0.21012(7) 0.0251(3) Uani 1 1 d . . . 
H19A H 0.8093 0.7216 -0.1750 0.030 Uiso 1 1 calc R . . 
H19B H 0.7045 0.7920 -0.2443 0.030 Uiso 1 1 calc R . . 
C21 C 0.91226(14) 0.88155(11) -0.31900(7) 0.0296(3) Uani 1 1 d . . . 
H21A H 0.9882 0.8756 -0.3534 0.036 Uiso 1 1 calc R . . 
H21B H 0.8158 0.8870 -0.3563 0.036 Uiso 1 1 calc R . . 
C20 C 0.91591(15) 0.77940(11) -0.26564(7) 0.0321(3) Uani 1 1 d . . . 
H20A H 1.0148 0.7707 -0.2315 0.038 Uiso 1 1 calc R . . 
H20B H 0.8948 0.7134 -0.3012 0.038 Uiso 1 1 calc R . . 
C22 C 0.93902(13) 0.98446(11) -0.26609(7) 0.0291(3) Uani 1 1 d . . . 
H22A H 0.9300 1.0504 -0.3021 0.035 Uiso 1 1 calc R . . 
H22B H 1.0399 0.9827 -0.2335 0.035 Uiso 1 1 calc R . . 
C23 C 0.83081(13) 0.99369(9) -0.20774(7) 0.0246(3) Uani 1 1 d . . . 
H23A H 0.8568 1.0582 -0.1711 0.029 Uiso 1 1 calc R . . 
H23B H 0.7312 1.0059 -0.2402 0.029 Uiso 1 1 calc R . . 
 
loop_ 
 _atom_site_aniso_label 
 _atom_site_aniso_U_11 
 _atom_site_aniso_U_22 
 _atom_site_aniso_U_33 
 _atom_site_aniso_U_23 
 _atom_site_aniso_U_13 
 _atom_site_aniso_U_12 
N1 0.0189(4) 0.0155(4) 0.0170(4) 0.0007(3) 0.0055(3) 0.0005(3) 
C2 0.0229(5) 0.0141(5) 0.0168(5) 0.0015(4) 0.0059(4) 0.0007(4) 
N3 0.0239(5) 0.0156(4) 0.0195(4) 0.0018(3) 0.0076(4) 0.0012(3) 
C4 0.0212(5) 0.0150(5) 0.0232(5) 0.0021(4) 0.0051(4) 0.0002(4) 
C5 0.0210(5) 0.0147(5) 0.0201(5) 0.0018(4) 0.0029(4) -0.0003(4) 
C6 0.0200(5) 0.0165(5) 0.0168(5) -0.0021(4) 0.0055(4) -0.0016(4) 
N7 0.0216(5) 0.0185(4) 0.0205(4) 0.0022(4) 0.0066(4) 0.0006(4) 
N8 0.0250(5) 0.0169(4) 0.0212(5) 0.0036(3) 0.0104(4) 0.0040(4) 
C9 0.0260(6) 0.0221(5) 0.0199(5) -0.0016(4) 0.0030(4) 0.0011(4) 
C10 0.0224(6) 0.0255(6) 0.0347(6) -0.0014(5) 0.0078(5) -0.0010(4) 
C11 0.0271(6) 0.0221(6) 0.0217(5) -0.0011(4) 0.0031(4) -0.0008(4) 
C12 0.0204(5) 0.0182(5) 0.0189(5) 0.0030(4) 0.0061(4) 0.0017(4) 
C13 0.0235(6) 0.0215(6) 0.0270(6) 0.0035(4) 0.0005(5) -0.0019(4) 
C14 0.0289(6) 0.0265(6) 0.0248(6) 0.0068(5) -0.0032(5) -0.0012(5) 
C15 0.0301(6) 0.0214(6) 0.0318(6) 0.0081(5) 0.0048(5) 0.0028(5) 
C16 0.0303(6) 0.0180(5) 0.0250(6) 0.0005(4) 0.0045(5) -0.0020(4) 
C17 0.0280(6) 0.0206(6) 0.0199(5) 0.0010(4) 0.0044(4) -0.0001(4) 
C18 0.0201(5) 0.0215(5) 0.0182(5) 0.0017(4) 0.0063(4) 0.0003(4) 
C19 0.0353(6) 0.0195(5) 0.0228(5) 0.0008(4) 0.0116(5) 0.0006(5) 
C21 0.0349(6) 0.0363(7) 0.0203(6) 0.0009(5) 0.0121(5) -0.0015(5) 
C20 0.0438(7) 0.0306(7) 0.0255(6) -0.0005(5) 0.0159(5) 0.0079(5) 
C22 0.0317(6) 0.0346(7) 0.0228(6) 0.0030(5) 0.0093(5) -0.0101(5) 
C23 0.0321(6) 0.0208(5) 0.0223(5) 0.0010(4) 0.0088(5) -0.0040(5) 
 
_geom_special_details 
; 
 All esds (except the esd in the dihedral angle between two l.s. planes) 
 are estimated using the full covariance matrix.  The cell esds are taken 
 into account individually in the estimation of esds in distances, angles 
 and torsion angles; correlations between esds in cell parameters are only 
 used when they are defined by crystal symmetry.  An approximate (isotropic) 
 treatment of cell esds is used for estimating esds involving l.s. planes. 
; 
 
loop_ 
 _geom_bond_atom_site_label_1 
 _geom_bond_atom_site_label_2 
 _geom_bond_distance 
 _geom_bond_site_symmetry_2 
 _geom_bond_publ_flag 
N1 C2 1.3599(13) . ? 
N1 C5 1.3890(14) . ? 
N1 C6 1.4412(13) . ? 
C2 N3 1.3095(14) . ? 
C2 C9 1.4815(15) . ? 
N3 C4 1.3853(14) . ? 
C4 C5 1.3559(15) . ? 
C4 C10 1.4869(15) . ? 
C5 C11 1.4834(15) . ? 
C6 N7 1.2671(14) . ? 
C6 N8 1.3489(14) . ? 
N7 C12 1.4522(13) . ? 
N8 C18 1.4524(13) . ? 
N8 H8 0.8800 . ? 
C9 H9A 0.9800 . ? 
C9 H9B 0.9800 . ? 
C9 H9C 0.9800 . ? 
C10 H10A 0.9800 . ? 
C10 H10B 0.9800 . ? 
C10 H10C 0.9800 . ? 
C11 H11A 0.9800 . ? 
C11 H11B 0.9800 . ? 
C11 H11C 0.9800 . ? 
C12 C13 1.5195(15) . ? 
C12 C17 1.5203(15) . ? 
C12 H12 1.0000 . ? 
C13 C14 1.5214(15) . ? 
C13 H13A 0.9900 . ? 
C13 H13B 0.9900 . ? 
C14 C15 1.5162(17) . ? 
C14 H14A 0.9900 . ? 
C14 H14B 0.9900 . ? 
C15 C16 1.5210(16) . ? 
C15 H15A 0.9900 . ? 
C15 H15B 0.9900 . ? 
C16 C17 1.5220(15) . ? 
C16 H16A 0.9900 . ? 
C16 H16B 0.9900 . ? 
C17 H17A 0.9900 . ? 
C17 H17B 0.9900 . ? 
C18 C23 1.5188(15) . ? 
C18 C19 1.5191(15) . ? 
C18 H18 1.0000 . ? 
C19 C20 1.5166(16) . ? 
C19 H19A 0.9900 . ? 
C19 H19B 0.9900 . ? 
C21 C22 1.5160(17) . ? 
C21 C20 1.5160(17) . ? 
C21 H21A 0.9900 . ? 
C21 H21B 0.9900 . ? 
C20 H20A 0.9900 . ? 
C20 H20B 0.9900 . ? 
C22 C23 1.5242(15) . ? 
C22 H22A 0.9900 . ? 
C22 H22B 0.9900 . ? 
C23 H23A 0.9900 . ? 
C23 H23B 0.9900 . ? 
 
loop_ 
 _geom_angle_atom_site_label_1 
 _geom_angle_atom_site_label_2 
 _geom_angle_atom_site_label_3 
 _geom_angle 
 _geom_angle_site_symmetry_1 
 _geom_angle_site_symmetry_3 
 _geom_angle_publ_flag 
C2 N1 C5 107.51(8) . . ? 
C2 N1 C6 127.13(9) . . ? 
C5 N1 C6 125.36(9) . . ? 
N3 C2 N1 110.97(9) . . ? 
N3 C2 C9 125.47(9) . . ? 
N1 C2 C9 123.54(9) . . ? 
C2 N3 C4 106.06(9) . . ? 
C5 C4 N3 110.24(9) . . ? 
C5 C4 C10 129.04(10) . . ? 
N3 C4 C10 120.70(10) . . ? 
C4 C5 N1 105.19(9) . . ? 
C4 C5 C11 132.61(10) . . ? 
N1 C5 C11 122.19(9) . . ? 
N7 C6 N8 124.03(9) . . ? 
N7 C6 N1 124.53(9) . . ? 
N8 C6 N1 111.41(9) . . ? 
C6 N7 C12 120.47(9) . . ? 
C6 N8 C18 121.66(9) . . ? 
C6 N8 H8 119.2 . . ? 
C18 N8 H8 119.2 . . ? 
C2 C9 H9A 109.5 . . ? 
C2 C9 H9B 109.5 . . ? 
H9A C9 H9B 109.5 . . ? 
C2 C9 H9C 109.5 . . ? 
H9A C9 H9C 109.5 . . ? 
H9B C9 H9C 109.5 . . ? 
C4 C10 H10A 109.5 . . ? 
C4 C10 H10B 109.5 . . ? 
H10A C10 H10B 109.5 . . ? 
C4 C10 H10C 109.5 . . ? 
H10A C10 H10C 109.5 . . ? 
H10B C10 H10C 109.5 . . ? 
C5 C11 H11A 109.5 . . ? 
C5 C11 H11B 109.5 . . ? 
H11A C11 H11B 109.5 . . ? 
C5 C11 H11C 109.5 . . ? 
H11A C11 H11C 109.5 . . ? 
H11B C11 H11C 109.5 . . ? 
N7 C12 C13 110.00(9) . . ? 
N7 C12 C17 109.10(8) . . ? 
C13 C12 C17 110.11(9) . . ? 
N7 C12 H12 109.2 . . ? 
C13 C12 H12 109.2 . . ? 
C17 C12 H12 109.2 . . ? 
C12 C13 C14 110.73(9) . . ? 
C12 C13 H13A 109.5 . . ? 
C14 C13 H13A 109.5 . . ? 
C12 C13 H13B 109.5 . . ? 
C14 C13 H13B 109.5 . . ? 
H13A C13 H13B 108.1 . . ? 
C15 C14 C13 111.05(10) . . ? 
C15 C14 H14A 109.4 . . ? 
C13 C14 H14A 109.4 . . ? 
C15 C14 H14B 109.4 . . ? 
C13 C14 H14B 109.4 . . ? 
H14A C14 H14B 108.0 . . ? 
C14 C15 C16 110.86(9) . . ? 
C14 C15 H15A 109.5 . . ? 
C16 C15 H15A 109.5 . . ? 
C14 C15 H15B 109.5 . . ? 
C16 C15 H15B 109.5 . . ? 
H15A C15 H15B 108.1 . . ? 
C15 C16 C17 111.18(9) . . ? 
C15 C16 H16A 109.4 . . ? 
C17 C16 H16A 109.4 . . ? 
C15 C16 H16B 109.4 . . ? 
C17 C16 H16B 109.4 . . ? 
H16A C16 H16B 108.0 . . ? 
C12 C17 C16 111.98(9) . . ? 
C12 C17 H17A 109.2 . . ? 
C16 C17 H17A 109.2 . . ? 
C12 C17 H17B 109.2 . . ? 
C16 C17 H17B 109.2 . . ? 
H17A C17 H17B 107.9 . . ? 
N8 C18 C23 109.30(9) . . ? 
N8 C18 C19 111.21(9) . . ? 
C23 C18 C19 110.83(9) . . ? 
N8 C18 H18 108.5 . . ? 
C23 C18 H18 108.5 . . ? 
C19 C18 H18 108.5 . . ? 
C20 C19 C18 110.93(10) . . ? 
C20 C19 H19A 109.5 . . ? 
C18 C19 H19A 109.5 . . ? 
C20 C19 H19B 109.5 . . ? 
C18 C19 H19B 109.5 . . ? 
H19A C19 H19B 108.0 . . ? 
C22 C21 C20 110.65(10) . . ? 
C22 C21 H21A 109.5 . . ? 
C20 C21 H21A 109.5 . . ? 
C22 C21 H21B 109.5 . . ? 
C20 C21 H21B 109.5 . . ? 
H21A C21 H21B 108.1 . . ? 
C21 C20 C19 110.60(10) . . ? 
C21 C20 H20A 109.5 . . ? 
C19 C20 H20A 109.5 . . ? 
C21 C20 H20B 109.5 . . ? 
C19 C20 H20B 109.5 . . ? 
H20A C20 H20B 108.1 . . ? 
C21 C22 C23 111.65(9) . . ? 
C21 C22 H22A 109.3 . . ? 
C23 C22 H22A 109.3 . . ? 
C21 C22 H22B 109.3 . . ? 
C23 C22 H22B 109.3 . . ? 
H22A C22 H22B 108.0 . . ? 
C18 C23 C22 111.42(9) . . ? 
C18 C23 H23A 109.3 . . ? 
C22 C23 H23A 109.3 . . ? 
C18 C23 H23B 109.3 . . ? 
C22 C23 H23B 109.3 . . ? 
H23A C23 H23B 108.0 . . ? 
 
loop_ 
 _geom_torsion_atom_site_label_1 
 _geom_torsion_atom_site_label_2 
 _geom_torsion_atom_site_label_3 
 _geom_torsion_atom_site_label_4 
 _geom_torsion 
 _geom_torsion_site_symmetry_1 
 _geom_torsion_site_symmetry_2 
 _geom_torsion_site_symmetry_3 
 _geom_torsion_site_symmetry_4 
 _geom_torsion_publ_flag 
C5 N1 C2 N3 -0.45(11) . . . . ? 
C6 N1 C2 N3 179.67(9) . . . . ? 
C5 N1 C2 C9 177.98(9) . . . . ? 
C6 N1 C2 C9 -1.90(16) . . . . ? 
N1 C2 N3 C4 1.11(11) . . . . ? 
C9 C2 N3 C4 -177.29(10) . . . . ? 
C2 N3 C4 C5 -1.38(12) . . . . ? 
C2 N3 C4 C10 177.40(10) . . . . ? 
N3 C4 C5 N1 1.09(11) . . . . ? 
C10 C4 C5 N1 -177.55(10) . . . . ? 
N3 C4 C5 C11 -177.98(11) . . . . ? 
C10 C4 C5 C11 3.4(2) . . . . ? 
C2 N1 C5 C4 -0.41(11) . . . . ? 
C6 N1 C5 C4 179.47(9) . . . . ? 
C2 N1 C5 C11 178.79(9) . . . . ? 
C6 N1 C5 C11 -1.33(15) . . . . ? 
C2 N1 C6 N7 73.34(14) . . . . ? 
C5 N1 C6 N7 -106.52(13) . . . . ? 
C2 N1 C6 N8 -108.52(11) . . . . ? 
C5 N1 C6 N8 71.62(12) . . . . ? 
N8 C6 N7 C12 -170.92(9) . . . . ? 
N1 C6 N7 C12 6.99(15) . . . . ? 
N7 C6 N8 C18 6.67(16) . . . . ? 
N1 C6 N8 C18 -171.48(9) . . . . ? 
C6 N7 C12 C13 -135.01(10) . . . . ? 
C6 N7 C12 C17 104.12(11) . . . . ? 
N7 C12 C13 C14 -177.23(9) . . . . ? 
C17 C12 C13 C14 -56.96(12) . . . . ? 
C12 C13 C14 C15 57.91(13) . . . . ? 
C13 C14 C15 C16 -56.40(13) . . . . ? 
C14 C15 C16 C17 54.57(13) . . . . ? 
N7 C12 C17 C16 176.58(9) . . . . ? 
C13 C12 C17 C16 55.77(12) . . . . ? 
C15 C16 C17 C12 -54.80(13) . . . . ? 
C6 N8 C18 C23 -168.49(9) . . . . ? 
C6 N8 C18 C19 68.83(13) . . . . ? 
N8 C18 C19 C20 178.30(9) . . . . ? 
C23 C18 C19 C20 56.51(12) . . . . ? 
C22 C21 C20 C19 57.21(14) . . . . ? 
C18 C19 C20 C21 -58.02(13) . . . . ? 
C20 C21 C22 C23 -55.44(14) . . . . ? 
N8 C18 C23 C22 -177.33(9) . . . . ? 
C19 C18 C23 C22 -54.42(12) . . . . ? 
C21 C22 C23 C18 54.26(13) . . . . ? 
 
loop_ 
 _geom_hbond_atom_site_label_D 
 _geom_hbond_atom_site_label_H 
 _geom_hbond_atom_site_label_A 
 _geom_hbond_distance_DH 
 _geom_hbond_distance_HA 
 _geom_hbond_distance_DA 
 _geom_hbond_angle_DHA 
 _geom_hbond_site_symmetry_A 
N8 H8 N3  0.88 2.17 2.9813(13) 152.4 3_675 
 
_diffrn_measured_fraction_theta_max    0.994 
_diffrn_reflns_theta_full              69.38 
_diffrn_measured_fraction_theta_full   0.994 
_refine_diff_density_max    0.215 
_refine_diff_density_min   -0.175 
_refine_diff_density_rms    0.035 
